# Supplementary material for: Abnormal Neutrophil Transcriptional Signature May Predict Newly Diagnosed Latent Autoimmune Diabetes in Adults of South China
Source: Front Endocrinol (Lausanne). 2020 Dec 18;11:581902. doi: 10.3389/fendo.2020.581902 (PMC7775642; doi:10.3389/fendo.2020.581902)
Supplement: Supplementary file 1 [file DataSheet_1.zip]

Archive with 4 entries (3 files):
- Supplementary Materials/Supplementary Data 1.xls
- Supplementary Materials/Supplementary Data 2.xlsx
- Supplementary Materials/Supplementary Data 3.xlsx
- Supplementary Materials/
