# Supplementary material for: Abnormal Neutrophil Transcriptional Signature May Predict Newly Diagnosed Latent Autoimmune Diabetes in Adults of South China
Source: Front Endocrinol (Lausanne). 2020 Dec 18;11:581902. doi: 10.3389/fendo.2020.581902 (PMC7775642; doi:10.3389/fendo.2020.581902)
Supplement: Supplementary file 1 [file DataSheet_1.zip › Supplementary Materials/Supplementary Data 1.xls]

GeneID	Length	HC-Expression	LADA-Expression	log2Ratio(LADA/HC)	q-value(Storey et al. 2003)	Up-Down-Regulation(LADA/HC)	p-value	Symbol	Cellular Component	Molecular Function	Biological Process	Kegg Orthology	Nr Description
2215	2161	121052.08	445709.49	1.767858354	0	Up	0	FCGR3B	GO:0031224//intrinsic component of membrane	GO:0019865//immunoglobulin binding;GO:0004871//signal transducer activity	GO:0002682//regulation of immune system process	K06463//low affinity immunoglobulin gamma Fc receptor III	gi|957949380|gb|ALQ33519.1|//Fc fragment of IgG low affinity IIIa receptor isoform 2, partial [Homo sapiens];gi|17389688|gb|AAH17865.1|//FCGR3A protein [Homo sapiens] ;gi|22477184|gb|AAH36723.1|//Fc fragment of IgG, low affinity IIIa, receptor (CD16a) [Homo sapiens] ;gi|194378676|dbj|BAG63503.1|//unnamed protein product [Homo sapiens]
3579	2820	43667.39	278143.67	2.558584608	0	Up	0	CXCR2	GO:0016021//integral component of membrane;GO:0005764//lysosome	GO:0019958//C-X-C chemokine binding;GO:0004896//cytokine receptor activity;GO:0004950//chemokine receptor activity	GO:0007186//G-protein coupled receptor signaling pathway;GO:0008283//cell proliferation;GO:0006952//defense response;GO:0012501//programmed cell death;GO:0030595//leukocyte chemotaxis;GO:0002274//myeloid leukocyte activation	K05050//C-X-C chemokine receptor type 2	gi|4504683|ref|NP_001548.1|//C-X-C chemokine receptor type 2 [Homo sapiens]
4332	1670	47230	241059	2.238993398	0	Up	0	MNDA	GO:0031981//nuclear lumen	GO:0003676//nucleic acid binding	GO:0030888//regulation of B cell proliferation;GO:0033554//cellular response to stress;GO:0006952//defense response;GO:0050851//antigen receptor-mediated signaling pathway;GO:0006915//apoptotic process	K12966//absent in melanoma 2	gi|4505227|ref|NP_002423.1|//myeloid cell nuclear differentiation antigen [Homo sapiens]
10628	2962	53414	236881	2.036255198	0	Up	0	TXNIP	GO:0005740//mitochondrial envelope	GO:0030234//enzyme regulator activity;GO:0019899//enzyme binding	GO:0006605//protein targeting;GO:0009913//epidermal cell differentiation;GO:0009605//response to external stimulus;GO:0009746//response to hexose;GO:0043627//response to estrogen;GO:0006915//apoptotic process;GO:0000302//response to reactive oxygen species;GO:0006357//regulation of transcription from RNA polymerase II promoter;GO:0007169//transmembrane receptor protein tyrosine kinase signaling p…	NA	gi|171184421|ref|NP_006463.3|//thioredoxin-interacting protein isoform 1 [Homo sapiens];gi|928192549|ref|NP_001300901.1|//thioredoxin-interacting protein isoform 2 [Homo sapiens]
9750	4097	29060.27	134233.34	2.095005575	0	Up	0	FAM65B	GO:0043231//intracellular membrane-bounded organelle;GO:0042995//cell projection;GO:0043232//intracellular non-membrane-bounded organelle	NA	GO:0048513//animal organ development;GO:0048869//cellular developmental process	K15696//RING finger protein 113B;K17985//activating molecule in BECN1-regulated autophagy protein 1;K04006//decay accelerating factor;K04460//serine/threonine-protein phosphatase 5 [EC:3.1.3.16]	gi|578812134|ref|XP_006715338.1|//PREDICTED: protein FAM65B isoform X2 [Homo sapiens];gi|119575872|gb|EAW55468.1|//chromosome 6 open reading frame 32, isoform CRA_b [Homo sapiens];gi|556695488|ref|NP_001273374.1|//protein FAM65B isoform 3 [Homo sapiens] ;gi|556695423|ref|NP_001273375.1|//protein FAM65B isoform 4 [Homo sapiens] ;gi|578812146|ref|XP_006715344.1|//PREDICTED: protein FAM65B isoform X…
3482	14058	73848.4	213100.59	1.416278563	0	Up	0	IGF2R	GO:0005635//nuclear envelope;GO:0005798//Golgi-associated vesicle;GO:0016021//integral component of membrane;GO:0005764//lysosome	GO:0048029//monosaccharide binding;GO:0019838//growth factor binding;GO:0004714//transmembrane receptor protein tyrosine kinase activity	GO:0007169//transmembrane receptor protein tyrosine kinase signaling pathway;GO:0006897//endocytosis	K06564//insulin-like growth factor 2 receptor	gi|119964726|ref|NP_000867.2|//cation-independent mannose-6-phosphate receptor precursor [Homo sapiens]
8794	1512	16362	96960.32	2.454427898	0	Up	0	TNFRSF10C	GO:0016021//integral component of membrane	GO:0004872//receptor activity	GO:0023052//signaling;GO:0009987//cellular process	K04722//tumor necrosis factor receptor superfamily member 10	gi|2443820|gb|AAB71413.1|//cytotoxic TRAIL receptor-3 [Homo sapiens]
7791	2323	54982	173320	1.543789394	0	Up	0	ZYX	GO:0005911//cell-cell junction;GO:0016021//integral component of membrane;GO:0032432//actin filament bundle;GO:0005924//cell-substrate adherens junction	GO:0046872//metal ion binding	GO:0007154//cell communication;GO:0023052//signaling	K06273//zyxin	gi|576623|gb|AAA78902.1|//ESP-2, partial [Homo sapiens]
3577	2502	15161.11	92310.57	2.493503015	0	Up	0	CXCR1	GO:0031224//intrinsic component of membrane	GO:0019958//C-X-C chemokine binding;GO:0004896//cytokine receptor activity;GO:0001637//G-protein coupled chemoattractant receptor activity	GO:0042221//response to chemical;GO:0006952//defense response;GO:0007166//cell surface receptor signaling pathway	K04175//C-X-C chemokine receptor type 1	gi|4504681|ref|NP_000625.1|//C-X-C chemokine receptor type 1 [Homo sapiens]
2533	4802	41841	144541	1.675872087	0	Up	0	FYB	GO:0044444//cytoplasmic part	GO:0005488//binding	GO:0006464//cellular protein modification process;GO:0034330//cell junction organization;GO:0006606//protein import into nucleus;GO:0035556//intracellular signal transduction;GO:0050851//antigen receptor-mediated signaling pathway	K17698//FYN binding protein	gi|340545556|ref|NP_001230022.1|//FYN-binding protein isoform 3 [Homo sapiens] ;gi|767934356|ref|XP_011512313.1|//PREDICTED: FYN-binding protein isoform X3 [Homo sapiens]
64386	3565	105586	250396	1.133175504	0	Up	0	MMP25	GO:0031224//intrinsic component of membrane;GO:0031012//extracellular matrix	GO:0004175//endopeptidase activity;GO:0046914//transition metal ion binding	GO:0006952//defense response;GO:0019538//protein metabolic process	K08003//matrix metalloproteinase-25 (membrane-inserted) [EC:3.4.24.-]	gi|12060394|dbj|BAB20584.1|//membrane-type 6 matrix metalloproteinase [Homo sapiens]
6653	10973	91624	226474	1.192930525	0	Up	0	SORL1	GO:0016021//integral component of membrane;GO:0034358//plasma lipoprotein particle	GO:0071813//lipoprotein particle binding;GO:0004872//receptor activity	GO:0010876//lipid localization;GO:0006897//endocytosis;GO:0016125//sterol metabolic process	K04550//low-density lipoprotein receptor-related protein 1 (alpha-2-macroglobulin receptor)	gi|4507157|ref|NP_003096.1|//sortilin-related receptor preproprotein [Homo sapiens]
1831	1982	20260	94078	2.10260576	0	Up	0	TSC22D3	NA	GO:0001071//null	GO:0006950//response to stress;GO:0043066//negative regulation of apoptotic process;GO:0006351//transcription, DNA-templated	NA	gi|119623112|gb|EAX02707.1|//TSC22 domain family, member 3, isoform CRA_b, partial [Homo sapiens];gi|37622901|ref|NP_004080.2|//TSC22 domain family protein 3 isoform 2 [Homo sapiens];gi|635145161|ref|XP_007990698.1|//PREDICTED: TSC22 domain family protein 3 isoform X1 [Chlorocebus sabaeus]
7846	1935	12883.93	75056.77	2.429792023	0	Up	0	TUBA1A	GO:0005874//microtubule;GO:0044444//cytoplasmic part	GO:0032561//guanyl ribonucleotide binding;GO:0017111//nucleoside-triphosphatase activity;GO:0046983//protein dimerization activity	GO:0006458//'de novo' protein folding;GO:0022402//cell cycle process;GO:0007017//microtubule-based process;GO:0009207//purine ribonucleoside triphosphate catabolic process;GO:0043623//cellular protein complex assembly	K07374//tubulin alpha	gi|989976244|ref|XP_015448635.1|//PREDICTED: tubulin alpha-1C chain [Pteropus alecto]
976	3274	44902.93	136804.4	1.494615684	0	Up	0	ADGRE5	GO:0044421//extracellular region part;GO:0016021//integral component of membrane	GO:0046872//metal ion binding;GO:0004888//transmembrane signaling receptor activity	GO:0007186//G-protein coupled receptor signaling pathway;GO:0002376//immune system process;GO:0006952//defense response;GO:0007154//cell communication	K08446//CD97 antigen	gi|17978489|ref|NP_001775.2|//CD97 antigen isoform 2 preproprotein [Homo sapiens];gi|17978491|ref|NP_510966.1|//CD97 antigen isoform 1 preproprotein [Homo sapiens];gi|68508955|ref|NP_001020331.1|//CD97 antigen isoform 3 preproprotein [Homo sapiens]
10875	4268	13534.84	74379.39	2.345607627	0	Up	0	FGL2	GO:0005615//extracellular space	GO:0005515//protein binding	GO:0023052//signaling	K10104//ficolin;K05466//angiopoietin 2	gi|5730075|ref|NP_006673.1|//fibroleukin precursor [Homo sapiens]
6404	2573	9956	65657	2.60869324	0	Up	0	SELPLG	GO:0016021//integral component of membrane	GO:0005515//protein binding	GO:0007159//leukocyte cell-cell adhesion;GO:0002376//immune system process;GO:0070741//response to interleukin-6;GO:0007599//hemostasis	K06544//selectin P ligand	gi|34534636|dbj|BAC87066.1|//unnamed protein product [Homo sapiens]
1955	6227	21472.39	90842.71	1.968270509	0	Up	0	MEGF9	GO:0031224//intrinsic component of membrane	GO:0046872//metal ion binding;GO:0004871//signal transducer activity	NA	K06243//laminin, beta 2	gi|304434526|ref|NP_001073966.2|//multiple epidermal growth factor-like domains protein 9 precursor [Homo sapiens]
10487	2791	36475	118160	1.583144392	0	Up	0	CAP1	GO:0016020//membrane;GO:0015629//actin cytoskeleton	GO:0008092//cytoskeletal protein binding	GO:0016477//cell migration;GO:0045762//positive regulation of adenylate cyclase activity;GO:0032989//cellular component morphogenesis;GO:0001775//cell activation;GO:0007010//cytoskeleton organization;GO:0023052//signaling;GO:0006897//endocytosis;GO:0006935//chemotaxis;GO:0007599//hemostasis;GO:0006887//exocytosis	K17261//adenylyl cyclase-associated protein	gi|795124411|ref|XP_011833044.1|//PREDICTED: adenylyl cyclase-associated protein 1 isoform X1 [Mandrillus leucophaeus];gi|537236381|gb|ERE85598.1|//adenylyl cyclase-associated protein 1-like isoform 2 [Cricetulus griseus];gi|148698452|gb|EDL30399.1|//CAP, adenylate cyclase-associated protein 1 (yeast), isoform CRA_b, partial [Mus musculus]
2124	2009	61145	158847	1.264713952	0	Up	0	EVI2B	GO:0044424//intracellular part;GO:0016021//integral component of membrane	NA	NA	K16854//ecotropic viral integration site 2B protein	gi|767994029|ref|XP_011522817.1|//PREDICTED: protein EVI2B isoform X1 [Homo sapiens]
120425	1935	15500	74140	2.145366444	0	Up	0	JAML	GO:0031224//intrinsic component of membrane;GO:0044459//plasma membrane part	NA	GO:0002682//regulation of immune system process;GO:0009987//cellular process;GO:0007599//hemostasis	K16352//sialic acid binding Ig-like lectin 15;K06770//myelin protein zero;K04846//voltage-gated sodium channel type II beta	gi|694947290|ref|XP_009422525.1|//PREDICTED: junctional adhesion molecule-like isoform X1 [Pan troglodytes];gi|148664207|ref|NP_001091996.1|//junctional adhesion molecule-like isoform 1 precursor [Homo sapiens];gi|148664224|ref|NP_694938.2|//junctional adhesion molecule-like isoform 2 [Homo sapiens];gi|685589840|ref|XP_009185648.1|//PREDICTED: junctional adhesion molecule-like isoform X1 [Papio a…
7456	4608	45258	129807	1.407505992	0	Up	0	WIPF1	NA	NA	NA	K19475//WAS/WASL-interacting protein	gi|38373695|ref|NP_003378.3|//WAS/WASL-interacting protein family member 1 [Homo sapiens]
64744	2649	87514	198710	1.070461287	0	Up	0	SMAP2	GO:0031981//nuclear lumen	GO:0046914//transition metal ion binding	GO:0032012//regulation of ARF protein signal transduction	K12486//stromal membrane-associated protein	gi|23943872|ref|NP_073570.1|//stromal membrane-associated protein 2 isoform 1 [Homo sapiens];gi|312176431|ref|NP_001185907.1|//stromal membrane-associated protein 2 isoform 3 [Homo sapiens];gi|6807591|emb|CAB70912.1|//hypothetical protein [Homo sapiens];gi|312176433|ref|NP_001185908.1|//stromal membrane-associated protein 2 isoform 2 [Homo sapiens]
8826	7219	51931	140856	1.326935651	0	Up	0	IQGAP1	GO:0016020//membrane;GO:0031981//nuclear lumen;GO:0015629//actin cytoskeleton	GO:0019902//phosphatase binding;GO:0004857//enzyme inhibitor activity;GO:0008047//enzyme activator activity	GO:0009966//regulation of signal transduction;GO:0030073//insulin secretion;GO:0015980//energy derivation by oxidation of organic compounds	K16848//Ras GTPase-activating-like protein IQGAP1	gi|402875281|ref|XP_003901440.1|//PREDICTED: ras GTPase-activating-like protein IQGAP1 [Papio anubis]
120892	9239	29512	100352	1.653078314	0	Up	0	LRRK2	NA	NA	NA	K08844//leucine-rich repeat kinase 2 [EC:2.7.11.1]	gi|171846278|ref|NP_940980.3|//leucine-rich repeat serine/threonine-protein kinase 2 [Homo sapiens]
8875	2050	37626	113722	1.48309209	0	Up	0	VNN2	GO:0031224//intrinsic component of membrane	GO:0016811//hydrolase activity, acting on carbon-nitrogen (but not peptide) bonds, in linear amides	GO:0006575//cellular modified amino acid metabolic process	K08069//pantetheine hydrolase [EC:3.5.1.92]	gi|17865814|ref|NP_004656.2|//vascular non-inflammatory molecule 2 isoform 1 precursor [Homo sapiens];gi|4128049|emb|CAA10569.1|//VNN2 protein [Homo sapiens];gi|186659479|dbj|BAG30937.1|//GPI-80 variant protein 4 [Homo sapiens];gi|953865737|ref|XP_014590916.1|//PREDICTED: pantetheinase [Equus caballus];gi|334278906|ref|NP_001229279.1|//vascular non-inflammatory molecule 2 isoform 3 precursor [Hom…
1439	4848	68663	165642	1.157846274	0	Up	0	CSF2RB	GO:0005887//integral component of plasma membrane	GO:0004896//cytokine receptor activity	GO:0023052//signaling;GO:0032501//multicellular organismal process	K04738//cytokine receptor common subunit beta	gi|4559408|ref|NP_000386.1|//cytokine receptor common subunit beta precursor [Homo sapiens]
116496	6969	61665.16	153640.46	1.204413211	0	Up	0	FAM129A	GO:0016020//membrane;GO:0031981//nuclear lumen	NA	GO:0001932//regulation of protein phosphorylation;GO:0033554//cellular response to stress;GO:0006412//translation	K15696//RING finger protein 113B;K17985//activating molecule in BECN1-regulated autophagy protein 1	gi|16757970|ref|NP_443198.1|//protein Niban [Homo sapiens]
79143	2570	47196	128815.92	1.33595695	0	Up	0	MBOAT7	GO:0031224//intrinsic component of membrane	GO:0016747//transferase activity, transferring acyl groups other than amino-acyl groups	GO:0006644//phospholipid metabolic process	K13516//lysophospholipid acyltransferase 7 [EC:2.3.1.-]	gi|225703037|ref|NP_001139554.1|//lysophospholipid acyltransferase 7 isoform 3 [Homo sapiens];gi|225703033|ref|NP_001139555.1|//lysophospholipid acyltransferase 7 isoform 2 [Homo sapiens];gi|225703079|ref|NP_077274.3|//lysophospholipid acyltransferase 7 isoform 1 [Homo sapiens]
23765	8595	25077.83	87707.36	1.69366794	0	Up	0	IL17RA	GO:0016021//integral component of membrane	GO:0004896//cytokine receptor activity	GO:0001775//cell activation;GO:0007165//signal transduction;GO:0001819//positive regulation of cytokine production	K05164//interleukin 17 receptor A	gi|23238208|ref|NP_055154.3|//interleukin-17 receptor A isoform 1 precursor [Homo sapiens];gi|583966138|ref|NP_001276834.1|//interleukin-17 receptor A isoform 2 precursor [Homo sapiens]
6402	2442	79242	178589	1.059688568	0	Up	0	SELL	GO:0016021//integral component of membrane	GO:0005539//glycosaminoglycan binding;GO:0046625//sphingolipid binding;GO:0019899//enzyme binding	GO:0002682//regulation of immune system process;GO:0009987//cellular process;GO:0007599//hemostasis	K06495//selectin, lymphocyte	gi|262206315|ref|NP_000646.2|//L-selectin precursor [Homo sapiens];gi|126178|sp|P14151.2|LYAM1_HUMAN//RecName: Full=L-selectin; AltName: Full=CD62 antigen-like family member L; AltName: Full=Leukocyte adhesion molecule 1; Short=LAM-1; AltName: Full=Leukocyte surface antigen Leu-8; AltName: Full=Leukocyte-endothelial cell adhesion molecule 1; Short=LECAM1; AltName: Full=Lymph node homing receptor;…
7094	8434	53523.89	136822.85	1.241436854	0	Up	0	TLN1	GO:0001726//ruffle;GO:0005815//microtubule organizing center;GO:0043227//membrane-bounded organelle;GO:0005924//cell-substrate adherens junction	GO:0019904//protein domain specific binding;GO:0008092//cytoskeletal protein binding;GO:0005198//structural molecule activity;GO:0005102//receptor binding	GO:0034329//cell junction assembly;GO:0001775//cell activation;GO:0030036//actin cytoskeleton organization;GO:0003012//muscle system process;GO:0006935//chemotaxis;GO:0007599//hemostasis;GO:0006887//exocytosis	K06271//talin	gi|223029410|ref|NP_006280.3|//talin-1 [Homo sapiens]
5175	6831	38192.58	110133.56	1.415272413	0	Up	0	PECAM1	GO:0031224//intrinsic component of membrane;GO:0044421//extracellular region part;GO:0030667//secretory granule membrane;GO:0044459//plasma membrane part	GO:0005488//binding	GO:0001775//cell activation;GO:0050900//leukocyte migration;GO:0006897//endocytosis;GO:0023052//signaling;GO:0007599//hemostasis;GO:0006887//exocytosis	K06471//platelet/endothelial cell adhesion molecule	gi|313760624|ref|NP_000433.4|//platelet endothelial cell adhesion molecule precursor [Homo sapiens]
11237	7401	14843.24	63933.12	1.994140005	0	Up	0	RNF24	GO:0043231//intracellular membrane-bounded organelle;GO:0031224//intrinsic component of membrane;GO:0012505//endomembrane system	GO:0046914//transition metal ion binding	NA	K15699//RING finger protein 122	gi|982274139|ref|XP_015313311.1|//PREDICTED: RING finger protein 24 isoform X1 [Macaca fascicularis];gi|759098116|ref|XP_011368198.1|//PREDICTED: RING finger protein 24 [Pteropus vampyrus];gi|197245452|ref|NP_001127810.1|//RING finger protein 24 isoform 2 [Homo sapiens]
9586	7917	12929.18	58348.86	2.061456235	0	Up	0	CREB5	GO:0043231//intracellular membrane-bounded organelle	GO:0046872//metal ion binding;GO:0003677//DNA binding;GO:0005515//protein binding;GO:0046914//transition metal ion binding;GO:0001071//null	GO:0006355//regulation of transcription, DNA-templated	K09047//cyclic AMP-responsive element-binding protein 5	gi|545214298|ref|XP_005609331.1|//PREDICTED: cyclic AMP-responsive element-binding protein 5 isoform X4 [Equus caballus];gi|725585399|ref|XP_010344008.1|//PREDICTED: cyclic AMP-responsive element-binding protein 5 isoform X5 [Saimiri boliviensis boliviensis];gi|767946032|ref|XP_011513918.1|//PREDICTED: cyclic AMP-responsive element-binding protein 5 isoform X4 [Homo sapiens];gi|59938770|ref|NP_87…
8031	3521	43762	115019	1.281504165	0	Up	0	NCOA4	GO:0043231//intracellular membrane-bounded organelle	GO:0035258//steroid hormone receptor binding;GO:0003712//transcription cofactor activity	GO:0008406//gonad development;GO:0006355//regulation of transcription, DNA-templated;GO:0030518//intracellular steroid hormone receptor signaling pathway	K09289//nuclear receptor coactivator 4	gi|223890278|ref|NP_001138732.1|//nuclear receptor coactivator 4 isoform 1 [Homo sapiens];gi|223890281|ref|NP_001138733.1|//nuclear receptor coactivator 4 isoform 2 [Homo sapiens];gi|525344913|ref|NP_001267231.1|//nuclear receptor coactivator 4 [Pan troglodytes]
6515	3938	34385.28	98683.19	1.408395803	0	Up	0	SLC2A3	GO:0031224//intrinsic component of membrane	GO:0051183//null;GO:0005355//glucose transmembrane transporter activity	GO:0051180//vitamin transport;GO:0006766//vitamin metabolic process;GO:0044238//primary metabolic process;GO:0008645//hexose transport	K08142//MFS transporter, SP family, solute carrier family 2 (facilitated glucose transporter), member 3	gi|5902090|ref|NP_008862.1|//solute carrier family 2, facilitated glucose transporter member 3 [Homo sapiens]
4069	1516	13144.49	58254.38	2.035290903	0	Up	0	LYZ	GO:0044421//extracellular region part	GO:0004553//hydrolase activity, hydrolyzing O-glycosyl compounds;GO:0005488//binding	GO:0006952//defense response;GO:0008219//cell death;GO:0032501//multicellular organismal process;GO:0009056//catabolic process	K13915//lysozyme C [EC:3.2.1.17]	gi|4557894|ref|NP_000230.1|//lysozyme C precursor [Homo sapiens]
55313	6149	35206.2	99174.39	1.381520645	0	Up	0	CPPED1	NA	GO:0043169//cation binding;GO:0003824//catalytic activity	NA	K15696//RING finger protein 113B;K17985//activating molecule in BECN1-regulated autophagy protein 1;K18914//adrenodoxin-NADP+ reductase [EC:1.18.1.6];K01064//wingless-type MMTV integration site family, member 9	gi|153251270|ref|NP_060810.2|//serine/threonine-protein phosphatase CPPED1 isoform a [Homo sapiens];gi|153251272|ref|NP_001092925.1|//serine/threonine-protein phosphatase CPPED1 isoform b [Homo sapiens]
54518	2659	9484	49107	2.259743666	0	Up	0	APBB1IP	GO:0044444//cytoplasmic part;GO:0005886//plasma membrane	NA	GO:0007599//hemostasis	K17704//amyloid beta A4 precursor protein-binding family B member 1-interacting protein	gi|56118221|ref|NP_061916.3|//amyloid beta A4 precursor protein-binding family B member 1-interacting protein [Homo sapiens]
53829	2769	8303	45083	2.328261462	0	Up	0	P2RY13	GO:0043231//intracellular membrane-bounded organelle;GO:0031224//intrinsic component of membrane	GO:0001608//G-protein coupled nucleotide receptor activity	NA	K08388//purinergic receptor P2Y, G protein-coupled, 13	gi|194294562|ref|NP_795713.2|//P2Y purinoceptor 13 [Homo sapiens]
4311	5648	25676	79652	1.520672665	0	Up	0	MME	GO:0016021//integral component of membrane	GO:0004175//endopeptidase activity;GO:0046914//transition metal ion binding	GO:0019538//protein metabolic process;GO:0007154//cell communication;GO:0044237//cellular metabolic process	K01389//neprilysin [EC:3.4.24.11]	gi|116256327|ref|NP_009218.2|//neprilysin [Homo sapiens]
64333	2526	22475.3	73289.03	1.592639441	0	Up	0	ARHGAP9	GO:0044444//cytoplasmic part	GO:0005488//binding;GO:0008047//enzyme activator activity	GO:0035556//intracellular signal transduction;GO:0009966//regulation of signal transduction	K20315//Rho GTPase-activating protein 21/23;K17933//Rho GTPase-activating protein 33;K01556//kynureninase [EC:3.7.1.3]	gi|119617421|gb|EAW97015.1|//Rho GTPase activating protein 9, isoform CRA_b [Homo sapiens];gi|985690090|ref|NP_001306779.1|//rho GTPase-activating protein 9 isoform 4 [Homo sapiens];gi|767975088|ref|XP_011536959.1|//PREDICTED: rho GTPase-activating protein 9 isoform X3 [Homo sapiens];gi|13543930|gb|AAH06107.1|//ARHGAP9 protein [Homo sapiens]
1130	13503	25696	78799	1.504016067	0	Up	0	LYST	GO:0005856//cytoskeleton;GO:0034399//nuclear periphery	GO:0005488//binding	GO:0048753//pigment granule organization;GO:0050900//leukocyte migration;GO:0001909//leukocyte mediated cytotoxicity;GO:0033363//secretory granule organization;GO:0032509//endosome transport via multivesicular body sorting pathway;GO:0000122//negative regulation of transcription from RNA polymerase II promoter;GO:0006952//defense response;GO:0007599//hemostasis;GO:0001562//response to protozoan	K18953//factor associated with neutral sphingomyelinase activation;K17985//activating molecule in BECN1-regulated autophagy protein 1	gi|54292123|ref|NP_000072.2|//lysosomal-trafficking regulator [Homo sapiens];gi|90085168|dbj|BAE91325.1|//unnamed protein product [Macaca fascicularis]
79689	4327	9044.46	45762.49	2.226441823	0	Up	0	STEAP4	GO:0031224//intrinsic component of membrane;GO:0043231//intracellular membrane-bounded organelle;GO:0012505//endomembrane system	GO:0046914//transition metal ion binding;GO:0003824//catalytic activity;GO:0050662//coenzyme binding	GO:0000041//transition metal ion transport;GO:0008152//metabolic process;GO:0030154//cell differentiation	K19876//metalloreductase STEAP4 [EC:1.16.1.-]	gi|328887951|ref|NP_001192245.1|//metalloreductase STEAP4 isoform 2 [Homo sapiens];gi|33312465|gb|AAQ04064.1|AF423423_1//six transmembrane prostate protein 2 variant 2 [Homo sapiens]
57153	3375	25252	77647	1.507915073	0	Up	0	SLC44A2	GO:0031224//intrinsic component of membrane	GO:0060089//molecular transducer activity;GO:0005275//amine transmembrane transporter activity	GO:0007249//I-kappaB kinase/NF-kappaB signaling;GO:0015697//quaternary ammonium group transport	K15377//solute carrier family 44 (choline transporter-like protein), member 2/4/5	gi|222831612|ref|NP_065161.3|//choline transporter-like protein 2 isoform 1 [Homo sapiens];gi|222831610|ref|NP_001138528.1|//choline transporter-like protein 2 isoform 2 [Homo sapiens]
26020	6930	59637.24	132427.4	1.038298802	0	Up	0	LRP10	GO:0031224//intrinsic component of membrane;GO:0012505//endomembrane system	GO:0030169//low-density lipoprotein particle binding;GO:0004871//signal transducer activity	GO:0010876//lipid localization;GO:0044238//primary metabolic process;GO:0016192//vesicle-mediated transport	K20050//low-density lipoprotein receptor-related protein 3/10/12	gi|426376358|ref|XP_004054968.1|//PREDICTED: low-density lipoprotein receptor-related protein 10 [Gorilla gorilla gorilla]
11151	1830	26897	78919	1.440309951	0	Up	0	CORO1A	GO:0031252//cell leading edge;GO:0032991//macromolecular complex;GO:0044459//plasma membrane part;GO:0030666//endocytic vesicle membrane;GO:0015629//actin cytoskeleton	GO:0003779//actin binding;GO:0042802//identical protein binding;GO:0019900//kinase binding	GO:0050900//leukocyte migration;GO:0030030//cell projection organization;GO:0051125//regulation of actin nucleation;GO:0001894//tissue homeostasis;GO:0007155//cell adhesion;GO:0006906//vesicle fusion;GO:0042098//T cell proliferation;GO:0006952//defense response;GO:0010033//response to organic substance;GO:0006897//endocytosis;GO:0002260//lymphocyte homeostasis;GO:0006935//chemotaxis;GO:0070838//d…	K13882//coronin-1A	gi|5902134|ref|NP_009005.1|//coronin-1A [Homo sapiens];gi|675702108|ref|XP_008959819.1|//PREDICTED: coronin-1A isoform X1 [Pan paniscus]
55924	5937	8822.67	43436.61	2.187006828	0	Up	0	FAM212B	NA	NA	NA	K12581//CCR4-NOT transcription complex subunit 7/8;K17985//activating molecule in BECN1-regulated autophagy protein 1	gi|39545575|ref|NP_945120.1|//protein FAM212B isoform 2 [Homo sapiens] ;gi|9506861|ref|NP_061972.1|//protein FAM212B isoform 1 [Homo sapiens]
25801	3695	12576	51323	1.916314925	0	Up	0	GCA	GO:0016020//membrane;GO:0044424//intracellular part	GO:0046872//metal ion binding;GO:0042802//identical protein binding	NA	K08585//calpain, invertebrate [EC:3.4.22.-]	gi|62089122|dbj|BAD93005.1|//grancalcin, EF-hand calcium binding protein variant [Homo sapiens];gi|578804022|ref|XP_006712464.1|//PREDICTED: grancalcin isoform X4 [Homo sapiens];gi|6912388|ref|NP_036330.1|//grancalcin [Homo sapiens];gi|119631756|gb|EAX11351.1|//grancalcin, EF-hand calcium binding protein, isoform CRA_b [Homo sapiens]
5829	3771	45913	108537	1.128594874	0	Up	0	PXN	GO:0031252//cell leading edge;GO:0015630//microtubule cytoskeleton;GO:0005924//cell-substrate adherens junction	GO:0046872//metal ion binding;GO:0008092//cytoskeletal protein binding;GO:0051400//BH domain binding;GO:0046914//transition metal ion binding	GO:0034329//cell junction assembly;GO:0000165//MAPK cascade;GO:0007044//cell-substrate junction assembly;GO:0003012//muscle system process;GO:0006468//protein phosphorylation;GO:0031589//cell-substrate adhesion;GO:0006996//organelle organization;GO:0000302//response to reactive oxygen species;GO:0001763//morphogenesis of a branching structure;GO:0007169//transmembrane receptor protein tyrosine ki…	K05760//paxillin	gi|530401381|ref|XP_005253973.1|//PREDICTED: paxillin isoform X19 [Homo sapiens];gi|530401379|ref|XP_005253972.1|//PREDICTED: paxillin isoform X18 [Homo sapiens];gi|344217711|ref|NP_001230685.1|//paxillin isoform 3 [Homo sapiens]
604	3446	44445	104610	1.122310282	0	Up	0	BCL6	GO:0031981//nuclear lumen;GO:0044427//chromosomal part	GO:0003677//DNA binding;GO:0046914//transition metal ion binding;GO:0001071//null	GO:0033554//cellular response to stress;GO:0001783//B cell apoptotic process;GO:0006357//regulation of transcription from RNA polymerase II promoter;GO:0002682//regulation of immune system process;GO:0002467//germinal center formation;GO:0006606//protein import into nucleus;GO:0016049//cell growth	K15618//B-cell lymphoma 6 protein	gi|795311563|ref|XP_011816989.1|//PREDICTED: B-cell lymphoma 6 protein isoform X1 [Colobus angolensis palliatus];gi|197927147|ref|NP_001128210.1|//B-cell lymphoma 6 protein isoform 2 [Homo sapiens]
339287	3834	18223	60093	1.608819005	0	Up	0	MSL1	NA	NA	NA	K13163//male-specific lethal 1	gi|322510113|sp|Q68DK7.3|MSL1_HUMAN//RecName: Full=Male-specific lethal 1 homolog; Short=MSL-1; AltName: Full=Male-specific lethal 1-like 1; Short=MSL1-like 1; AltName: Full=Male-specific lethal-1 homolog 1
9262	5324	19909.01	63094.52	1.551475768	0	Up	0	STK17B	GO:0043231//intracellular membrane-bounded organelle;GO:0005856//cytoskeleton	GO:0032559//adenyl ribonucleotide binding;GO:0004672//protein kinase activity	GO:0012502//induction of programmed cell death;GO:0006464//cellular protein modification process;GO:0035556//intracellular signal transduction	K08804//serine/threonine kinase 17 [EC:2.7.11.1]	gi|4758194|ref|NP_004217.1|//serine/threonine-protein kinase 17B [Homo sapiens]
473	6331	27589	76262	1.354253746	0	Up	0	RERE	GO:0031981//nuclear lumen	GO:0005515//protein binding;GO:0005488//binding	GO:0006606//protein import into nucleus;GO:0009987//cellular process	K05628//arginine-glutamic acid dipeptide repeats protein	gi|635111867|ref|XP_007978862.1|//PREDICTED: arginine-glutamic acid dipeptide repeats protein isoform X7 [Chlorocebus sabaeus];gi|71891659|dbj|BAA32303.3|//KIAA0458 protein [Homo sapiens]
5836	2856	11732	46121	1.862357362	0	Up	0	PYGL	GO:0044444//cytoplasmic part	GO:0002054//nucleobase binding;GO:0032559//adenyl ribonucleotide binding;GO:0042802//identical protein binding;GO:0048029//monosaccharide binding;GO:0048037//cofactor binding;GO:0005496//steroid binding;GO:0004645//phosphorylase activity	GO:0033500//carbohydrate homeostasis;GO:0005977//glycogen metabolic process;GO:0046390//ribose phosphate biosynthetic process;GO:0019318//hexose metabolic process	K00688//glycogen phosphorylase [EC:2.4.1.1]	gi|255653002|ref|NP_001157412.1|//glycogen phosphorylase, liver form isoform 2 [Homo sapiens];gi|197724999|pdb|2ZB2|A//Chain A, Human Liver Glycogen Phosphorylase A Complexed With Glcose And 5- Chloro-N-[4-(1,2-Dihydroxyethyl)phenyl]-1h-Indole-2-Carboxamide
4778	1731	2759	25248	3.081334293	0	Up	0	NFE2	GO:0005856//cytoskeleton;GO:0005654//nucleoplasm	GO:0003677//DNA binding;GO:0019904//protein domain specific binding;GO:0003712//transcription cofactor activity	GO:0034728//nucleosome organization;GO:0006355//regulation of transcription, DNA-templated;GO:0003013//circulatory system process;GO:0007599//hemostasis	K09039//nuclear factor erythroid 2	gi|918619536|ref|XP_013376248.1|//PREDICTED: transcription factor NF-E2 45 kDa subunit [Chinchilla lanigera];gi|5453774|ref|NP_006154.1|//transcription factor NF-E2 45 kDa subunit [Homo sapiens]
51411	2311	21680	64292	1.455657018	0	Up	0	BIN2	NA	GO:0005488//binding	NA	K20119//bridging integrator 2	gi|586798127|ref|NP_001276937.1|//bridging integrator 2 isoform 3 [Homo sapiens];gi|586798140|ref|NP_001276936.1|//bridging integrator 2 isoform 2 [Homo sapiens];gi|586597885|ref|NP_057377.3|//bridging integrator 2 isoform 1 [Homo sapiens]
11025	2841	25051.28	69952.26	1.368868892	0	Up	0	LILRB3	GO:0016021//integral component of membrane	GO:0004872//receptor activity	GO:0007165//signal transduction;GO:0006950//response to stress	K06512//leukocyte immunoglobulin-like receptor	gi|574269962|ref|NP_006855.3|//leukocyte immunoglobulin-like receptor subfamily B member 3 isoform 2 precursor [Homo sapiens];gi|574270893|ref|NP_001074919.2|//leukocyte immunoglobulin-like receptor subfamily B member 3 isoform 1 precursor [Homo sapiens];gi|768046046|ref|XP_011545353.1|//PREDICTED: leukocyte immunoglobulin-like receptor subfamily B member 2 isoform X10 [Homo sapiens];gi|2662424|g…
81671	3892	34083.85	84469.91	1.196731751	0	Up	0	VMP1	GO:0043231//intracellular membrane-bounded organelle;GO:0031224//intrinsic component of membrane;GO:0005793//endoplasmic reticulum-Golgi intermediate compartment	NA	NA	NA	gi|990022761|ref|XP_015454720.1|//PREDICTED: vacuole membrane protein 1 isoform X2 [Pteropus alecto];gi|817351508|ref|XP_012300828.1|//PREDICTED: vacuole membrane protein 1 [Aotus nancymaae];gi|795621281|ref|XP_011731405.1|//PREDICTED: vacuole membrane protein 1 isoform X1 [Macaca nemestrina];gi|20070349|ref|NP_112200.2|//vacuole membrane protein 1 [Homo sapiens];gi|426347303|ref|XP_004041293.1|/…
55196	6246	47552	105578	1.03811386	0	Up	0	KIAA1551	NA	NA	NA	K18040//tyrosine-protein phosphatase non-receptor type 23 [EC:3.1.3.48];K08867//WNK lysine deficient protein kinase [EC:2.7.11.1];K17582//antigen KI-67;K00968//choline-phosphate cytidylyltransferase [EC:2.7.7.15];K12565//alpha-sarcoglycan	gi|256773222|ref|NP_060639.3|//uncharacterized protein KIAA1551 [Homo sapiens]
87	3747	27567.03	73074.68	1.293810307	0	Up	0	ACTN1	GO:0005856//cytoskeleton;GO:0042995//cell projection;GO:0030016//myofibril;GO:0031981//nuclear lumen;GO:0012505//endomembrane system;GO:0031091//platelet alpha granule;GO:0031674//I band;GO:0005924//cell-substrate adherens junction	GO:0003779//actin binding;GO:0046872//metal ion binding;GO:0008092//cytoskeletal protein binding;GO:0005102//receptor binding	GO:0033121//regulation of purine nucleotide catabolic process;GO:0007044//cell-substrate junction assembly;GO:0050804//modulation of chemical synaptic transmission;GO:0006915//apoptotic process;GO:0001775//cell activation;GO:0048523//negative regulation of cellular process;GO:0007599//hemostasis;GO:0006887//exocytosis	K05699//actinin alpha 1/4	gi|4501891|ref|NP_001093.1|//alpha-actinin-1 isoform b [Homo sapiens];gi|194097352|ref|NP_001123477.1|//alpha-actinin-1 isoform c [Homo sapiens];gi|194097350|ref|NP_001123476.1|//alpha-actinin-1 isoform a [Homo sapiens]
11240	4363	8319	37488	2.059329381	0	Up	0	PADI2	GO:0044424//intracellular part	GO:0046872//metal ion binding;GO:0016813//hydrolase activity, acting on carbon-nitrogen (but not peptide) bonds, in linear amidines	GO:0018195//peptidyl-arginine modification	K01481//protein-arginine deiminase [EC:3.5.3.15]	gi|753535995|pdb|4N2B|A//Chain A, Crystal Structure Of Protein Arginine Deiminase 2 (10 Mm Ca2+)
5573	3249	9701	40250.13	1.940170611	0	Up	0	PRKAR1A	GO:0043234//protein complex;GO:0045202//synapse;GO:0044444//cytoplasmic part	GO:0019887//protein kinase regulator activity;GO:0016208//AMP binding	GO:0006355//regulation of transcription, DNA-templated;GO:0032147//activation of protein kinase activity;GO:0001704//formation of primary germ layer;GO:0030073//insulin secretion;GO:0010863//positive regulation of phospholipase C activity;GO:0015980//energy derivation by oxidation of organic compounds;GO:0007169//transmembrane receptor protein tyrosine kinase signaling pathway;GO:0033762//respons…	K04739//cAMP-dependent protein kinase regulator	gi|4506063|ref|NP_002725.1|//cAMP-dependent protein kinase type I-alpha regulatory subunit isoform a [Homo sapiens];gi|443497966|ref|NP_001263219.1|//cAMP-dependent protein kinase type I-alpha regulatory subunit isoform b [Homo sapiens]
9881	10499	6556	33072	2.222105078	0	Up	0	TRANK1	NA	GO:0032559//adenyl ribonucleotide binding;GO:0003678//DNA helicase activity;GO:0003676//nucleic acid binding	GO:0006259//DNA metabolic process	K11807//WD and tetratricopeptide repeats protein 1;K09553//stress-induced-phosphoprotein 1	gi|966928219|ref|XP_002808376.2|//PREDICTED: TPR and ankyrin repeat-containing protein 1 [Macaca mulatta];gi|257467636|ref|NP_055646.2|//TPR and ankyrin repeat-containing protein 1 [Homo sapiens]
8301	4030	30490	76322	1.211145371	0	Up	0	PICALM	GO:0005905//clathrin-coated pit;GO:0030128//clathrin coat of endocytic vesicle	GO:0030276//clathrin binding;GO:0035091//phosphatidylinositol binding	GO:0006901//vesicle coating;GO:0045806//negative regulation of endocytosis;GO:0048667//cell morphogenesis involved in neuron differentiation;GO:0065003//macromolecular complex assembly;GO:0048812//neuron projection morphogenesis;GO:0006898//receptor-mediated endocytosis;GO:0008104//protein localization;GO:0048534//hematopoietic or lymphoid organ development	K20044//phosphatidylinositol-binding clathrin assembly protein	gi|56788368|ref|NP_001008660.1|//phosphatidylinositol-binding clathrin assembly protein isoform 2 [Homo sapiens];gi|56788366|ref|NP_009097.2|//phosphatidylinositol-binding clathrin assembly protein isoform 1 [Homo sapiens];gi|332688231|ref|NP_001193875.1|//phosphatidylinositol-binding clathrin assembly protein isoform 3 [Homo sapiens];gi|332837374|ref|XP_003313287.1|//PREDICTED: phosphatidylinosi…
10659	9198	28275	72609	1.248003903	0	Up	0	CELF2	GO:0043231//intracellular membrane-bounded organelle;GO:0044424//intracellular part	GO:0005488//binding;GO:0003676//nucleic acid binding	GO:0006396//RNA processing;GO:0044057//regulation of system process;GO:0000245//spliceosomal complex assembly	K13207//CUG-BP- and ETR3-like factor	gi|296206140|ref|XP_002750082.1|//PREDICTED: CUGBP Elav-like family member 2 isoform X6 [Callithrix jacchus];gi|134152680|ref|NP_006552.3|//CUGBP Elav-like family member 2 isoform 2 [Homo sapiens] ;gi|568912114|ref|XP_006497396.1|//PREDICTED: CUGBP Elav-like family member 2 isoform X3 [Mus musculus];gi|817346576|ref|XP_012298768.1|//PREDICTED: CUGBP Elav-like family member 2 isoform X3 [Aotus nan…
23401	2222	6987.7	33441.14	2.146116997	0	Up	0	FRAT2	NA	NA	GO:0032501//multicellular organismal process	K03096//frequently rearranged in advanced T-cell lymphomas 2	gi|16507243|ref|NP_036215.1|//GSK-3-binding protein FRAT2 [Homo sapiens]
51734	1414	5868	30935	2.285681802	0	Up	0	MSRB1	GO:0043231//intracellular membrane-bounded organelle	GO:0016671//oxidoreductase activity, acting on a sulfur group of donors, disulfide as acceptor;GO:0046914//transition metal ion binding	GO:0044267//cellular protein metabolic process	K07305//peptide-methionine (R)-S-oxide reductase [EC:1.8.4.12]	gi|7706511|ref|NP_057416.1|//methionine-R-sulfoxide reductase B1 [Homo sapiens]
6778	3968	29657.44	74549.07	1.217178828	0	Up	0	STAT6	GO:0031981//nuclear lumen;GO:0044444//cytoplasmic part	GO:0003677//DNA binding;GO:0046872//metal ion binding;GO:0060089//molecular transducer activity;GO:0001071//null	GO:0002828//regulation of type 2 immune response;GO:0006357//regulation of transcription from RNA polymerase II promoter;GO:0008283//cell proliferation;GO:0010033//response to organic substance;GO:0007166//cell surface receptor signaling pathway;GO:0045830//positive regulation of isotype switching	K11225//signal transducer and activator of transcription 6	gi|23397678|ref|NP_003144.3|//signal transducer and activator of transcription 6 isoform 1 [Homo sapiens]
259282	10542	26534	69326	1.272936888	0	Up	0	BOD1L1	NA	GO:0003676//nucleic acid binding	NA	K00968//choline-phosphate cytidylyltransferase [EC:2.7.7.15];K17582//antigen KI-67;K12565//alpha-sarcoglycan	gi|87299628|ref|NP_683692.2|//biorientation of chromosomes in cell division protein 1-like 1 [Homo sapiens]
79627	8875	20422.77	58772.67	1.412349428	0	Up	0	OGFRL1	NA	NA	NA	K12581//CCR4-NOT transcription complex subunit 7/8;K15696//RING finger protein 113B;K01064//wingless-type MMTV integration site family, member 9	gi|55770902|ref|NP_078852.3|//opioid growth factor receptor-like protein 1 [Homo sapiens];gi|530383239|ref|XP_005248822.1|//PREDICTED: opioid growth factor receptor-like protein 1 isoform X1 [Homo sapiens]
80223	7004	13796.55	46601.76	1.643459438	0	Up	0	RAB11FIP1	NA	NA	NA	K12484//Rab11 family-interacting protein 1/2/5	gi|289547524|ref|NP_001002814.2|//rab11 family-interacting protein 1 isoform 3 [Homo sapiens];gi|289547526|ref|NP_079427.4|//rab11 family-interacting protein 1 isoform 1 [Homo sapiens]
6282	595	38546	87442	1.069127787	0	Up	0	S100A11	GO:0031252//cell leading edge;GO:0043231//intracellular membrane-bounded organelle	GO:0046872//metal ion binding;GO:0042802//identical protein binding	GO:0008283//cell proliferation;GO:0006260//DNA replication;GO:0023052//signaling	K17274//calpactin-1 light chain	gi|725576672|ref|XP_010340417.1|//PREDICTED: uncharacterized protein LOC101045489 [Saimiri boliviensis boliviensis]
10521	4807	24705	64974	1.282442013	0	Up	0	DDX17	GO:0043231//intracellular membrane-bounded organelle	GO:0032559//adenyl ribonucleotide binding;GO:0004386//helicase activity;GO:0042623//ATPase activity, coupled;GO:0003676//nucleic acid binding	GO:0010467//gene expression	K13178//ATP-dependent RNA helicase DDX17 [EC:3.6.4.13]	gi|38201710|ref|NP_006377.2|//probable ATP-dependent RNA helicase DDX17 isoform 1 [Homo sapiens];gi|755751173|ref|XP_006934164.2|//PREDICTED: probable ATP-dependent RNA helicase DDX17 [Felis catus]
10114	7435	9612	37590	1.854822906	0	Up	0	HIPK3	GO:0043231//intracellular membrane-bounded organelle	GO:0032559//adenyl ribonucleotide binding;GO:0004672//protein kinase activity	GO:0043407//negative regulation of MAP kinase activity;GO:0043066//negative regulation of apoptotic process	K08826//homeodomain interacting protein kinase [EC:2.7.11.1]	gi|332836390|ref|XP_001144535.2|//PREDICTED: homeodomain-interacting protein kinase 3 isoform X3 [Pan troglodytes];gi|332836388|ref|XP_001144457.2|//PREDICTED: homeodomain-interacting protein kinase 3 isoform X1 [Pan troglodytes];gi|114796630|ref|NP_001041665.1|//homeodomain-interacting protein kinase 3 isoform 2 [Homo sapiens]
1378	8721	20897.93	57925.79	1.358228313	0	Up	0	CR1	NA	NA	NA	K04011//complement component (3b/4b) receptor 1	gi|86793036|ref|NP_000564.2|//complement receptor type 1 isoform F precursor [Homo sapiens];gi|767908441|ref|XP_011507507.1|//PREDICTED: complement receptor type 1 isoform X1 [Homo sapiens]
114785	4214	38043.33	85692.14	1.058901892	0	Up	0	MBD6	NA	GO:0003676//nucleic acid binding	NA	K03652//DNA-3-methyladenine glycosylase [EC:3.2.2.21]	gi|530399705|ref|XP_005268677.1|//PREDICTED: methyl-CpG-binding domain protein 6 isoform X2 [Homo sapiens]
201176	3454	14049	45380	1.578971709	0	Up	0	ARHGAP27	GO:0044424//intracellular part	GO:0019904//protein domain specific binding	GO:0006897//endocytosis	K20315//Rho GTPase-activating protein 21/23;K10396//kinesin family member 5;K01556//kynureninase [EC:3.7.1.3]	gi|533868710|ref|NP_001269219.1|//rho GTPase-activating protein 27 isoform d [Homo sapiens];gi|578840166|ref|XP_006725322.1|//PREDICTED: rho GTPase-activating protein 27 isoform X3 [Homo sapiens];gi|226817316|ref|NP_777579.2|//rho GTPase-activating protein 27 isoform c [Homo sapiens]
22900	4876	5906.29	29104.07	2.188279362	0	Up	0	CARD8	GO:0043231//intracellular membrane-bounded organelle	GO:0019904//protein domain specific binding;GO:0042802//identical protein binding;GO:0016505//peptidase activator activity involved in apoptotic process	GO:0032731//positive regulation of interleukin-1 beta production;GO:0007249//I-kappaB kinase/NF-kappaB signaling;GO:0010952//positive regulation of peptidase activity;GO:0006915//apoptotic process	K12801//caspase recruitment domain-containing protein 8	gi|296531357|ref|NP_001171829.1|//caspase recruitment domain-containing protein 8 isoform a [Homo sapiens] ;gi|40788997|dbj|BAA76799.2|//KIAA0955 protein [Homo sapiens];gi|296531363|ref|NP_001171831.1|//caspase recruitment domain-containing protein 8 isoform c [Homo sapiens];gi|34785155|gb|AAH56891.1|//CARD8 protein [Homo sapiens]
1912	2566	27952	69106	1.193242006	0	Up	0	PHC2	GO:0043231//intracellular membrane-bounded organelle	GO:0005515//protein binding;GO:0046914//transition metal ion binding;GO:0003676//nucleic acid binding	GO:0032501//multicellular organismal process	K11457//polyhomeotic-like protein 2	gi|46249914|gb|AAH68573.1|//PHC2 protein, partial [Homo sapiens];gi|120660112|gb|AAI30631.1|//PHC2 protein [Homo sapiens];gi|37595528|ref|NP_932157.1|//polyhomeotic-like protein 2 isoform a [Homo sapiens]
9674	4574	4331	25303	2.433918912	0	Up	0	KIAA0040	NA	NA	NA	NA	gi|40788942|dbj|BAA05022.2|//KIAA0040 [Homo sapiens]
2319	2659	28444	69549	1.177287954	0	Up	0	FLOT2	GO:0043231//intracellular membrane-bounded organelle;GO:0005901//caveola	GO:0035254//glutamate receptor binding	GO:0009888//tissue development;GO:0009987//cellular process	K07192//flotillin	gi|119571547|gb|EAW51162.1|//hCG1998851, isoform CRA_h [Homo sapiens];gi|94538362|ref|NP_004466.2|//flotillin-2 [Homo sapiens]
284996	2968	32871.73	76290.92	1.102046519	0	Up	0	RNF149	GO:0031224//intrinsic component of membrane	GO:0046914//transition metal ion binding;GO:0003824//catalytic activity	NA	K15704//E3 ubiquitin-protein ligase RNF149 [EC:2.3.2.27]	gi|28279424|gb|AAH45743.1|//Ring finger protein 149 [Homo sapiens]
3303	2445	8398.48	33791.68	1.895850472	0	Up	0	HSPA1A	GO:0032991//macromolecular complex;GO:0016604//nuclear body;GO:0044444//cytoplasmic part	GO:0032559//adenyl ribonucleotide binding;GO:0019899//enzyme binding	GO:0006401//RNA catabolic process;GO:0006457//protein folding;GO:0008283//cell proliferation;GO:0006950//response to stress;GO:0043066//negative regulation of apoptotic process;GO:0016049//cell growth	K03283//heat shock 70kDa protein 1/8	gi|62089222|dbj|BAD93055.1|//heat shock 70kDa protein 1A variant [Homo sapiens]
54790	9669	21319.09	57278.43	1.313228635	0	Up	0	TET2	NA	GO:0043169//cation binding;GO:0016701//oxidoreductase activity, acting on single donors with incorporation of molecular oxygen;GO:0016706//oxidoreductase activity, acting on paired donors, with incorporation or reduction of molecular oxygen, 2-oxoglutarate as one donor, and incorporation of one atom each of oxygen into both donors	GO:0008152//metabolic process;GO:0009987//cellular process;GO:0030097//hemopoiesis	K13097//methylcytosine dioxygenase [EC:1.14.11.-]	gi|116063558|ref|NP_060098.3|//methylcytosine dioxygenase TET2 isoform b [Homo sapiens] ;gi|187761317|ref|NP_001120680.1|//methylcytosine dioxygenase TET2 isoform a [Homo sapiens]
7706	5744	12055	40808	1.646602899	0	Up	0	TRIM25	GO:0031981//nuclear lumen;GO:0044459//plasma membrane part;GO:0044444//cytoplasmic part	GO:0019787//ubiquitin-like protein transferase activity;GO:0046914//transition metal ion binding;GO:0001071//null	GO:0010467//gene expression;GO:0006952//defense response;GO:0001818//negative regulation of cytokine production;GO:0032446//protein modification by small protein conjugation;GO:0051707//response to other organism	K10652//tripartite motif-containing protein 25 [EC:2.3.2.27]	gi|62087568|dbj|BAD92231.1|//tripartite motif-containing 25 variant [Homo sapiens]
91663	3103	30637.03	72388.36	1.127863829	0	Up	0	MYADM	GO:0031224//intrinsic component of membrane	NA	NA	K01368//cathepsin S [EC:3.4.22.27];K15289//solute carrier family 35, member F5;K00286//pyrroline-5-carboxylate reductase [EC:1.5.1.2]	gi|795291414|ref|XP_011814765.1|//PREDICTED: myeloid-associated differentiation marker isoform X2 [Colobus angolensis palliatus];gi|19923903|ref|NP_612382.1|//myeloid-associated differentiation marker [Homo sapiens];gi|795291406|ref|XP_011814764.1|//PREDICTED: myeloid-associated differentiation marker isoform X1 [Colobus angolensis palliatus]
10288	2375	31824.07	74231.87	1.109302902	0	Up	0	LILRB2	GO:0016021//integral component of membrane	GO:0004871//signal transducer activity	GO:0007165//signal transduction;GO:0002682//regulation of immune system process;GO:0006952//defense response;GO:0007154//cell communication	K06512//leukocyte immunoglobulin-like receptor	gi|768005848|ref|XP_011524617.1|//PREDICTED: leukocyte immunoglobulin-like receptor subfamily B member 2 isoform X4 [Homo sapiens];gi|768005811|ref|XP_011524610.1|//PREDICTED: leukocyte immunoglobulin-like receptor subfamily B member 2 isoform X19 [Homo sapiens];gi|578833825|ref|XP_006723029.1|//PREDICTED: leukocyte immunoglobulin-like receptor subfamily B member 2 isoform X1 [Homo sapiens];gi|76…
8291	6970	32463	74499	1.085807275	0	Up	0	DYSF	GO:0031224//intrinsic component of membrane;GO:0012506//vesicle membrane;GO:0005886//plasma membrane	GO:0005543//phospholipid binding	NA	K18261//dysferlin	gi|195976756|ref|NP_001124449.1|//dysferlin isoform 10 [Homo sapiens];gi|195976766|ref|NP_001124454.1|//dysferlin isoform 7 [Homo sapiens];gi|195976821|ref|NP_001123927.1|//dysferlin isoform 2 [Homo sapiens];gi|195976775|ref|NP_001124457.1|//dysferlin isoform 4 [Homo sapiens];gi|195976760|ref|NP_001124451.1|//dysferlin isoform 12 [Homo sapiens];gi|195976773|ref|NP_001124456.1|//dysferlin isoform …
8972	6513	35003.78	78298.86	1.048863122	0	Up	0	MGAM	GO:0031224//intrinsic component of membrane;GO:0044459//plasma membrane part	GO:0004558//alpha-1,4-glucosidase activity;GO:0005488//binding	GO:0005982//starch metabolic process;GO:0007586//digestion	K12047//maltase-glucoamylase [EC:3.2.1.20 3.2.1.3]	gi|221316699|ref|NP_004659.2|//maltase-glucoamylase, intestinal [Homo sapiens]
8085	19432	36453.39	80495	1.030228731	0	Up	0	KMT2D	GO:0043231//intracellular membrane-bounded organelle;GO:0034708//methyltransferase complex	GO:0043565//sequence-specific DNA binding;GO:0016740//transferase activity	GO:0030520//intracellular estrogen receptor signaling pathway;GO:0048545//response to steroid hormone;GO:0008283//cell proliferation;GO:0003006//developmental process involved in reproduction;GO:0016458//gene silencing;GO:0034968//histone lysine methylation;GO:0007292//female gamete generation	K09187//histone-lysine N-methyltransferase MLL2 [EC:2.1.1.43]	gi|767975396|ref|XP_011537074.1|//PREDICTED: histone-lysine N-methyltransferase 2D isoform X4 [Homo sapiens]
160364	1501	3358	21555	2.569730971	0	Up	0	CLEC12A	GO:0031224//intrinsic component of membrane	GO:0030246//carbohydrate binding;GO:0004871//signal transducer activity	NA	K17516//C-type lectin domain family 12 member A	gi|333609225|ref|NP_001193939.1|//C-type lectin domain family 12 member A isoform 3 [Homo sapiens];gi|694948718|ref|XP_009423105.1|//PREDICTED: C-type lectin domain family 12 member A isoform X6 [Pan troglodytes];gi|578822767|ref|XP_006719096.1|//PREDICTED: C-type lectin domain family 12 member A isoform X3 [Homo sapiens];gi|767971699|ref|XP_011518874.1|//PREDICTED: C-type lectin domain family 12…
7096	2867	4458.81	23704.38	2.297805574	0	Up	0	TLR1	GO:0030666//endocytic vesicle membrane;GO:0043234//protein complex;GO:0016021//integral component of membrane	GO:0004872//receptor activity;GO:0046983//protein dimerization activity	GO:0071221//cellular response to bacterial lipopeptide;GO:0006952//defense response;GO:0023052//signaling;GO:0042108//positive regulation of cytokine biosynthetic process;GO:0070340//detection of bacterial lipopeptide;GO:0002274//myeloid leukocyte activation	K05398//toll-like receptor 1	gi|41350337|ref|NP_003254.2|//toll-like receptor 1 precursor [Homo sapiens]
26234	3534	11935	38703	1.584629377	0	Up	0	FBXL5	GO:0044444//cytoplasmic part;GO:0031461//cullin-RING ubiquitin ligase complex	GO:0019787//ubiquitin-like protein transferase activity;GO:0046914//transition metal ion binding	GO:0043161//proteasome-mediated ubiquitin-dependent protein catabolic process;GO:0032446//protein modification by small protein conjugation;GO:0055080//cation homeostasis	K10271//F-box and leucine-rich repeat protein 5	gi|31874009|emb|CAD97924.1|//hypothetical protein [Homo sapiens];gi|302129687|ref|NP_001180463.1|//F-box/LRR-repeat protein 5 isoform 3 [Homo sapiens];gi|6103639|gb|AAF03700.1|//F-box protein FBL5 [Homo sapiens];gi|7688697|gb|AAF67489.1|AF157323_1//p45SKP2-like protein [Homo sapiens]
192670	7069	12559.97	39605.98	1.544267801	0	Up	0	AGO4	GO:0030529//intracellular ribonucleoprotein complex;GO:0044444//cytoplasmic part	GO:0003676//nucleic acid binding	GO:0006401//RNA catabolic process;GO:0006412//translation;GO:0035195//gene silencing by miRNA	K11593//eukaryotic translation initiation factor 2C	gi|970734713|ref|XP_006212754.2|//PREDICTED: protein argonaute-4 [Vicugna pacos]
5062	6139	16987.46	47337.7	1.365902002	0	Up	0	PAK2	GO:0043231//intracellular membrane-bounded organelle;GO:0016020//membrane;GO:0044444//cytoplasmic part	GO:0032559//adenyl ribonucleotide binding;GO:0004672//protein kinase activity;GO:0019900//kinase binding;GO:0030295//protein kinase activator activity	GO:0050688//regulation of defense response to virus;GO:0031294//lymphocyte costimulation;GO:0045860//positive regulation of protein kinase activity;GO:0001934//positive regulation of protein phosphorylation;GO:0006935//chemotaxis;GO:0033673//negative regulation of kinase activity;GO:0006915//apoptotic process;GO:0050851//antigen receptor-mediated signaling pathway	K04410//p21-activated kinase 2 [EC:2.7.11.1]	gi|397469662|ref|XP_003806464.1|//PREDICTED: serine/threonine-protein kinase PAK 2 [Pan paniscus]
7994	9141	9789.53	34340.09	1.697964862	0	Up	0	KAT6A	GO:0070775//H3 histone acetyltransferase complex;GO:0000785//chromatin	GO:0005515//protein binding;GO:0046914//transition metal ion binding;GO:0003712//transcription cofactor activity;GO:0004468//lysine N-acetyltransferase activity, acting on acetyl phosphate as donor;GO:0003676//nucleic acid binding	GO:0034728//nucleosome organization;GO:0019827//stem cell population maintenance;GO:0016573//histone acetylation;GO:0030097//hemopoiesis;GO:0071103//DNA conformation change	K11305//histone acetyltransferase MYST3 [EC:2.3.1.48]	gi|148745647|gb|AAI42660.1|//MYST3 protein, partial [Homo sapiens];gi|150378493|ref|NP_006757.2|//histone acetyltransferase KAT6A isoform 1 [Homo sapiens]
2214	2197	15346.92	43876.51	1.402882173	0	Up	0	FCGR3A	GO:0031224//intrinsic component of membrane	GO:0019865//immunoglobulin binding;GO:0004871//signal transducer activity	GO:0002682//regulation of immune system process	K06463//low affinity immunoglobulin gamma Fc receptor III	gi|50726979|ref|NP_000560.5|//low affinity immunoglobulin gamma Fc region receptor III-A isoform a precursor [Homo sapiens];gi|189083836|ref|NP_001121064.1|//low affinity immunoglobulin gamma Fc region receptor III-A isoform b precursor [Homo sapiens];gi|194378676|dbj|BAG63503.1|//unnamed protein product [Homo sapiens]
114882	7235	12891	39406	1.499433674	0	Up	0	OSBPL8	NA	GO:0005488//binding	GO:0010876//lipid localization;GO:0051234//establishment of localization	K20464//oxysterol-binding protein-related protein 5/8	gi|985567522|ref|NP_001306584.1|//oxysterol-binding protein-related protein 8 isoform d [Homo sapiens];gi|635066948|ref|XP_008002267.1|//PREDICTED: oxysterol-binding protein-related protein 8 isoform X3 [Chlorocebus sabaeus];gi|767973054|ref|XP_011536160.1|//PREDICTED: oxysterol-binding protein-related protein 8 isoform X6 [Homo sapiens];gi|635066950|ref|XP_008002268.1|//PREDICTED: oxysterol-bind…
10376	1771	2606.14	18336.41	2.70210726	0	Up	0	TUBA1B	GO:0032991//macromolecular complex;GO:0015630//microtubule cytoskeleton	GO:0032561//guanyl ribonucleotide binding;GO:0017111//nucleoside-triphosphatase activity;GO:0005198//structural molecule activity	GO:0006458//'de novo' protein folding;GO:0007010//cytoskeleton organization;GO:0007017//microtubule-based process;GO:0009207//purine ribonucleoside triphosphate catabolic process;GO:0043623//cellular protein complex assembly	K07374//tubulin alpha	gi|34740335|ref|NP_035784.1|//tubulin alpha-1B chain [Mus musculus]
22861	5423	27310	63225	1.098448362	0	Up	0	NLRP1	GO:0043231//intracellular membrane-bounded organelle;GO:0043234//protein complex	GO:0005515//protein binding;GO:0032559//adenyl ribonucleotide binding;GO:0016505//peptidase activator activity involved in apoptotic process	GO:0032731//positive regulation of interleukin-1 beta production;GO:0032494//response to peptidoglycan;GO:0012502//induction of programmed cell death;GO:0031347//regulation of defense response;GO:0006915//apoptotic process	K12798//NACHT, LRR and PYD domains-containing protein 1	gi|74271814|ref|NP_001028225.1|//NACHT, LRR and PYD domains-containing protein 1 isoform 5 [Homo sapiens];gi|14719829|ref|NP_127497.1|//NACHT, LRR and PYD domains-containing protein 1 isoform 1 [Homo sapiens];gi|14719835|ref|NP_127500.1|//NACHT, LRR and PYD domains-containing protein 1 isoform 4 [Homo sapiens];gi|14719833|ref|NP_127499.1|//NACHT, LRR and PYD domains-containing protein 1 isoform 3…
7048	4664	8618	31283	1.747336412	0	Up	0	TGFBR2	GO:0031224//intrinsic component of membrane;GO:0009986//cell surface;GO:0044459//plasma membrane part;GO:0043235//receptor complex	GO:0043169//cation binding;GO:0032559//adenyl ribonucleotide binding;GO:0030247//polysaccharide binding;GO:0005024//transforming growth factor beta-activated receptor activity;GO:0019838//growth factor binding;GO:0005160//transforming growth factor beta receptor binding	GO:0001773//myeloid dendritic cell activation;GO:0033993//response to lipid;GO:0001525//angiogenesis;GO:0007178//transmembrane receptor protein serine/threonine kinase signaling pathway;GO:0046638//positive regulation of alpha-beta T cell differentiation;GO:0007417//central nervous system development;GO:0002513//tolerance induction to self antigen;GO:0002514//B cell tolerance induction;GO:0048704…	K04388//TGF-beta receptor type-2 [EC:2.7.11.30]	gi|67782324|ref|NP_003233.4|//TGF-beta receptor type-2 isoform B precursor [Homo sapiens];gi|67782326|ref|NP_001020018.1|//TGF-beta receptor type-2 isoform A precursor [Homo sapiens]
54583	7102	4910.29	23623.59	2.15373063	0	Up	0	EGLN1	GO:0044444//cytoplasmic part	GO:0016706//oxidoreductase activity, acting on paired donors, with incorporation or reduction of molecular oxygen, 2-oxoglutarate as one donor, and incorporation of one atom each of oxygen into both donors;GO:0046914//transition metal ion binding	GO:0033483//gas homeostasis;GO:0008152//metabolic process;GO:0043392//negative regulation of DNA binding;GO:0006950//response to stress	K09592//hypoxia-inducible factor prolyl hydroxylase [EC:1.14.11.29]	gi|13489073|ref|NP_071334.1|//egl nine homolog 1 [Homo sapiens]
89849	2226	33506	72716	1.00523592	0	Up	0	ATG16L2	GO:0044424//intracellular part	GO:0005488//binding	GO:0006810//transport;GO:0044248//cellular catabolic process	K17890//autophagy-related protein 16-1	gi|55743108|ref|NP_203746.1|//autophagy-related protein 16-2 isoform 1 [Homo sapiens]
10097	3929	20475	52006	1.232197171	0	Up	0	ACTR2	GO:0015629//actin cytoskeleton	GO:0032559//adenyl ribonucleotide binding;GO:0008092//cytoskeletal protein binding	GO:0009987//cellular process	K17260//actin-related protein 2	gi|53692187|ref|NP_001005386.1|//actin-related protein 2 isoform a [Homo sapiens];gi|5031571|ref|NP_005713.1|//actin-related protein 2 isoform b [Homo sapiens]
10333	5891	5719.23	25188.72	2.026267525	0	Up	0	TLR6	GO:0043234//protein complex;GO:0030666//endocytic vesicle membrane;GO:0016021//integral component of membrane	GO:0071723//lipopeptide binding;GO:0004872//receptor activity;GO:0046983//protein dimerization activity	GO:0071221//cellular response to bacterial lipopeptide;GO:0007249//I-kappaB kinase/NF-kappaB signaling;GO:0043406//positive regulation of MAP kinase activity;GO:0002460//adaptive immune response based on somatic recombination of immune receptors built from immunoglobulin superfamily domains;GO:0042108//positive regulation of cytokine biosynthetic process;GO:0007166//cell surface receptor signalin…	K10169//toll-like receptor 6	gi|20143971|ref|NP_006059.2|//toll-like receptor 6 precursor [Homo sapiens]
7431	2151	23000	56003	1.171252795	0	Up	0	VIM	GO:0016020//membrane;GO:0005856//cytoskeleton;GO:0043234//protein complex;GO:0044444//cytoplasmic part;GO:0043005//neuron projection	GO:0019900//kinase binding;GO:0005198//structural molecule activity	GO:0006936//muscle contraction;GO:0051704//multi-organism process;GO:0006915//apoptotic process	K07606//vimentin	gi|725574505|ref|XP_003930689.2|//PREDICTED: vimentin [Saimiri boliviensis boliviensis]
83719	1047	31697	69575	1.021605246	0	Up	0	YPEL3	GO:0031981//nuclear lumen	NA	NA	K04371//mitogen-activated protein kinase 1/3 [EC:2.7.11.24]	gi|817299074|ref|XP_012319981.1|//PREDICTED: protein yippee-like 3 isoform X1 [Aotus nancymaae];gi|151553810|gb|AAI49330.1|//YPEL3 protein [Bos taurus]
81704	7448	28561.45	64445.8	1.06139966	0	Up	0	DOCK8	GO:0044444//cytoplasmic part	GO:0032561//guanyl ribonucleotide binding;GO:0019899//enzyme binding;GO:0030695//GTPase regulator activity	GO:0007599//hemostasis	K13708//dedicator of cytokinesis protein 1;K05727//dedicator of cytokinesis protein 3	gi|767955325|ref|XP_011516348.1|//PREDICTED: dedicator of cytokinesis protein 8 isoform X3 [Homo sapiens];gi|238231392|ref|NP_982272.2|//dedicator of cytokinesis protein 8 isoform 1 [Homo sapiens]
9236	4562	6853.12	27252.48	1.878937212	0	Up	0	CCPG1	GO:0031224//intrinsic component of membrane	NA	GO:0009987//cellular process	K05286//phosphatidylinositol glycan, class B [EC:2.4.1.-];K01064//wingless-type MMTV integration site family, member 9	gi|325053640|ref|NP_001191379.1|//cell cycle progression protein 1 isoform 2 [Homo sapiens] ;gi|325053642|ref|NP_001191380.1|//cell cycle progression protein 1 isoform 3 [Homo sapiens];gi|75677574|ref|NP_065790.2|//cell cycle progression protein 1 isoform 1 [Homo sapiens]
3570	5480	16821.25	45112.28	1.310617829	0	Up	0	IL6R	GO:0044421//extracellular region part;GO:0005887//integral component of plasma membrane	GO:0042802//identical protein binding;GO:0004896//cytokine receptor activity;GO:0019838//growth factor binding;GO:0005126//cytokine receptor binding	GO:0042503//null;GO:0042742//defense response to bacterium;GO:0002237//response to molecule of bacterial origin;GO:0001819//positive regulation of cytokine production;GO:0051091//positive regulation of DNA binding transcription factor activity;GO:0001818//negative regulation of cytokine production;GO:0001934//positive regulation of protein phosphorylation;GO:0002444//myeloid leukocyte mediated im…	K05055//interleukin 6 receptor	gi|982225455|ref|XP_005541720.2|//PREDICTED: interleukin-6 receptor subunit alpha isoform X2 [Macaca fascicularis]
9021	2737	14865	41688	1.375095241	0	Up	0	SOCS3	GO:0044444//cytoplasmic part	GO:0019887//protein kinase regulator activity;GO:0005488//binding	GO:0010212//response to ionizing radiation;GO:0006950//response to stress;GO:0006468//protein phosphorylation;GO:0043434//response to peptide hormone;GO:0009968//negative regulation of signal transduction;GO:0043066//negative regulation of apoptotic process;GO:0001568//blood vessel development;GO:0002237//response to molecule of bacterial origin;GO:0043627//response to estrogen;GO:0001959//regula…	K04696//suppressor of cytokine signaling 3	gi|724914976|ref|XP_010380220.1|//PREDICTED: suppressor of cytokine signaling 3 [Rhinopithecus roxellana]
89846	3413	16736	44828	1.308827922	0	Up	0	FGD3	GO:0031252//cell leading edge;GO:0043231//intracellular membrane-bounded organelle;GO:0043232//intracellular non-membrane-bounded organelle;GO:0044444//cytoplasmic part	GO:0005088//Ras guanyl-nucleotide exchange factor activity;GO:0051020//GTPase binding;GO:0046914//transition metal ion binding	GO:0030035//microspike assembly;GO:0007169//transmembrane receptor protein tyrosine kinase signaling pathway;GO:0065008//regulation of biological quality;GO:0007010//cytoskeleton organization	K05722//FYVE, RhoGEF and PH domain containing 3	gi|134133248|ref|NP_001077005.1|//FYVE, RhoGEF and PH domain-containing protein 3 isoform a [Homo sapiens];gi|558757353|ref|NP_001273922.1|//FYVE, RhoGEF and PH domain-containing protein 3 isoform b [Homo sapiens]
5330	4591	18152	47196	1.265918622	0	Up	0	PLCB2	GO:0016020//membrane;GO:0043231//intracellular membrane-bounded organelle;GO:0044444//cytoplasmic part	GO:0008289//lipid binding;GO:0046872//metal ion binding;GO:0060089//molecular transducer activity;GO:0004629//phospholipase C activity	GO:0019637//organophosphate metabolic process;GO:0007165//signal transduction;GO:0007267//cell-cell signaling;GO:0050912//detection of chemical stimulus involved in sensory perception of taste;GO:0010863//positive regulation of phospholipase C activity;GO:0006629//lipid metabolic process	K05858//phosphatidylinositol phospholipase C, beta [EC:3.1.4.11]	gi|546231595|ref|NP_001271226.1|//1-phosphatidylinositol 4,5-bisphosphate phosphodiesterase beta-2 isoform 2 [Homo sapiens];gi|62088746|dbj|BAD92820.1|//phospholipase C, beta 2 variant [Homo sapiens];gi|546232005|ref|NP_001271227.1|//1-phosphatidylinositol 4,5-bisphosphate phosphodiesterase beta-2 isoform 3 [Homo sapiens];gi|95147333|ref|NP_004564.2|//1-phosphatidylinositol 4,5-bisphosphate phosp…
23405	10318	8140	29216	1.731040515	0	Up	0	DICER1	GO:0031332//RNAi effector complex;GO:0044444//cytoplasmic part	GO:0003723//RNA binding;GO:0043169//cation binding;GO:0016891//endoribonuclease activity, producing 5'-phosphomonoesters;GO:0032559//adenyl ribonucleotide binding;GO:0042623//ATPase activity, coupled	GO:0010624//regulation of Schwann cell proliferation;GO:0048858//cell projection morphogenesis;GO:0006357//regulation of transcription from RNA polymerase II promoter;GO:0016246//RNA interference;GO:0035196//production of miRNAs involved in gene silencing by miRNA;GO:0031641//regulation of myelination;GO:0022011//myelination in peripheral nervous system	K11592//endoribonuclease Dicer [EC:3.1.26.-]	gi|307133775|ref|NP_001182502.1|//endoribonuclease Dicer isoform 2 [Homo sapiens];gi|29294649|ref|NP_085124.2|//endoribonuclease Dicer isoform 1 [Homo sapiens]
11214	11211	15924	43154	1.325674058	0	Up	0	AKAP13	GO:0043231//intracellular membrane-bounded organelle;GO:0044444//cytoplasmic part	GO:0043169//cation binding;GO:0060089//molecular transducer activity;GO:0005088//Ras guanyl-nucleotide exchange factor activity;GO:0004690//cyclic nucleotide-dependent protein kinase activity	GO:0007266//Rho protein signal transduction;GO:0007169//transmembrane receptor protein tyrosine kinase signaling pathway;GO:0009966//regulation of signal transduction	K16529//A-kinase anchor protein 13	gi|31563330|ref|NP_006729.4|//A-kinase anchor protein 13 isoform 1 [Homo sapiens];gi|395627649|ref|NP_001257475.1|//A-kinase anchor protein 13 isoform 4 [Homo sapiens];gi|21493029|ref|NP_009131.2|//A-kinase anchor protein 13 isoform 2 [Homo sapiens]
201799	3233	22406	53783	1.150647658	0	Up	0	TMEM154	GO:0031224//intrinsic component of membrane	NA	NA	NA	gi|22749367|ref|NP_689893.1|//transmembrane protein 154 precursor [Homo sapiens]
6667	7622	10711.35	33915.63	1.550192515	0	Up	0	SP1	GO:0031981//nuclear lumen	GO:0046872//metal ion binding;GO:0043566//null;GO:0042802//identical protein binding;GO:0043565//sequence-specific DNA binding;GO:0019899//enzyme binding;GO:0001071//null	GO:0043921//modulation by host of viral transcription	K04684//transcription factor Sp1	gi|38372901|ref|NP_612482.2|//transcription factor Sp1 isoform a [Homo sapiens];gi|352962149|ref|NP_001238754.1|//transcription factor Sp1 isoform c [Homo sapiens];gi|28175028|gb|AAH43224.1|//SP1 protein, partial [Homo sapiens]
55911	3792	27673.23	62007.59	1.051336318	0	Up	0	APOBR	NA	NA	NA	K19538//retinitis pigmentosa 1;K19607//X-linked retinitis pigmentosa GTPase regulator	gi|519668661|sp|Q0VD83.2|APOBR_HUMAN//RecName: Full=Apolipoprotein B receptor; AltName: Full=Apolipoprotein B-100 receptor; AltName: Full=Apolipoprotein B-48 receptor; Short=Apolipoprotein B48 receptor; Short=apoB-48R
240	2561	24334	56747	1.10895318	0	Up	0	ALOX5	GO:0034399//nuclear periphery;GO:0005635//nuclear envelope;GO:0005886//plasma membrane;GO:0044444//cytoplasmic part;GO:0043005//neuron projection	GO:0016702//oxidoreductase activity, acting on single donors with incorporation of molecular oxygen, incorporation of two atoms of oxygen;GO:0046914//transition metal ion binding	GO:0006691//leukotriene metabolic process;GO:0000038//very long-chain fatty acid metabolic process;GO:0019229//regulation of vasoconstriction;GO:0009058//biosynthetic process;GO:0007600//sensory perception;GO:0031667//response to nutrient levels;GO:0002538//arachidonic acid metabolite production involved in inflammatory response	K00461//arachidonate 5-lipoxygenase [EC:1.13.11.34]	gi|4502057|ref|NP_000689.1|//arachidonate 5-lipoxygenase isoform 1 [Homo sapiens];gi|371877598|ref|NP_001243083.1|//arachidonate 5-lipoxygenase isoform 3 [Homo sapiens];gi|371877525|ref|NP_001243082.1|//arachidonate 5-lipoxygenase isoform 2 [Homo sapiens]
10313	2609	23573	55487	1.122396974	0	Up	0	RTN3	GO:0031224//intrinsic component of membrane;GO:0043231//intracellular membrane-bounded organelle;GO:0012505//endomembrane system;GO:0044421//extracellular region part;GO:0031090//organelle membrane	GO:0005488//binding	GO:0006810//transport;GO:0012501//programmed cell death;GO:0050896//response to stimulus;GO:0051704//multi-organism process;GO:0007029//endoplasmic reticulum organization	K12567//titin [EC:2.7.11.1];K08288//protein kinase C substrate 80K-H;K09029//protein FosB	gi|41393606|ref|NP_958833.1|//reticulon-3 isoform d [Homo sapiens];gi|388240768|ref|NP_001252518.1|//reticulon-3 isoform e [Homo sapiens];gi|388240770|ref|NP_001252519.1|//reticulon-3 isoform f [Homo sapiens];gi|388240772|ref|NP_001252520.1|//reticulon-3 isoform g [Homo sapiens] ;gi|861460734|ref|XP_012931069.1|//PREDICTED: LOW QUALITY PROTEIN: reticulon-3-like [Heterocephalus glaber]
8743	1944	2267.21	16261.5	2.729852953	0	Up	0	TNFSF10	GO:0044421//extracellular region part;GO:0016021//integral component of membrane	GO:0043169//cation binding;GO:0032813//tumor necrosis factor receptor superfamily binding	GO:0007249//I-kappaB kinase/NF-kappaB signaling;GO:0002376//immune system process;GO:0007154//cell communication	K04721//tumor necrosis factor ligand superfamily member 10	gi|332214787|ref|XP_003256517.1|//PREDICTED: tumor necrosis factor ligand superfamily member 10 isoform X3 [Nomascus leucogenys];gi|4507593|ref|NP_003801.1|//tumor necrosis factor ligand superfamily member 10 isoform 1 [Homo sapiens];gi|444720132|gb|ELW60917.1|//Tumor necrosis factor ligand superfamily member 10 [Tupaia chinensis]
3684	4742	14788.86	40538.72	1.342172234	0	Up	0	ITGAM	GO:0043231//intracellular membrane-bounded organelle;GO:0009986//cell surface;GO:0005887//integral component of plasma membrane	GO:0005539//glycosaminoglycan binding;GO:0004871//signal transducer activity;GO:0043394//proteoglycan binding	GO:0042098//T cell proliferation;GO:0016337//null;GO:0030595//leukocyte chemotaxis;GO:0007166//cell surface receptor signaling pathway;GO:0007599//hemostasis	K06461//integrin alpha M	gi|88501734|ref|NP_000623.2|//integrin alpha-M isoform 2 precursor [Homo sapiens];gi|224831239|ref|NP_001139280.1|//integrin alpha-M isoform 1 precursor [Homo sapiens]
56829	6599	5864.64	23964.05	1.918139836	0	Up	0	ZC3HAV1	GO:0043231//intracellular membrane-bounded organelle	GO:0016763//transferase activity, transferring pentosyl groups;GO:0046914//transition metal ion binding;GO:0003676//nucleic acid binding	GO:0051707//response to other organism	K15259//poly [ADP-ribose] polymerase 7/11/12/13 [EC:2.4.2.30]	gi|27477138|ref|NP_078901.3|//zinc finger CCCH-type antiviral protein 1 isoform 2 [Homo sapiens];gi|27477136|ref|NP_064504.2|//zinc finger CCCH-type antiviral protein 1 isoform 1 [Homo sapiens]
3683	5045	18115.46	45907.04	1.228876517	0	Up	0	ITGAL	GO:0009986//cell surface;GO:0005887//integral component of plasma membrane	GO:0005515//protein binding;GO:0004871//signal transducer activity	GO:0042098//T cell proliferation;GO:0002682//regulation of immune system process;GO:0016337//null;GO:0002286//T cell activation involved in immune response;GO:0006952//defense response;GO:0009967//positive regulation of signal transduction;GO:0007166//cell surface receptor signaling pathway;GO:0007599//hemostasis	K05718//integrin alpha L	gi|167466217|ref|NP_001107852.1|//integrin alpha-L isoform b precursor [Homo sapiens];gi|167466215|ref|NP_002200.2|//integrin alpha-L isoform a precursor [Homo sapiens]
65125	10005	13478	37942	1.380571841	0	Up	0	WNK1	GO:0044424//intracellular part	GO:0019887//protein kinase regulator activity;GO:0032559//adenyl ribonucleotide binding;GO:0004672//protein kinase activity	GO:0003073//regulation of systemic arterial blood pressure;GO:0006810//transport;GO:0006464//cellular protein modification process;GO:0032501//multicellular organismal process;GO:0035556//intracellular signal transduction;GO:0048468//cell development	K08867//WNK lysine deficient protein kinase [EC:2.7.11.1]	gi|767971431|ref|XP_011519301.1|//PREDICTED: serine/threonine-protein kinase WNK1 isoform X3 [Homo sapiens];gi|300797780|ref|NP_998820.3|//serine/threonine-protein kinase WNK1 isoform 3 [Homo sapiens];gi|767971437|ref|XP_011519304.1|//PREDICTED: serine/threonine-protein kinase WNK1 isoform X6 [Homo sapiens];gi|767971447|ref|XP_011519309.1|//PREDICTED: serine/threonine-protein kinase WNK1 isoform …
5594	4889	12477	35982	1.415386832	0	Up	0	MAPK1	GO:0030425//dendrite;GO:0030424//axon;GO:0032991//macromolecular complex;GO:0031981//nuclear lumen;GO:0005856//cytoskeleton;GO:0044444//cytoplasmic part;GO:0043025//neuronal cell body	GO:0045309//protein phosphorylated amino acid binding;GO:0032559//adenyl ribonucleotide binding;GO:0004702//signal transducer, downstream of receptor, with serine/threonine kinase activity;GO:0019901//protein kinase binding;GO:0003676//nucleic acid binding	GO:0033554//cellular response to stress;GO:0016477//cell migration;GO:0007600//sensory perception;GO:0006355//regulation of transcription, DNA-templated;GO:0048568//embryonic organ development;GO:0002237//response to molecule of bacterial origin;GO:0007169//transmembrane receptor protein tyrosine kinase signaling pathway;GO:0043331//response to dsRNA;GO:0007264//small GTPase mediated signal trans…	K04371//mitogen-activated protein kinase 1/3 [EC:2.7.11.24]	gi|929984605|pdb|4QP4|A//Chain A, Crystal Structure Of Erk2 In Complex With N-cyclohexyl-9h-purin-6- Amine;gi|78100780|pdb|1TVO|A//Chain A, The Structure Of Erk2 In Complex With A Small Molecule Inhibitor
3092	7981	10847.19	32995.89	1.49234752	0	Up	0	HIP1	GO:0043232//intracellular non-membrane-bounded organelle;GO:0030136//clathrin-coated vesicle	GO:0008092//cytoskeletal protein binding;GO:0005198//structural molecule activity;GO:0005543//phospholipid binding	GO:0012502//induction of programmed cell death;GO:0006901//vesicle coating;GO:0045807//positive regulation of endocytosis;GO:0006915//apoptotic process;GO:0048869//cellular developmental process	K04559//huntingtin interacting protein 1	gi|38045919|ref|NP_005329.3|//huntingtin-interacting protein 1 isoform 1 [Homo sapiens];gi|194388230|dbj|BAG65499.1|//unnamed protein product [Homo sapiens]
6888	1319	18675	46170	1.193230033	0	Up	0	TALDO1	GO:0044444//cytoplasmic part	GO:0016744//transferase activity, transferring aldehyde or ketonic groups	GO:0006098//pentose-phosphate shunt;GO:0005997//xylulose metabolic process;GO:0006000//fructose metabolic process;GO:0015980//energy derivation by oxidation of organic compounds	K00616//transaldolase [EC:2.2.1.2]	gi|5803187|ref|NP_006746.1|//transaldolase [Homo sapiens]
64411	5281	10061	31474	1.532769378	0	Up	0	ARAP3	GO:0031252//cell leading edge;GO:0016020//membrane;GO:0043232//intracellular non-membrane-bounded organelle;GO:0044444//cytoplasmic part	GO:0046914//transition metal ion binding;GO:0035091//phosphatidylinositol binding	GO:0016601//Rac protein signal transduction;GO:0006810//transport;GO:0016477//cell migration;GO:0007266//Rho protein signal transduction;GO:0065008//regulation of biological quality;GO:0032012//regulation of ARF protein signal transduction;GO:0006996//organelle organization	K12490//Arf-GAP with Rho-GAP domain, ANK repeat and PH domain-containing protein 3	gi|21264337|ref|NP_071926.4|//arf-GAP with Rho-GAP domain, ANK repeat and PH domain-containing protein 3 [Homo sapiens]
317	6644	2774.29	16646.73	2.472430846	0	Up	0	APAF1	GO:0031981//nuclear lumen;GO:0044444//cytoplasmic part	GO:0032559//adenyl ribonucleotide binding;GO:0016505//peptidase activator activity involved in apoptotic process	GO:0006950//response to stress;GO:0006919//activation of cysteine-type endopeptidase activity involved in apoptotic process;GO:0048731//system development	K02084//apoptotic protease-activating factor	gi|4502123|ref|NP_001151.1|//apoptotic protease-activating factor 1 isoform b [Homo sapiens];gi|32483361|ref|NP_863658.1|//apoptotic protease-activating factor 1 isoform d [Homo sapiens];gi|953267333|pdb|3JBT|A//Chain A, Atomic Structure Of The Apaf-1 Apoptosome;gi|32483363|ref|NP_863659.1|//apoptotic protease-activating factor 1 isoform e [Homo sapiens];gi|7108333|ref|NP_037361.1|//apoptotic pro…
84629	10586	10703.8	32533.26	1.491174874	0	Up	0	TNRC18	NA	NA	NA	NA	gi|169658378|ref|NP_001073964.2|//trinucleotide repeat-containing gene 18 protein [Homo sapiens]
29855	6139	12358	35383	1.40499364	0	Up	0	UBN1	GO:0005654//nucleoplasm;GO:0030054//cell junction	GO:0001071//null	GO:0006355//regulation of transcription, DNA-templated	K17492//ubinuclein	gi|568815684|ref|NP_001275585.1|//ubinuclein-1 isoform b [Homo sapiens];gi|118572603|ref|NP_001072982.1|//ubinuclein-1 isoform a [Homo sapiens]
23761	2693	2958	16982.86	2.408768023	0	Up	0	PISD	GO:0043231//intracellular membrane-bounded organelle	GO:0016831//carboxy-lyase activity	GO:0006644//phospholipid metabolic process	K01613//phosphatidylserine decarboxylase [EC:4.1.1.65]	gi|432105174|gb|ELK31543.1|//Phosphatidylserine decarboxylase proenzyme [Myotis davidii];gi|989888580|ref|XP_006905000.2|//PREDICTED: phosphatidylserine decarboxylase proenzyme isoform X1 [Pteropus alecto];gi|311033492|sp|Q9UG56.4|PISD_HUMAN//RecName: Full=Phosphatidylserine decarboxylase proenzyme, mitochondrial; Contains: RecName: Full=Phosphatidylserine decarboxylase beta chain; Contains: RecN…
1824	5234	1642.82	13615.09	2.938342742	0	Up	0	DSC2	GO:0031224//intrinsic component of membrane;GO:0005911//cell-cell junction	GO:0046872//metal ion binding	GO:0016337//null	K07601//desmocollin 2	gi|30509|emb|CAA40142.1|//desmocollin type 2b [Homo sapiens];gi|30508|emb|CAA40141.1|//desmocollin type 2a [Homo sapiens]
4689	1607	24277	54529	1.054816089	0	Up	0	NCF4	GO:0005887//integral component of plasma membrane;GO:0044444//cytoplasmic part	GO:0005515//protein binding;GO:0005543//phospholipid binding	GO:0008152//metabolic process;GO:0002376//immune system process;GO:0009987//cellular process	K08012//neutrophil cytosolic factor 4	gi|795504351|ref|XP_011710783.1|//PREDICTED: neutrophil cytosol factor 4 isoform X1 [Macaca nemestrina];gi|47519798|ref|NP_000622.2|//neutrophil cytosol factor 4 isoform 1 [Homo sapiens]
23064	11016	9826	30528	1.522839476	0	Up	0	SETX	GO:0031981//nuclear lumen	GO:0032559//adenyl ribonucleotide binding;GO:0004386//helicase activity;GO:0003676//nucleic acid binding	GO:0006281//DNA repair;GO:0010467//gene expression	K10706//senataxin [EC:3.6.4.-]	gi|113722133|ref|NP_055861.3|//probable helicase senataxin [Homo sapiens]
3310	2370	5946	22987.62	1.838248282	0	Up	0	HSPA6	NA	GO:0032559//adenyl ribonucleotide binding	GO:0006950//response to stress	K03283//heat shock 70kDa protein 1/8	gi|34419635|ref|NP_002146.2|//heat shock 70 kDa protein 6 [Homo sapiens]
7132	2258	15257	39562	1.262026594	0	Up	0	TNFRSF1A	GO:0032991//macromolecular complex;GO:0016021//integral component of membrane	GO:0005515//protein binding;GO:0005035//death receptor activity	GO:0009612//response to mechanical stimulus;GO:0006357//regulation of transcription from RNA polymerase II promoter;GO:0045765//regulation of angiogenesis;GO:0007249//I-kappaB kinase/NF-kappaB signaling;GO:0031349//positive regulation of defense response;GO:0019221//cytokine-mediated signaling pathway;GO:0002237//response to molecule of bacterial origin;GO:0051259//protein oligomerization;GO:0006…	K03158//tumor necrosis factor receptor superfamily member 1A	gi|189054907|dbj|BAG37891.1|//unnamed protein product [Homo sapiens];gi|193786480|dbj|BAG51763.1|//unnamed protein product [Homo sapiens];gi|830179141|ref|XP_012587779.1|//PREDICTED: tumor necrosis factor receptor superfamily member 1A [Condylura cristata]
23067	8195	6844	24523	1.72860636	0	Up	0	SETD1B	GO:0043232//intracellular non-membrane-bounded organelle;GO:0044451//nucleoplasm part;GO:0034708//methyltransferase complex	GO:0005488//binding;GO:0018024//histone-lysine N-methyltransferase activity	GO:0034968//histone lysine methylation	K11422//histone-lysine N-methyltransferase SETD1 [EC:2.1.1.43]	gi|210032580|ref|NP_055863.1|//histone-lysine N-methyltransferase SETD1B [Homo sapiens]
2313	3999	4311.96	19367.79	2.054626186	0	Up	0	FLI1	GO:0043231//intracellular membrane-bounded organelle	GO:0003677//DNA binding;GO:0001071//null	GO:0009653//anatomical structure morphogenesis;GO:0050878//regulation of body fluid levels;GO:0003013//circulatory system process;GO:0006351//transcription, DNA-templated	K09436//friend leukemia integration 1 transcription factor	gi|3821248|emb|CAA76731.1|//FLI-1 [Homo sapiens];gi|281351833|gb|EFB27417.1|//hypothetical protein PANDA_000485, partial [Ailuropoda melanoleuca]
3930	3836	7392	25466	1.671918252	0	Up	0	LBR	GO:0031229//intrinsic component of nuclear inner membrane	GO:0019904//protein domain specific binding;GO:0016628//oxidoreductase activity, acting on the CH-CH group of donors, NAD or NADP as acceptor;GO:0004871//signal transducer activity;GO:0003676//nucleic acid binding	GO:0008203//cholesterol metabolic process	K19532//lamin-B receptor	gi|62088608|dbj|BAD92751.1|//lamin B receptor variant [Homo sapiens]
23304	7353	12185.03	33920.78	1.364442086	0	Up	0	UBR2	GO:0016020//membrane;GO:0031981//nuclear lumen;GO:0043234//protein complex	GO:0019787//ubiquitin-like protein transferase activity;GO:0046914//transition metal ion binding	GO:0007127//meiosis I;GO:0048232//male gamete generation;GO:0019941//modification-dependent protein catabolic process	K10626//E3 ubiquitin-protein ligase UBR2 [EC:2.3.2.27]	gi|27597061|ref|NP_056070.1|//E3 ubiquitin-protein ligase UBR2 isoform 1 [Homo sapiens];gi|296317280|ref|NP_001171730.1|//E3 ubiquitin-protein ligase UBR2 isoform 2 [Homo sapiens]
55303	1983	2444	14933	2.498570382	0	Up	0	GIMAP4	NA	GO:0032561//guanyl ribonucleotide binding	NA	K10884//ATP-dependent DNA helicase 2 subunit 1	gi|8922873|ref|NP_060796.1|//GTPase IMAP family member 4 [Homo sapiens]
10507	4605	23968.24	52854.38	1.028281601	0	Up	0	SEMA4D	GO:0031224//intrinsic component of membrane	GO:0005515//protein binding;GO:0004871//signal transducer activity	GO:0002376//immune system process;GO:0043066//negative regulation of apoptotic process;GO:0006935//chemotaxis;GO:0031346//positive regulation of cell projection organization;GO:0048731//system development;GO:0048869//cellular developmental process	K06521//semaphorin 4	gi|214010220|ref|NP_001135759.1|//semaphorin-4D isoform 2 precursor [Homo sapiens] ;gi|214010218|ref|NP_006369.3|//semaphorin-4D isoform 1 precursor [Homo sapiens]
7056	4048	1018	11146	3.340099136	0	Up	0	THBD	GO:0044421//extracellular region part;GO:0016021//integral component of membrane	GO:0046872//metal ion binding;GO:0004872//receptor activity	GO:0002376//immune system process;GO:0010212//response to ionizing radiation;GO:0007275//multicellular organism development;GO:0022414//reproductive process;GO:0002237//response to molecule of bacterial origin;GO:0030194//positive regulation of blood coagulation;GO:0010543//regulation of platelet activation	K03907//thrombomodulin	gi|119630577|gb|EAX10172.1|//thrombomodulin [Homo sapiens]
3678	4267	8026	26338	1.60177528	0	Up	0	ITGA5	GO:0001726//ruffle;GO:0009986//cell surface;GO:0005887//integral component of plasma membrane;GO:0043234//protein complex;GO:0005924//cell-substrate adherens junction	GO:0005172//vascular endothelial growth factor receptor binding;GO:0004871//signal transducer activity	GO:0034329//cell junction assembly;GO:0016337//null;GO:0007166//cell surface receptor signaling pathway;GO:0002376//immune system process;GO:0009967//positive regulation of signal transduction;GO:0001934//positive regulation of protein phosphorylation;GO:0048646//anatomical structure formation involved in morphogenesis;GO:0006935//chemotaxis;GO:0051704//multi-organism process;GO:0007599//hemostas…	K06484//integrin alpha 5	gi|938148811|ref|NP_002196.3|//integrin alpha-5 preproprotein [Homo sapiens]
2219	7675	7786.7	25846.6	1.618273108	0	Up	0	FCN1	GO:0044421//extracellular region part	GO:0030246//carbohydrate binding;GO:0046872//metal ion binding;GO:0005515//protein binding	GO:0023052//signaling;GO:0002252//immune effector process	K10104//ficolin	gi|8051584|ref|NP_001994.2|//ficolin-1 precursor [Homo sapiens]
953	9981	16051.55	40106.89	1.208520028	0	Up	0	ENTPD1	GO:0016021//integral component of membrane	GO:0032559//adenyl ribonucleotide binding;GO:0003824//catalytic activity	GO:0009987//cellular process;GO:0007599//hemostasis	K01510//apyrase [EC:3.6.1.5]	gi|194376444|dbj|BAG62981.1|//unnamed protein product [Homo sapiens];gi|795226253|ref|XP_011806626.1|//PREDICTED: ectonucleoside triphosphate diphosphohydrolase 1 isoform X1 [Colobus angolensis palliatus];gi|147905700|ref|NP_001091645.1|//ectonucleoside triphosphate diphosphohydrolase 1 isoform 2 [Homo sapiens];gi|694941194|ref|XP_009457290.1|//PREDICTED: ectonucleoside triphosphate diphosphohydr…
9938	2950	19777	46012	1.105569113	0	Up	0	ARHGAP25	GO:0044444//cytoplasmic part	NA	GO:0035556//intracellular signal transduction;GO:0009966//regulation of signal transduction	K07526//SLIT-ROBO Rho GTPase activating protein	gi|261399909|ref|NP_001159748.1|//rho GTPase-activating protein 25 isoform c [Homo sapiens];gi|261399907|ref|NP_001007232.2|//rho GTPase-activating protein 25 isoform a [Homo sapiens];gi|7661882|ref|NP_055697.1|//rho GTPase-activating protein 25 isoform b [Homo sapiens];gi|261399911|ref|NP_001159749.1|//rho GTPase-activating protein 25 isoform d [Homo sapiens]
9658	8626	6686.46	23680.97	1.711796206	0	Up	0	ZNF516	GO:0043231//intracellular membrane-bounded organelle	GO:0046914//transition metal ion binding;GO:0003676//nucleic acid binding	NA	K09228//KRAB domain-containing zinc finger protein	gi|7662010|ref|NP_055458.1|//zinc finger protein 516 [Homo sapiens]
1052	1269	11171.83	31811.93	1.39708492	0	Up	0	CEBPD	GO:0043231//intracellular membrane-bounded organelle	GO:0042802//identical protein binding;GO:0043565//sequence-specific DNA binding	GO:0006357//regulation of transcription from RNA polymerase II promoter;GO:0030154//cell differentiation	K10050//CCAAT/enhancer binding protein (C/EBP), delta	gi|28872798|ref|NP_005186.2|//CCAAT/enhancer-binding protein delta [Homo sapiens]
51311	4261	8290	26495	1.563658665	0	Up	0	TLR8	GO:0031224//intrinsic component of membrane;GO:0031090//organelle membrane	GO:0003723//RNA binding;GO:0004872//receptor activity	GO:0009612//response to mechanical stimulus;GO:0031349//positive regulation of defense response;GO:0042108//positive regulation of cytokine biosynthetic process;GO:0051707//response to other organism;GO:0019724//B cell mediated immunity	K10170//toll-like receptor 8	gi|20302168|ref|NP_619542.1|//toll-like receptor 8 isoform 2 precursor [Homo sapiens];gi|20302166|ref|NP_057694.2|//toll-like receptor 8 isoform 1 [Homo sapiens]
79971	2471	2142	13839	2.579091857	0	Up	0	WLS	GO:0031224//intrinsic component of membrane;GO:0043231//intracellular membrane-bounded organelle;GO:0012506//vesicle membrane	GO:0060089//molecular transducer activity	GO:0030177//positive regulation of Wnt signaling pathway;GO:0007249//I-kappaB kinase/NF-kappaB signaling;GO:0032501//multicellular organismal process	NA	gi|31542745|ref|NP_079187.3|//protein wntless homolog isoform 1 precursor [Homo sapiens];gi|301069320|ref|NP_001002292.3|//protein wntless homolog isoform 2 [Homo sapiens];gi|300934787|ref|NP_001180263.1|//protein wntless homolog isoform 3 [Homo sapiens]
9989	3947	8231	26335	1.565224381	0	Up	0	PPP4R1	GO:0008287//protein serine/threonine phosphatase complex	GO:0019888//protein phosphatase regulator activity;GO:0016791//phosphatase activity;GO:0005488//binding	GO:0006464//cellular protein modification process;GO:0023052//signaling	K15424//serine/threonine-protein phosphatase 4 regulatory subunit 1	gi|694970526|ref|XP_009431918.1|//PREDICTED: serine/threonine-protein phosphatase 4 regulatory subunit 1 isoform X3 [Pan troglodytes];gi|767997973|ref|XP_011524078.1|//PREDICTED: serine/threonine-protein phosphatase 4 regulatory subunit 1 isoform X2 [Homo sapiens];gi|108936953|ref|NP_001035847.1|//serine/threonine-protein phosphatase 4 regulatory subunit 1 isoform a [Homo sapiens]
84658	2417	10448.68	30290.72	1.422937719	0	Up	0	ADGRE3	GO:0031224//intrinsic component of membrane;GO:0044421//extracellular region part	GO:0046872//metal ion binding;GO:0004888//transmembrane signaling receptor activity	GO:0007186//G-protein coupled receptor signaling pathway	K08444//egf-like module containing, mucin-like, hormone receptor-like 3	gi|133930786|ref|NP_115960.2|//adhesion G protein-coupled receptor E3 isoform 1 precursor [Homo sapiens];gi|574584845|ref|NP_001276088.1|//adhesion G protein-coupled receptor E3 isoform 3 precursor [Homo sapiens];gi|574584843|ref|NP_001276087.1|//adhesion G protein-coupled receptor E3 isoform 2 precursor [Homo sapiens]
11027	1771	12354.74	33573.44	1.32963826	0	Up	0	LILRA2	GO:0031224//intrinsic component of membrane	GO:0004871//signal transducer activity;GO:0005488//binding	GO:0006950//response to stress;GO:0023052//signaling	K06512//leukocyte immunoglobulin-like receptor	gi|590122032|ref|NP_001277199.1|//leukocyte immunoglobulin-like receptor subfamily A member 2 isoform c precursor [Homo sapiens] ;gi|590122028|ref|NP_001124389.2|//leukocyte immunoglobulin-like receptor subfamily A member 2 isoform a precursor [Homo sapiens] ;gi|590122034|ref|NP_001277200.1|//leukocyte immunoglobulin-like receptor subfamily A member 2 isoform d precursor [Homo sapiens] ;gi|590122…
23550	5039	12398	33421	1.318030036	0	Up	0	PSD4	GO:0016020//membrane;GO:0044424//intracellular part	NA	GO:0032011//ARF protein signal transduction	K12494//PH and SEC7 domain-containing protein	gi|56788370|ref|NP_036587.2|//PH and SEC7 domain-containing protein 4 [Homo sapiens]
57532	10897	11740.58	32262.6	1.345741571	0	Up	0	NUFIP2	GO:0043231//intracellular membrane-bounded organelle;GO:0005840//ribosome	GO:0003676//nucleic acid binding	NA	K11447//histone demethylase [EC:1.14.11.-];K15696//RING finger protein 113B;K17985//activating molecule in BECN1-regulated autophagy protein 1	gi|32698730|ref|NP_065823.1|//nuclear fragile X mental retardation-interacting protein 2 [Homo sapiens]
2280	1620	6446	22726	1.705250229	0	Up	0	FKBP1A	GO:0005789//endoplasmic reticulum membrane;GO:0016529//sarcoplasmic reticulum;GO:0043005//neuron projection	GO:0005527//macrolide binding;GO:0016859//cis-trans isomerase activity;GO:0004675//transmembrane receptor protein serine/threonine kinase activity;GO:0005160//transforming growth factor beta receptor binding;GO:0032403//protein complex binding	GO:0018193//peptidyl-amino acid modification;GO:0006457//protein folding;GO:0042987//amyloid precursor protein catabolic process;GO:0043393//regulation of protein binding;GO:0016567//protein ubiquitination;GO:0032924//activin receptor signaling pathway;GO:0055008//cardiac muscle tissue morphogenesis;GO:0060343//trabecula formation;GO:0002682//regulation of immune system process;GO:0007249//I-kapp…	K09568//FK506-binding protein 1 [EC:5.2.1.8]	gi|315139020|ref|NP_001186715.1|//peptidyl-prolyl cis-trans isomerase FKBP1A isoform b [Homo sapiens];gi|111601559|gb|AAI19733.1|//FKBP1A protein [Homo sapiens]
6850	5094	12657.3	33763.69	1.302885439	0	Up	0	SYK	GO:0016020//membrane;GO:0044444//cytoplasmic part;GO:0019814//immunoglobulin complex;GO:0043235//receptor complex	GO:0004713//protein tyrosine kinase activity;GO:0032559//adenyl ribonucleotide binding;GO:0005102//receptor binding	GO:0042102//positive regulation of T cell proliferation;GO:0033008//positive regulation of mast cell activation involved in immune response;GO:0042108//positive regulation of cytokine biosynthetic process;GO:0006691//leukotriene metabolic process;GO:0045582//positive regulation of T cell differentiation;GO:0001934//positive regulation of protein phosphorylation;GO:0007599//hemostasis;GO:0051704//…	K05855//spleen tyrosine kinase [EC:2.7.10.2]	gi|205277435|ref|NP_001128524.1|//tyrosine-protein kinase SYK isoform Syk(S) [Homo sapiens];gi|448916|prf||1918215A//protein Tyr kinase
340527	3678	1716	12453	2.746754424	0	Up	0	NHSL2	NA	NA	NA	K07187//insulin receptor substrate 2	gi|254692833|ref|NP_001013649.2|//NHS-like protein 2 [Homo sapiens]
10106	5038	14893	37390	1.21540062	0	Up	0	CTDSP2	GO:0043231//intracellular membrane-bounded organelle	GO:0043169//cation binding;GO:0004722//protein serine/threonine phosphatase activity	GO:0006464//cellular protein modification process	K15731//carboxy-terminal domain RNA polymerase II polypeptide A small phosphatase [EC:3.1.3.16]	gi|2454302|gb|AAB71816.1|//OS-4 protein [Homo sapiens]
5566	2519	15140	37751	1.2055322	0	Up	0	PRKACA	GO:0016020//membrane;GO:0031981//nuclear lumen;GO:0043234//protein complex;GO:0044444//cytoplasmic part;GO:0045202//synapse	GO:0030291//protein serine/threonine kinase inhibitor activity;GO:0032559//adenyl ribonucleotide binding;GO:0019900//kinase binding;GO:0004690//cyclic nucleotide-dependent protein kinase activity	GO:0043467//regulation of generation of precursor metabolites and energy;GO:0045786//negative regulation of cell cycle;GO:0035556//intracellular signal transduction;GO:0001704//formation of primary germ layer;GO:0030073//insulin secretion;GO:0050804//modulation of chemical synaptic transmission;GO:0007169//transmembrane receptor protein tyrosine kinase signaling pathway;GO:0007599//hemostasis;GO:…	K04345//protein kinase A [EC:2.7.11.11]	gi|685606489|ref|XP_009191954.1|//PREDICTED: cAMP-dependent protein kinase catalytic subunit alpha isoform X1 [Papio anubis];gi|748585205|ref|NP_001291278.1|//cAMP-dependent protein kinase catalytic subunit alpha isoform 3 [Homo sapiens];gi|46909584|ref|NP_997401.1|//cAMP-dependent protein kinase catalytic subunit alpha isoform Calpha2 [Homo sapiens]
10618	6340	14120.63	36024.13	1.238541676	0	Up	0	TGOLN2	GO:0031981//nuclear lumen;GO:0031224//intrinsic component of membrane;GO:0016023//null;GO:0044431//Golgi apparatus part	NA	NA	K12581//CCR4-NOT transcription complex subunit 7/8;K15289//solute carrier family 35, member F5;K02927//large subunit ribosomal protein L40e;K04574//neurofilament heavy polypeptide;K04490//transcription factor 7-like 1	gi|332205947|ref|NP_001193769.1|//trans-Golgi network integral membrane protein 2 isoform 2 precursor [Homo sapiens];gi|332205949|ref|NP_001193770.1|//trans-Golgi network integral membrane protein 2 isoform 3 precursor [Homo sapiens];gi|332205961|ref|NP_001193773.1|//trans-Golgi network integral membrane protein 2 isoform 4 precursor [Homo sapiens]
11119	3644	7603.28	24592.96	1.580934106	0	Up	0	BTN3A1	GO:0031224//intrinsic component of membrane	NA	GO:0044238//primary metabolic process	K06712//butyrophilin	gi|37221189|ref|NP_919423.1|//butyrophilin subfamily 3 member A1 isoform b precursor [Homo sapiens];gi|222418660|ref|NP_001138481.1|//butyrophilin subfamily 3 member A1 isoform d precursor [Homo sapiens];gi|820997454|ref|XP_012364498.1|//PREDICTED: LOW QUALITY PROTEIN: butyrophilin subfamily 3 member A1-like [Nomascus leucogenys]
10140	2188	3514	16438	2.113231226	0	Up	0	TOB1	GO:0044424//intracellular part	GO:0030674//protein binding, bridging;GO:0003712//transcription cofactor activity	GO:0008283//cell proliferation;GO:0006606//protein import into nucleus;GO:0045596//negative regulation of cell differentiation;GO:0030509//BMP signaling pathway	K14443//protein Tob/BTG	gi|953267683|pdb|5CI9|A//Chain A, Crystal Structure Of Human Tob In Complex With Inhibitor Fragment 6
7903	5903	4744.54	19012.4	1.889983079	0	Up	0	ST8SIA4	GO:0031228//intrinsic component of Golgi membrane	GO:0016757//transferase activity, transferring glycosyl groups	GO:0006464//cellular protein modification process	K06614//alpha-N-acetyl-neuraminate alpha-2,8-sialyltransferase (sialyltransferase 8D) [EC:2.4.99.-]	gi|675789626|ref|XP_003828376.2|//PREDICTED: LOW QUALITY PROTEIN: CMP-N-acetylneuraminate-poly-alpha-2,8-sialyltransferase [Pan paniscus]
3274	2659	2772	14755	2.299587302	0	Up	0	HRH2	GO:0016021//integral component of membrane	GO:0008227//G-protein coupled amine receptor activity	GO:0007186//G-protein coupled receptor signaling pathway;GO:0002376//immune system process	K04150//histamine receptor H2	gi|686769630|ref|XP_002832923.2|//PREDICTED: LOW QUALITY PROTEIN: histamine H2 receptor [Pongo abelii];gi|197085610|ref|NP_001124527.1|//histamine H2 receptor isoform 1 [Homo sapiens]
57533	4962	10966	30407	1.35874865	0	Up	0	TBC1D14	GO:0044464//cell part	NA	NA	K20167//TBC1 domain family member 14	gi|164565366|ref|NP_065824.2|//TBC1 domain family member 14 isoform a [Homo sapiens];gi|197100146|ref|NP_001125589.1|//TBC1 domain family member 14 [Pongo abelii]
23196	5156	9701.99	28142.63	1.423787105	0	Up	0	FAM120A	GO:0016020//membrane;GO:0044424//intracellular part	GO:0003676//nucleic acid binding	NA	NA	gi|39652628|ref|NP_055427.2|//constitutive coactivator of PPAR-gamma-like protein 1 isoform a [Homo sapiens];gi|557878677|ref|NP_001273653.1|//constitutive coactivator of PPAR-gamma-like protein 1 isoform d [Homo sapiens];gi|820970204|ref|XP_012356207.1|//PREDICTED: constitutive coactivator of PPAR-gamma-like protein 1 isoform X2 [Nomascus leucogenys];gi|557878628|ref|NP_001273652.1|//constitutiv…
4051	2986	14864.15	36819.03	1.195997198	0	Up	0	CYP4F3	GO:0043231//intracellular membrane-bounded organelle;GO:0031224//intrinsic component of membrane;GO:0031090//organelle membrane	GO:0016709//oxidoreductase activity, acting on paired donors, with incorporation or reduction of molecular oxygen, NAD(P)H as one donor, and incorporation of one atom of oxygen;GO:0005506//iron ion binding	GO:0006690//icosanoid metabolic process	K17726//leukotriene-B4 20-monooxygenase / phylloquinone omega-hydroxylase [EC:1.14.13.30 1.14.13.194]	gi|119220562|ref|NP_000887.2|//docosahexaenoic acid omega-hydroxylase CYP4F3 isoform a [Homo sapiens];gi|312836833|ref|NP_001186137.1|//docosahexaenoic acid omega-hydroxylase CYP4F3 isoform b [Homo sapiens]
10928	4368	4448	18255	1.92444552	0	Up	0	RALBP1	GO:0044444//cytoplasmic part	GO:0017048//Rho GTPase binding;GO:0042623//ATPase activity, coupled	GO:0042221//response to chemical;GO:0051234//establishment of localization	K08773//RalA-binding protein 1	gi|5803145|ref|NP_006779.1|//ralA-binding protein 1 [Homo sapiens]
3603	6094	8670.44	26255.47	1.485823453	0	Up	0	IL16	GO:0016020//membrane;GO:0043231//intracellular membrane-bounded organelle;GO:0044421//extracellular region part	GO:0005102//receptor binding	GO:0050927//positive regulation of positive chemotaxis;GO:0050900//leukocyte migration;GO:0051704//multi-organism process	K16220//HCLS1-associated protein X-1;K06095//multiple PDZ domain protein;K06092//InaD-like protein	gi|530405767|ref|XP_005254399.1|//PREDICTED: pro-interleukin-16 isoform X3 [Homo sapiens];gi|148833504|ref|NP_757366.2|//pro-interleukin-16 isoform 2 [Homo sapiens]
64407	2158	2510	14007	2.367771269	0	Up	0	RGS18	GO:0016020//membrane;GO:0044424//intracellular part	GO:0060089//molecular transducer activity;GO:0008047//enzyme activator activity	GO:0007186//G-protein coupled receptor signaling pathway	K16449//regulator of G-protein signaling	gi|18640750|ref|NP_570138.1|//regulator of G-protein signaling 18 [Homo sapiens]
388	2387	4613	18529	1.893390369	0	Up	0	RHOB	NA	NA	NA	K07856//Ras homolog gene family, member B	gi|625274124|ref|XP_007628644.1|//PREDICTED: rho-related GTP-binding protein RhoB isoform X2 [Cricetulus griseus]
81857	2361	13852.6	34933.13	1.221821676	0	Up	0	MED25	GO:0031981//nuclear lumen	NA	GO:0043170//macromolecule metabolic process	K15168//mediator of RNA polymerase II transcription subunit 25	gi|119572934|gb|EAW52549.1|//mediator of RNA polymerase II transcription, subunit 25 homolog (yeast), isoform CRA_f [Homo sapiens]
5226	2352	11653	31195	1.307995937	0	Up	0	PGD	GO:0044444//cytoplasmic part	GO:0016616//oxidoreductase activity, acting on the CH-OH group of donors, NAD or NADP as acceptor;GO:0000166//nucleotide binding	GO:0006098//pentose-phosphate shunt;GO:0019321//pentose metabolic process	K00033//6-phosphogluconate dehydrogenase [EC:1.1.1.44 1.1.1.343]	gi|675767622|ref|XP_008973882.1|//PREDICTED: 6-phosphogluconate dehydrogenase, decarboxylating isoform X1 [Pan paniscus]
55729	7831	2837.77	14583.28	2.248868215	0	Up	0	ATF7IP	GO:0043231//intracellular membrane-bounded organelle;GO:0043234//protein complex	GO:0003712//transcription cofactor activity;GO:0017111//nucleoside-triphosphatase activity;GO:0005488//binding	GO:0060260//regulation of transcription initiation from RNA polymerase II promoter;GO:0006305//DNA alkylation;GO:0051704//multi-organism process	K04573//neurofilament medium polypeptide (neurofilament 3);K19657//nephrocystin-1;K01368//cathepsin S [EC:3.4.22.27];K15696//RING finger protein 113B;K17985//activating molecule in BECN1-regulated autophagy protein 1;K19607//X-linked retinitis pigmentosa GTPase regulator	gi|557357729|ref|NP_001273444.1|//activating transcription factor 7-interacting protein 1 isoform 4 [Homo sapiens];gi|530399264|ref|XP_005253481.1|//PREDICTED: activating transcription factor 7-interacting protein 1 isoform X2 [Homo sapiens];gi|557440804|ref|NP_851997.1|//activating transcription factor 7-interacting protein 1 isoform 1 [Homo sapiens]
4671	6327	5144.56	19340.91	1.797918622	0	Up	0	NAIP	GO:0044464//cell part	GO:0043169//cation binding;GO:0016462//pyrophosphatase activity	GO:0043066//negative regulation of apoptotic process;GO:0048731//system development	K12807//baculoviral IAP repeat-containing protein 1	gi|119393876|ref|NP_075043.1|//baculoviral IAP repeat-containing protein 1 isoform 2 [Homo sapiens];gi|119393878|ref|NP_004527.2|//baculoviral IAP repeat-containing protein 1 isoform 1 [Homo sapiens]
56996	3273	9103	26628	1.435912632	0	Up	0	SLC12A9	GO:0031224//intrinsic component of membrane	GO:0015108//chloride transmembrane transporter activity	GO:0006810//transport	K14429//solute carrier family 12 (potassium/chloride transporters), member 9	gi|635139706|ref|XP_008016703.1|//PREDICTED: solute carrier family 12 member 9 isoform X4 [Chlorocebus sabaeus];gi|635139696|ref|XP_008016698.1|//PREDICTED: solute carrier family 12 member 9 isoform X1 [Chlorocebus sabaeus];gi|392513679|ref|NP_001254743.1|//solute carrier family 12 member 9 isoform 3 [Homo sapiens]
2011	4580	7424	23618	1.557000729	0	Up	0	MARK2	GO:0016020//membrane	GO:0046872//metal ion binding;GO:0032559//adenyl ribonucleotide binding;GO:0004672//protein kinase activity	GO:0006464//cellular protein modification process;GO:0006950//response to stress;GO:0032501//multicellular organismal process;GO:0035556//intracellular signal transduction;GO:0048869//cellular developmental process;GO:0035088//establishment or maintenance of apical/basal cell polarity	K08798//MAP/microtubule affinity-regulating kinase [EC:2.7.11.1]	gi|254028240|ref|NP_001156769.1|//serine/threonine-protein kinase MARK2 isoform f [Homo sapiens] ;gi|254028237|ref|NP_001156768.1|//serine/threonine-protein kinase MARK2 isoform e [Homo sapiens];gi|676273815|gb|KFO28464.1|//Serine/threonine-protein kinase MARK2 [Fukomys damarensis];gi|254028234|ref|NP_001034558.2|//serine/threonine-protein kinase MARK2 isoform d [Homo sapiens];gi|254028232|ref|NP…
11010	3924	5591.47	20117.36	1.734524014	0	Up	0	GLIPR1	GO:0031224//intrinsic component of membrane	NA	GO:0006629//lipid metabolic process	K20412//peptidase inhibitor 16	gi|426373505|ref|XP_004053642.1|//PREDICTED: glioma pathogenesis-related protein 1 [Gorilla gorilla gorilla]
10365	2814	21549	46607	1.000308275	0	Up	0	KLF2	NA	NA	GO:0050896//response to stimulus;GO:0009987//cellular process	K17845//krueppel-like factor 2	gi|7706469|ref|NP_057354.1|//Krueppel-like factor 2 [Homo sapiens]
55959	3927	15657	37385	1.143034269	0	Up	0	SULF2	GO:0044421//extracellular region part;GO:0044431//Golgi apparatus part	GO:0046872//metal ion binding;GO:0008484//sulfuric ester hydrolase activity	GO:0048513//animal organ development;GO:0008543//fibroblast growth factor receptor signaling pathway;GO:0006029//proteoglycan metabolic process	K14607//extracellular sulfatase Sulf [EC:3.1.6.-]	gi|795273633|ref|XP_011921325.1|//PREDICTED: extracellular sulfatase Sulf-2 isoform X2 [Cercocebus atys]
3660	2302	4774	18401	1.833896244	0	Up	0	IRF2	GO:0031981//nuclear lumen;GO:0005924//cell-substrate adherens junction	GO:0001071//null;GO:0003676//nucleic acid binding	GO:0006357//regulation of transcription from RNA polymerase II promoter;GO:0019221//cytokine-mediated signaling pathway;GO:0007599//hemostasis	K10153//interferon regulatory factor 2	gi|635046005|ref|XP_007998574.1|//PREDICTED: interferon regulatory factor 2 isoform X1 [Chlorocebus sabaeus]
7764	5653	4779	18336	1.827280821	0	Up	0	ZNF217	GO:0031981//nuclear lumen	GO:0043565//sequence-specific DNA binding;GO:0046914//transition metal ion binding;GO:0001071//null	GO:0010467//gene expression	K09228//KRAB domain-containing zinc finger protein	gi|5730124|ref|NP_006517.1|//zinc finger protein 217 [Homo sapiens]
55793	3222	1538.47	11132.59	2.742603603	0	Up	0	FAM63A	NA	GO:0005488//binding	NA	K12581//CCR4-NOT transcription complex subunit 7/8;K11447//histone demethylase [EC:1.14.11.-];K17985//activating molecule in BECN1-regulated autophagy protein 1	gi|253795488|ref|NP_001156730.1|//protein FAM63A isoform 3 [Homo sapiens];gi|686702381|ref|XP_009242898.1|//PREDICTED: protein FAM63A isoform X1 [Pongo abelii]
10509	3593	2076	12456	2.472345045	0	Up	0	SEMA4B	GO:0031224//intrinsic component of membrane	NA	GO:0048731//system development;GO:0048869//cellular developmental process	K06521//semaphorin 4	gi|39777608|ref|NP_064595.2|//semaphorin-4B precursor [Homo sapiens];gi|37181909|gb|AAQ88758.1|//semaphorin C [Homo sapiens];gi|931595774|ref|XP_014197067.1|//PREDICTED: semaphorin-4B isoform X1 [Pan paniscus];gi|29840873|sp|Q9NPR2.3|SEM4B_HUMAN//RecName: Full=Semaphorin-4B; Flags: Precursor
79188	3343	4144	16939	1.918635343	0	Up	0	TMEM43	GO:0043231//intracellular membrane-bounded organelle;GO:0031224//intrinsic component of membrane;GO:0019866//organelle inner membrane	NA	NA	NA	gi|13236587|ref|NP_077310.1|//transmembrane protein 43 [Homo sapiens]
23569	2265	4781	18098	1.807828508	0	Up	0	PADI4	GO:0043231//intracellular membrane-bounded organelle	GO:0046872//metal ion binding;GO:0016813//hydrolase activity, acting on carbon-nitrogen (but not peptide) bonds, in linear amidines	GO:0006325//chromatin organization;GO:0018195//peptidyl-arginine modification	K01481//protein-arginine deiminase [EC:3.5.3.15]	gi|320089743|pdb|3APM|A//Chain A, Crystal Structure Of The Human Snp Pad4 Protein
79168	1458	6423.72	21234.79	1.612331471	0	Up	0	LILRA6	NA	NA	NA	K06512//leukocyte immunoglobulin-like receptor	gi|530788320|ref|NP_077294.3|//leukocyte immunoglobulin-like receptor subfamily A member 6 precursor [Homo sapiens];gi|556523098|gb|AGZ61994.1|//LILRA6 [Homo sapiens]
3635	5292	14307	34672	1.164432414	0	Up	0	INPP5D	GO:0016020//membrane;GO:0044444//cytoplasmic part	GO:0019904//protein domain specific binding;GO:0034594//phosphatidylinositol trisphosphate phosphatase activity;GO:0016312//inositol bisphosphate phosphatase activity;GO:0046030//inositol trisphosphate phosphatase activity	GO:0030888//regulation of B cell proliferation;GO:0010259//multicellular organism aging;GO:0002683//negative regulation of immune system process;GO:0045577//regulation of B cell differentiation;GO:0042036//negative regulation of cytokine biosynthetic process;GO:0006793//phosphorus metabolic process;GO:0045639//positive regulation of myeloid cell differentiation;GO:0006915//apoptotic process;GO:00…	K03084//phosphatidylinositol-3,4,5-trisphosphate 5-phosphatase 1 [EC:3.1.3.86]	gi|1277082|gb|AAC50454.1|//signaling inositol polyphosphate 5 phosphatase SIP-145 [Homo sapiens]
23013	12227	13655	33436	1.179355496	0	Up	0	SPEN	GO:0031981//nuclear lumen	GO:0043566//null;GO:0003712//transcription cofactor activity;GO:0001071//null	GO:0006355//regulation of transcription, DNA-templated;GO:0007166//cell surface receptor signaling pathway;GO:0051704//multi-organism process	K13190//RNA-binding protein 15	gi|14790190|ref|NP_055816.2|//msx2-interacting protein [Homo sapiens]
51621	6839	8958	25521	1.397818833	0	Up	0	KLF13	GO:0005622//intracellular	GO:0046872//metal ion binding;GO:0003676//nucleic acid binding	GO:0006357//regulation of transcription from RNA polymerase II promoter	K09208//krueppel-like factor 9/13/14/16	gi|37693995|ref|NP_057079.2|//Krueppel-like factor 13 isoform 1 [Homo sapiens];gi|698320875|ref|NP_001289390.1|//Krueppel-like factor 13 isoform 2 [Homo sapiens]
9545	4290	3770.07	15709.26	1.946334551	0	Up	0	RAB3D	GO:0016020//membrane;GO:0030141//secretory granule	GO:0032561//guanyl ribonucleotide binding;GO:0017111//nucleoside-triphosphatase activity;GO:0019899//enzyme binding	GO:0006479//protein methylation;GO:0035556//intracellular signal transduction;GO:0009207//purine ribonucleoside triphosphate catabolic process;GO:0006887//exocytosis	K07884//Ras-related protein Rab-3D	gi|4759000|ref|NP_004274.1|//ras-related protein Rab-3D [Homo sapiens]
8289	8585	13324	32682	1.181851558	0	Up	0	ARID1A	GO:0031981//nuclear lumen;GO:0070603//SWI/SNF superfamily-type complex	GO:0005488//binding;GO:0003676//nucleic acid binding	GO:0034728//nucleosome organization;GO:0006338//chromatin remodeling;GO:0031958//corticosteroid receptor signaling pathway	K11653//AT-rich interactive domain-containing protein 1	gi|21264575|ref|NP_624361.1|//AT-rich interactive domain-containing protein 1A isoform b [Homo sapiens];gi|8489817|gb|AAF75765.1|AF265208_1//SWI-SNF complex protein p270 [Homo sapiens]
9991	7115	15727.51	36503.43	1.102124296	0	Up	0	PTBP3	GO:0043231//intracellular membrane-bounded organelle	GO:0003676//nucleic acid binding	GO:0006396//RNA processing;GO:0050793//regulation of developmental process	K17844//polypyrimidine tract-binding protein 3	gi|349732192|ref|NP_001231827.1|//polypyrimidine tract-binding protein 3 isoform 6 [Homo sapiens];gi|25058871|gb|AAH39896.1|//Similar to ROD1 regulator of differentiation 1 (S. pombe), partial [Homo sapiens];gi|349732186|ref|NP_001231825.1|//polypyrimidine tract-binding protein 3 isoform 4 [Homo sapiens] ;gi|635071937|ref|XP_007966593.1|//PREDICTED: polypyrimidine tract-binding protein 3 isoform …
10347	6834	12479	31236	1.211089933	0	Up	0	ABCA7	GO:0031224//intrinsic component of membrane;GO:0043231//intracellular membrane-bounded organelle;GO:0012505//endomembrane system;GO:0031090//organelle membrane;GO:0043234//protein complex	GO:0032559//adenyl ribonucleotide binding;GO:0017111//nucleoside-triphosphatase activity	GO:0006897//endocytosis	K05645//ATP-binding cassette, subfamily A (ABC1), member 7	gi|150417984|ref|NP_061985.2|//ATP-binding cassette sub-family A member 7 [Homo sapiens]
55701	5924	4158.34	16351.65	1.862739138	0	Up	0	ARHGEF40	GO:0005622//intracellular	GO:0005085//guanyl-nucleotide exchange factor activity	NA	K18655//ATP-dependent RNA helicase DDX19/DBP5 [EC:3.6.4.13];K15048//kalirin [EC:2.7.11.1]	gi|50843837|ref|NP_060541.3|//rho guanine nucleotide exchange factor 40 isoform 1 [Homo sapiens];gi|530404161|ref|XP_005267901.1|//PREDICTED: rho guanine nucleotide exchange factor 40 isoform X1 [Homo sapiens]
10762	5188	3795	15591	1.925924218	0	Up	0	NUP50	GO:0031981//nuclear lumen;GO:0005635//nuclear envelope	GO:0005488//binding	GO:0050658//RNA transport;GO:0015758//glucose transport;GO:0033036//macromolecule localization;GO:0044238//primary metabolic process	K14295//nuclear pore complex protein Nup50	gi|24497451|ref|NP_009103.2|//nuclear pore complex protein Nup50 isoform b [Homo sapiens]
767558	3888	6321	20418.99	1.579069331	0	Up	0	LUZP6	GO:0044424//intracellular part;GO:0043005//neuron projection	GO:0005488//binding	GO:0014706//striated muscle tissue development;GO:0042692//muscle cell differentiation;GO:0021533//cell differentiation in hindbrain;GO:0006412//translation;GO:0042246//tissue regeneration;GO:0006576//cellular biogenic amine metabolic process	K11420//euchromatic histone-lysine N-methyltransferase [EC:2.1.1.43];K10380//ankyrin;K10799//tankyrase [EC:2.4.2.30]	gi|302148690|pdb|3AAA|C//Chain C, Crystal Structure Of Actin Capping Protein In Complex With V-1
79660	5581	7622.68	22646.15	1.458278129	0	Up	0	PPP1R3B	NA	NA	GO:0006073//cellular glucan metabolic process	K07189//protein phosphatase 1 regulatory subunit 3A/B/C/D/E	gi|153792466|ref|NP_078883.2|//protein phosphatase 1 regulatory subunit 3B [Homo sapiens]
1729	5779	11352	28924	1.236703131	0	Up	0	DIAPH1	GO:0016020//membrane;GO:0001726//ruffle;GO:0043232//intracellular non-membrane-bounded organelle	GO:0008092//cytoskeletal protein binding;GO:0017016//Ras GTPase binding	GO:0008154//actin polymerization or depolymerization;GO:0050954//sensory perception of mechanical stimulus	K05740//diaphanous 1	gi|62088544|dbj|BAD92719.1|//Diaphanous 1 variant [Homo sapiens]
8675	4934	8072.84	23324.61	1.418087299	0	Up	0	STX16	GO:0031224//intrinsic component of membrane;GO:0012505//endomembrane system;GO:0043231//intracellular membrane-bounded organelle;GO:0043234//protein complex;GO:0044425//membrane part	GO:0005515//protein binding	GO:0016197//endosomal transport;GO:0048193//Golgi vesicle transport;GO:0015031//protein transport	K08489//syntaxin 16	gi|34447229|ref|NP_003754.2|//syntaxin-16 isoform b [Homo sapiens];gi|198041688|ref|NP_001128244.1|//syntaxin-16 isoform c [Homo sapiens];gi|198041692|ref|NP_001128245.1|//syntaxin-16 isoform d [Homo sapiens] ;gi|47778943|ref|NP_001001433.1|//syntaxin-16 isoform a [Homo sapiens]
29994	8177	11409	28881	1.227330895	0	Up	0	BAZ2B	NA	GO:0046872//metal ion binding	GO:0006351//transcription, DNA-templated	K15224//bromodomain adjacent to zinc finger domain protein 2A;K11447//histone demethylase [EC:1.14.11.-];K01064//wingless-type MMTV integration site family, member 9;K04006//decay accelerating factor	gi|94681063|ref|NP_038478.2|//bromodomain adjacent to zinc finger domain protein 2B isoform a [Homo sapiens];gi|767917801|ref|XP_011509353.1|//PREDICTED: bromodomain adjacent to zinc finger domain protein 2B isoform X15 [Homo sapiens];gi|767917767|ref|XP_011509340.1|//PREDICTED: bromodomain adjacent to zinc finger domain protein 2B isoform X2 [Homo sapiens];gi|929654882|dbj|BAA96000.3|//KIAA1476 …
23038	4818	7813	22782	1.43132843	0	Up	0	WDTC1	NA	GO:0005488//binding	NA	K11807//WD and tetratricopeptide repeats protein 1	gi|724908385|ref|XP_010378690.1|//PREDICTED: WD and tetratricopeptide repeats protein 1 isoform X2 [Rhinopithecus roxellana];gi|724908382|ref|XP_010378689.1|//PREDICTED: WD and tetratricopeptide repeats protein 1 isoform X1 [Rhinopithecus roxellana]
4077	4549	3934	15539	1.869207345	0	Up	0	NBR1	GO:0005768//endosome;GO:0030016//myofibril;GO:0031982//vesicle;GO:0000323//lytic vacuole	GO:0046914//transition metal ion binding;GO:0032182//ubiquitin-like protein binding	GO:0006914//autophagy;GO:0006461//protein complex assembly	K17987//next to BRCA1 gene 1 protein	gi|615276329|ref|NP_001278500.1|//next to BRCA1 gene 1 protein isoform b [Homo sapiens];gi|615276331|ref|NP_001278501.1|//next to BRCA1 gene 1 protein isoform c [Homo sapiens] ;gi|931600109|ref|XP_014197511.1|//PREDICTED: next to BRCA1 gene 1 protein isoform X1 [Pan paniscus]
847	2300	3051	13695	2.053677725	0	Up	0	CAT	GO:0005740//mitochondrial envelope;GO:0016020//membrane;GO:0044439//peroxisomal part;GO:0000323//lytic vacuole	GO:0005506//iron ion binding;GO:0042802//identical protein binding;GO:0004601//peroxidase activity;GO:0000166//nucleotide binding;GO:0016811//hydrolase activity, acting on carbon-nitrogen (but not peptide) bonds, in linear amides	GO:0009411//response to UV;GO:0042743//hydrogen peroxide metabolic process;GO:0043433//negative regulation of DNA binding transcription factor activity;GO:0006915//apoptotic process;GO:0006639//acylglycerol metabolic process;GO:0006979//response to oxidative stress;GO:0009112//nucleobase metabolic process;GO:0051091//positive regulation of DNA binding transcription factor activity;GO:0009967//pos…	K03781//catalase [EC:1.11.1.6]	gi|4557014|ref|NP_001743.1|//catalase [Homo sapiens]
11024	3134	5564.63	18648.6	1.632092203	0	Up	0	LILRA1	GO:0016020//membrane;GO:0031224//intrinsic component of membrane	GO:0004872//receptor activity;GO:0005488//binding	GO:0007165//signal transduction;GO:0002682//regulation of immune system process;GO:0006950//response to stress	K06512//leukocyte immunoglobulin-like receptor	gi|119592671|gb|EAW72265.1|//leukocyte immunoglobulin-like receptor, subfamily A (with TM domain), member 1, isoform CRA_e [Homo sapiens];gi|119592668|gb|EAW72262.1|//leukocyte immunoglobulin-like receptor, subfamily A (with TM domain), member 1, isoform CRA_b [Homo sapiens];gi|507588239|ref|NP_001265248.1|//leukocyte immunoglobulin-like receptor subfamily A member 1 isoform 3 precursor [Homo sap…
9019	4903	3486.23	14497.33	1.943430107	0	Up	0	MPZL1	GO:0016021//integral component of membrane	GO:0005488//binding	GO:0007154//cell communication;GO:0007167//enzyme linked receptor protein signaling pathway	K06770//myelin protein zero	gi|4506357|ref|NP_003944.1|//myelin protein zero-like protein 1 isoform a precursor [Homo sapiens];gi|635132865|ref|XP_007987834.1|//PREDICTED: LOW QUALITY PROTEIN: putative uncharacterized protein FLJ21047 [Chlorocebus sabaeus]
149041	11113	6997.66	21144.71	1.482734844	0	Up	0	RC3H1	GO:0044424//intracellular part	GO:0046914//transition metal ion binding;GO:0003676//nucleic acid binding	NA	K15690//RING finger and CCCH-type zinc finger domain-containing protein	gi|73695473|ref|NP_742068.1|//roquin-1 isoform b [Homo sapiens];gi|664806083|ref|NP_001287780.1|//roquin-1 isoform c [Homo sapiens] ;gi|664806080|ref|NP_001287779.1|//roquin-1 isoform a [Homo sapiens];gi|664806085|ref|NP_001287781.1|//roquin-1 isoform d [Homo sapiens]
1089	1205	2844.83	13108.16	2.091433384	0	Up	0	CEACAM4	GO:0016021//integral component of membrane	NA	NA	K06499//carcinoembryonic antigen-related cell adhesion molecule	gi|670351277|dbj|BAP19118.1|//carcinoembryonic antigen-related cell adhesion molecule 4-sv2 [Homo sapiens]
22918	6701	15602.09	35320.24	1.06613839	0	Up	0	CD93	GO:0031224//intrinsic component of membrane;GO:0031410//cytoplasmic vesicle	GO:0030246//carbohydrate binding;GO:0046872//metal ion binding;GO:0001846//opsonin binding;GO:0004871//signal transducer activity	GO:0007155//cell adhesion;GO:0006897//endocytosis;GO:0051704//multi-organism process;GO:0002274//myeloid leukocyte activation	K06702//CDW93 antigen	gi|62089376|dbj|BAD93132.1|//complement component 1, q subcomponent, receptor 1 variant [Homo sapiens]
10636	2418	3298	14056	1.978905337	0	Up	0	RGS14	GO:0016020//membrane;GO:0015630//microtubule cytoskeleton	GO:0015631//tubulin binding;GO:0004871//signal transducer activity;GO:0008047//enzyme activator activity	GO:0007186//G-protein coupled receptor signaling pathway;GO:0000226//microtubule cytoskeleton organization	K17706//regulator of G-protein signaling 14	gi|635125597|ref|XP_008013613.1|//PREDICTED: regulator of G-protein signaling 14 isoform X1 [Chlorocebus sabaeus]
837	1321	8528.85	23717.73	1.36292535	0	Up	0	CASP4	GO:0044464//cell part	GO:0004175//endopeptidase activity;GO:0005488//binding	GO:0012502//induction of programmed cell death;GO:0019538//protein metabolic process;GO:0006915//apoptotic process	K04394//caspase 4 [EC:3.4.22.57]	gi|4502577|ref|NP_001216.1|//caspase-4 isoform alpha precursor [Homo sapiens]
9375	3515	4432	16208	1.758058837	0	Up	0	TM9SF2	GO:0043231//intracellular membrane-bounded organelle;GO:0031090//organelle membrane;GO:0016021//integral component of membrane	NA	GO:0051234//establishment of localization	K17086//transmembrane 9 superfamily member 2/4	gi|426375855|ref|XP_004054732.1|//PREDICTED: transmembrane 9 superfamily member 2 [Gorilla gorilla gorilla]
91662	3844	3350.9	14023.86	1.952645505	0	Up	0	NLRP12	GO:0044424//intracellular part	GO:0032559//adenyl ribonucleotide binding;GO:0016505//peptidase activator activity involved in apoptotic process	GO:0032731//positive regulation of interleukin-1 beta production;GO:0042036//negative regulation of cytokine biosynthetic process;GO:0031349//positive regulation of defense response;GO:0006915//apoptotic process;GO:0050707//regulation of cytokine secretion;GO:0032692//negative regulation of interleukin-1 production;GO:0001933//negative regulation of protein phosphorylation;GO:0007249//I-kappaB ki…	K12800//NACHT, LRR and PYD domains-containing protein 3	gi|459683881|ref|NP_001264055.1|//NACHT, LRR and PYD domains-containing protein 12 isoform 3 [Homo sapiens];gi|21955154|ref|NP_653288.1|//NACHT, LRR and PYD domains-containing protein 12 isoform 2 [Homo sapiens];gi|459683820|ref|NP_001264058.1|//NACHT, LRR and PYD domains-containing protein 12 isoform 4 [Homo sapiens]
5525	3135	6477	19913	1.507695482	0	Up	0	PPP2R5A	GO:0008287//protein serine/threonine phosphatase complex;GO:0043231//intracellular membrane-bounded organelle;GO:0044427//chromosomal part	GO:0019899//enzyme binding;GO:0019888//protein phosphatase regulator activity	GO:0048523//negative regulation of cellular process;GO:0023052//signaling;GO:0006470//protein dephosphorylation;GO:0033673//negative regulation of kinase activity	K11584//serine/threonine-protein phosphatase 2A regulatory subunit B'	gi|426333750|ref|XP_004028433.1|//PREDICTED: serine/threonine-protein phosphatase 2A 56 kDa regulatory subunit alpha isoform [Gorilla gorilla gorilla];gi|315113860|ref|NP_001186685.1|//serine/threonine-protein phosphatase 2A 56 kDa regulatory subunit alpha isoform isoform 2 [Homo sapiens]
219285	6793	2322.75	11725.24	2.223094208	0	Up	0	SAMD9L	NA	NA	NA	NA	gi|51339291|ref|NP_689916.2|//sterile alpha motif domain-containing protein 9-like [Homo sapiens]
81788	3466	8252.47	22991.94	1.365612852	0	Up	0	NUAK2	NA	GO:0046872//metal ion binding;GO:0032559//adenyl ribonucleotide binding;GO:0004672//protein kinase activity	GO:0006464//cellular protein modification process;GO:0009267//cellular response to starvation;GO:0007010//cytoskeleton organization;GO:0006915//apoptotic process	K08800//NUAK family, SNF1-like kinase [EC:2.7.11.1]	gi|733214996|ref|NP_112214.2|//NUAK family SNF1-like kinase 2 [Homo sapiens]
51	7590	5996.89	18925.4	1.545419922	0	Up	0	ACOX1	GO:0044439//peroxisomal part	GO:0016634//oxidoreductase activity, acting on the CH-CH group of donors, oxygen as acceptor;GO:0005515//protein binding;GO:0050662//coenzyme binding	GO:0006635//fatty acid beta-oxidation;GO:0048232//male gamete generation;GO:0006692//prostanoid metabolic process	K00232//acyl-CoA oxidase [EC:1.3.3.6]	gi|30089974|ref|NP_009223.2|//peroxisomal acyl-coenzyme A oxidase 1 isoform b [Homo sapiens];gi|31873262|emb|CAD97622.1|//hypothetical protein [Homo sapiens]
219972	4527	12834.72	30409.13	1.131835263	0	Up	0	MPEG1	GO:0031224//intrinsic component of membrane	NA	NA	NA	gi|133505169|ref|NP_001034485.1|//macrophage-expressed gene 1 protein precursor [Homo sapiens]
158747	3219	1270	8968	2.707340325	0	Up	0	MOSPD2	GO:0031224//intrinsic component of membrane	NA	NA	K10707//vesicle-associated membrane protein-associated protein B;K16663//CMRF35-like molecule 9;K18038//tyrosine-protein phosphatase non-receptor type 9 [EC:3.1.3.48];K06096//vesicle-associated membrane protein-associated protein A	gi|22749197|ref|NP_689794.1|//motile sperm domain-containing protein 2 isoform 1 [Homo sapiens];gi|530420974|ref|XP_005274508.1|//PREDICTED: motile sperm domain-containing protein 2 isoform X1 [Homo sapiens]
7277	2083	8776.92	23536.06	1.310468711	0	Up	0	TUBA4A	GO:0032991//macromolecular complex;GO:0015630//microtubule cytoskeleton;GO:0044444//cytoplasmic part	GO:0032561//guanyl ribonucleotide binding;GO:0017111//nucleoside-triphosphatase activity	GO:0001775//cell activation;GO:0006458//'de novo' protein folding;GO:0022402//cell cycle process;GO:0007017//microtubule-based process;GO:0007599//hemostasis;GO:0009207//purine ribonucleoside triphosphate catabolic process;GO:0043623//cellular protein complex assembly;GO:0006887//exocytosis	K07374//tubulin alpha	gi|795279976|ref|XP_011820023.1|//PREDICTED: tubulin alpha-4A chain isoform X1 [Mandrillus leucophaeus];gi|6678467|ref|NP_033473.1|//tubulin alpha-4A chain isoform 1 [Mus musculus]
64397	9894	3782.77	14497.49	1.825670722	0	Up	0	ZNF106	GO:0031981//nuclear lumen;GO:0044444//cytoplasmic part	GO:0019904//protein domain specific binding;GO:0046914//transition metal ion binding;GO:0005102//receptor binding	GO:0007169//transmembrane receptor protein tyrosine kinase signaling pathway	K10260//F-box and WD-40 domain protein 7;K18188//protein PET117	gi|11968023|ref|NP_071918.1|//zinc finger protein 106 isoform 1 [Homo sapiens];gi|30722348|emb|CAD91149.1|//hypothetical protein [Homo sapiens];gi|546231112|ref|NP_001271236.1|//zinc finger protein 106 isoform 3 [Homo sapiens]
118	3982	6410	19428	1.487123674	0	Up	0	ADD1	GO:0043231//intracellular membrane-bounded organelle;GO:0016020//membrane;GO:0015629//actin cytoskeleton;GO:0044444//cytoplasmic part	GO:0003779//actin binding;GO:0043169//cation binding;GO:0042802//identical protein binding;GO:0046983//protein dimerization activity	GO:0051693//actin filament capping;GO:0043393//regulation of protein binding;GO:0030099//myeloid cell differentiation;GO:0043009//chordate embryonic development;GO:0001894//tissue homeostasis;GO:0006915//apoptotic process;GO:0032989//cellular component morphogenesis;GO:0019725//cellular homeostasis;GO:0043170//macromolecule metabolic process;GO:0040007//growth	K18622//adducin	gi|29826323|ref|NP_054909.2|//alpha-adducin isoform c [Homo sapiens];gi|557786217|ref|NP_001273574.1|//alpha-adducin isoform e [Homo sapiens];gi|29826321|ref|NP_054908.2|//alpha-adducin isoform b [Homo sapiens];gi|29826319|ref|NP_001110.2|//alpha-adducin isoform a [Homo sapiens];gi|559044|gb|AAB05645.1|//alpha-adducin [Homo sapiens]
5869	5328	7766.57	21790.47	1.375730361	0	Up	0	RAB5B	GO:0016020//membrane;GO:0048770//pigment granule;GO:0005769//early endosome	GO:0005515//protein binding;GO:0032561//guanyl ribonucleotide binding;GO:0017111//nucleoside-triphosphatase activity	GO:0006897//endocytosis;GO:0035556//intracellular signal transduction;GO:0006996//organelle organization;GO:0009207//purine ribonucleoside triphosphate catabolic process	K07888//Ras-related protein Rab-5B	gi|532100075|ref|XP_005335667.1|//PREDICTED: ras-related protein Rab-5B isoform X1 [Ictidomys tridecemlineatus];gi|25304086|gb|AAH40143.1|//RAB5B protein, partial [Homo sapiens]
64748	2730	11212	27522	1.182924208	0	Up	0	PLPPR2	GO:0031224//intrinsic component of membrane	GO:0003824//catalytic activity	NA	K19581//lipid phosphate phosphatase-related protein type 1/2/5	gi|586976878|ref|XP_006928493.1|//PREDICTED: lipid phosphate phosphatase-related protein type 2 isoform X1 [Felis catus];gi|586976880|ref|XP_006928494.1|//PREDICTED: lipid phosphate phosphatase-related protein type 2 isoform X2 [Felis catus]
7581	6152	2651.64	12128.32	2.080805442	0	Up	0	ZNF33A	GO:0043231//intracellular membrane-bounded organelle	GO:0046914//transition metal ion binding;GO:0001071//null;GO:0003676//nucleic acid binding	GO:0006351//transcription, DNA-templated	K09228//KRAB domain-containing zinc finger protein	gi|498917335|ref|NP_001265106.1|//zinc finger protein 33A isoform h [Homo sapiens];gi|498917333|ref|NP_001265105.1|//zinc finger protein 33A isoform g [Homo sapiens];gi|498917301|ref|NP_001265099.1|//zinc finger protein 33A isoform c [Homo sapiens];gi|498152|dbj|BAA06541.1|//KIAA0065 [Homo sapiens];gi|498917331|ref|NP_001265104.1|//zinc finger protein 33A isoform f [Homo sapiens] ;gi|498917327|re…
4318	2387	11591	28081	1.163971818	0	Up	0	MMP9	GO:0031012//extracellular matrix	GO:0004175//endopeptidase activity;GO:0005515//protein binding;GO:0046914//transition metal ion binding	GO:0032963//collagen metabolic process;GO:0030335//positive regulation of cell migration;GO:0019538//protein metabolic process;GO:0002573//myeloid leukocyte differentiation;GO:0043062//extracellular structure organization;GO:0006915//apoptotic process	K01403//matrix metalloproteinase-9 (gelatinase B) [EC:3.4.24.35]	gi|74272287|ref|NP_004985.2|//matrix metalloproteinase-9 preproprotein [Homo sapiens]
60675	1605	5120	16986	1.617512984	0	Up	0	PROK2	NA	GO:0005102//receptor binding	GO:0007186//G-protein coupled receptor signaling pathway;GO:0000165//MAPK cascade;GO:0007600//sensory perception;GO:0042221//response to chemical;GO:0006939//smooth muscle contraction;GO:0048232//male gamete generation;GO:0043066//negative regulation of apoptotic process;GO:0048511//rhythmic process;GO:0051480//regulation of cytosolic calcium ion concentration;GO:0006952//defense response;GO:0048…	NA	gi|187167261|ref|NP_001119600.1|//prokineticin-2 isoform a precursor [Homo sapiens];gi|17530787|ref|NP_068754.1|//prokineticin-2 isoform b precursor [Homo sapiens]
10335	5801	3464.37	13730.64	1.874116491	0	Up	0	MRVI1	NA	NA	NA	K12337//inositol 1,4,5-triphosphate receptor-associated cGMP kinase substrate	gi|332634578|ref|NP_569056.4|//protein MRVI1 isoform d [Homo sapiens];gi|221045124|dbj|BAH14239.1|//unnamed protein product [Homo sapiens];gi|221043182|dbj|BAH13268.1|//unnamed protein product [Homo sapiens];gi|332634572|ref|NP_001092049.2|//protein MRVI1 isoform a [Homo sapiens];gi|795378848|ref|XP_011937168.1|//PREDICTED: protein MRVI1 isoform X8 [Cercocebus atys]
57658	3014	5659	17904	1.549045443	0	Up	0	CALCOCO1	GO:0043231//intracellular membrane-bounded organelle;GO:0000785//chromatin	GO:0000975//null;GO:0003713//transcription coactivator activity;GO:0019904//protein domain specific binding	GO:0030522//intracellular receptor signaling pathway;GO:0006357//regulation of transcription from RNA polymerase II promoter;GO:0007166//cell surface receptor signaling pathway	K10402//kinesin family member 20;K16072//ELKS/RAB6-interacting/CAST family member 1;K10388//plectin;K20478//golgin subfamily B member 1	gi|219521893|ref|NP_001137154.1|//calcium-binding and coiled-coil domain-containing protein 1 isoform 2 [Homo sapiens];gi|14149742|ref|NP_065949.1|//calcium-binding and coiled-coil domain-containing protein 1 isoform 1 [Homo sapiens]
867	11241	5343.13	17320.61	1.58411526	0	Up	0	CBL	GO:0043231//intracellular membrane-bounded organelle;GO:0005901//caveola;GO:0044444//cytoplasmic part	GO:0019904//protein domain specific binding;GO:0060089//molecular transducer activity;GO:0019787//ubiquitin-like protein transferase activity;GO:0046914//transition metal ion binding;GO:0001071//null	GO:0010467//gene expression;GO:0007173//epidermal growth factor receptor signaling pathway;GO:0032446//protein modification by small protein conjugation;GO:0045807//positive regulation of endocytosis;GO:0006915//apoptotic process	K04707//E3 ubiquitin-protein ligase CBL [EC:2.3.2.27]	gi|29731|emb|CAA40393.1|//c-cbl [Homo sapiens]
84106	2235	3286	13324	1.907005418	0	Up	0	PRAM1	NA	GO:0005488//binding	NA	K19994//PML-RARA-regulated adapter molecule 1	gi|302318952|ref|NP_115528.4|//PML-RARA-regulated adapter molecule 1 [Homo sapiens]
403341	6577	2343	11327	2.160719493	0	Up	0	ZBTB34	GO:0031981//nuclear lumen	GO:0046914//transition metal ion binding;GO:0003676//nucleic acid binding	NA	K10508//zinc finger and BTB domain-containing protein 34	gi|544495555|ref|XP_005582249.1|//PREDICTED: zinc finger and BTB domain-containing protein 34 [Macaca fascicularis]
51279	3214	6408.9	19179.79	1.468820804	0	Up	0	C1RL	GO:0044421//extracellular region part	GO:0004175//endopeptidase activity	GO:0006952//defense response;GO:0019538//protein metabolic process;GO:0002455//humoral immune response mediated by circulating immunoglobulin	K01330//complement component 1, r subcomponent [EC:3.4.21.41]	gi|663071006|ref|NP_001284569.1|//complement C1r subcomponent-like protein isoform 2 precursor [Homo sapiens];gi|289547636|ref|NP_057630.2|//complement C1r subcomponent-like protein isoform 1 precursor [Homo sapiens];gi|38566015|gb|AAH62428.1|//C1RL protein, partial [Homo sapiens]
23527	7187	12538.16	29352.52	1.114541267	0	Up	0	ACAP2	NA	GO:0046914//transition metal ion binding;GO:0008047//enzyme activator activity	GO:0032012//regulation of ARF protein signal transduction	K12489//Arf-GAP with coiled-coil, ANK repeat and PH domain-containing protein	gi|187608516|ref|NP_036419.3|//arf-GAP with coiled-coil, ANK repeat and PH domain-containing protein 2 [Homo sapiens]
10023	2651	1704.3	9800.86	2.411111583	0	Up	0	FRAT1	NA	NA	NA	K03069//frequently rearranged in advanced T-cell lymphomas 1	gi|31317236|ref|NP_005470.2|//proto-oncogene FRAT1 [Homo sapiens]
102	5050	5001	16557	1.614535325	0	Up	0	ADAM10	GO:0031224//intrinsic component of membrane;GO:0044430//cytoskeletal part;GO:0016023//null	GO:0004175//endopeptidase activity;GO:0019904//protein domain specific binding;GO:0042802//identical protein binding;GO:0019900//kinase binding;GO:0046914//transition metal ion binding;GO:0005102//receptor binding	GO:0006509//membrane protein ectodomain proteolysis;GO:0034097//response to cytokine;GO:0007154//cell communication;GO:0002690//positive regulation of leukocyte chemotaxis;GO:0016049//cell growth;GO:0043009//chordate embryonic development;GO:0007155//cell adhesion;GO:0007169//transmembrane receptor protein tyrosine kinase signaling pathway;GO:0006464//cellular protein modification process;GO:0008…	K06704//disintegrin and metalloproteinase domain-containing protein 10 [EC:3.4.24.81]	gi|724878181|ref|XP_010372558.1|//PREDICTED: disintegrin and metalloproteinase domain-containing protein 10 [Rhinopithecus roxellana]
6256	5545	12969	29953	1.095015808	0	Up	0	RXRA	GO:0031981//nuclear lumen;GO:0000785//chromatin;GO:0043005//neuron projection	GO:0003708//retinoic acid receptor activity;GO:0046914//transition metal ion binding;GO:0046983//protein dimerization activity;GO:0001071//null;GO:0008289//lipid binding;GO:0043566//null;GO:0003712//transcription cofactor activity;GO:0008134//transcription factor binding	GO:0022414//reproductive process;GO:0055008//cardiac muscle tissue morphogenesis;GO:0000122//negative regulation of transcription from RNA polymerase II promoter;GO:0002067//glandular epithelial cell differentiation;GO:0016125//sterol metabolic process;GO:0014855//striated muscle cell proliferation;GO:0033189//response to vitamin A;GO:0009755//hormone-mediated signaling pathway;GO:0010038//respon…	K08524//retinoid X receptor alpha	gi|39645799|gb|AAH63827.1|//RXRA protein, partial [Homo sapiens];gi|83026436|gb|ABB96254.1|//retinoid X receptor, alpha [Homo sapiens];gi|685591147|ref|XP_009186153.1|//PREDICTED: retinoic acid receptor RXR-alpha [Papio anubis]
4660	8895	7827.43	21444.64	1.341389034	0	Up	0	PPP1R12B	GO:0044424//intracellular part	GO:0030234//enzyme regulator activity	GO:0006936//muscle contraction;GO:0023052//signaling	K12329//protein phosphatase 1 regulatory subunit 12B	gi|3157494|dbj|BAA28376.1|//myosin phosphatase targeting/regulatory subunit [Homo sapiens];gi|119611827|gb|EAW91421.1|//protein phosphatase 1, regulatory (inhibitor) subunit 12B, isoform CRA_e [Homo sapiens];gi|675772308|ref|XP_008974874.1|//PREDICTED: protein phosphatase 1 regulatory subunit 12B isoform X3 [Pan paniscus];gi|268607506|ref|NP_002472.2|//protein phosphatase 1 regulatory subunit 12B…
3428	2750	8793	23020	1.275843004	0	Up	0	IFI16	GO:0031981//nuclear lumen	GO:0043566//null	GO:0008630//intrinsic apoptotic signaling pathway in response to DNA damage;GO:0006351//transcription, DNA-templated;GO:0051707//response to other organism;GO:0002573//myeloid leukocyte differentiation	K12971//interferon-activable protein 202;K12966//absent in melanoma 2	gi|330864753|ref|NP_001193496.1|//gamma-interferon-inducible protein 16 isoform 1 [Homo sapiens];gi|62087558|dbj|BAD92226.1|//Interferon, gamma-inducible protein 16 variant [Homo sapiens]
137835	2050	11938	28071	1.120901844	0	Up	0	TMEM71	GO:0031224//intrinsic component of membrane	NA	NA	K19753//protein TilB	gi|223555926|ref|NP_001138625.1|//transmembrane protein 71 isoform 2 [Homo sapiens];gi|223555924|ref|NP_653250.2|//transmembrane protein 71 isoform 1 [Homo sapiens]
23112	17587	7679.54	21049.23	1.342058201	0	Up	0	TNRC6B	GO:0044424//intracellular part;GO:0030529//intracellular ribonucleoprotein complex	GO:0005488//binding;GO:0003676//nucleic acid binding	GO:0010468//regulation of gene expression;GO:0016458//gene silencing;GO:0006412//translation;GO:0009987//cellular process	K18412//trinucleotide repeat-containing gene 6 protein	gi|67782330|ref|NP_001020014.1|//trinucleotide repeat-containing gene 6B protein isoform 3 [Homo sapiens];gi|241982729|ref|NP_001155973.1|//trinucleotide repeat-containing gene 6B protein isoform 1 [Homo sapiens];gi|148491080|ref|NP_055903.2|//trinucleotide repeat-containing gene 6B protein isoform 2 [Homo sapiens]
8473	5491	5002	16213	1.583956649	0	Up	0	OGT	GO:0035097//histone methyltransferase complex;GO:0044444//cytoplasmic part	GO:0008375//acetylglucosaminyltransferase activity;GO:0030234//enzyme regulator activity	GO:0006486//protein glycosylation;GO:0031062//positive regulation of histone methylation;GO:0002763//positive regulation of myeloid leukocyte differentiation;GO:0030162//regulation of proteolysis;GO:0023052//signaling;GO:0051260//protein homooligomerization;GO:0032526//response to retinoic acid	K09667//protein O-GlcNAc transferase [EC:2.4.1.255]	gi|32307148|ref|NP_858058.1|//UDP-N-acetylglucosamine--peptide N-acetylglucosaminyltransferase 110 kDa subunit isoform 1 [Homo sapiens];gi|32307150|ref|NP_858059.1|//UDP-N-acetylglucosamine--peptide N-acetylglucosaminyltransferase 110 kDa subunit isoform 2 [Homo sapiens]
9936	3986	9486.18	23915.58	1.221434175	0	Up	0	CD302	GO:0031224//intrinsic component of membrane	GO:0030246//carbohydrate binding	NA	K06722//CD302 antigen;K06559//lymphocyte antigen 75	gi|311771590|ref|NP_001185692.1|//CD302 antigen isoform 2 precursor [Homo sapiens] ;gi|26892293|ref|NP_055695.2|//CD302 antigen isoform 1 precursor [Homo sapiens]
11314	1859	6642.03	19020.28	1.405224884	0	Up	0	CD300A	GO:0016020//membrane;GO:0031224//intrinsic component of membrane	GO:0004871//signal transducer activity	GO:0009987//cellular process	K06719//CD300 antigen	gi|56550061|ref|NP_009192.2|//CMRF35-like molecule 8 isoform 1 precursor [Homo sapiens];gi|767993381|ref|XP_011522556.1|//PREDICTED: CMRF35-like molecule 8 isoform X4 [Homo sapiens];gi|9622865|gb|AAF89957.1|//CMRF35H [Homo sapiens]
79042	2265	2896.33	12007.76	1.939051698	0	Up	0	TSEN34	GO:0031981//nuclear lumen;GO:0043234//protein complex	GO:0004549//tRNA-specific ribonuclease activity;GO:0005488//binding	GO:0006388//tRNA splicing, via endonucleolytic cleavage and ligation	K15323//tRNA-splicing endonuclease subunit Sen34 [EC:3.1.27.9]	gi|694976928|ref|XP_009434636.1|//PREDICTED: tRNA-splicing endonuclease subunit Sen34 isoform X1 [Pan troglodytes];gi|10438595|dbj|BAB15284.1|//unnamed protein product [Homo sapiens];gi|537361050|ref|NP_001269262.1|//tRNA-splicing endonuclease subunit Sen34 isoform 2 [Homo sapiens]
8760	9323	6159	18115	1.443799317	0	Up	0	CDS2	GO:0031224//intrinsic component of membrane;GO:0043231//intracellular membrane-bounded organelle;GO:0019866//organelle inner membrane	GO:0070567//cytidylyltransferase activity	GO:0006644//phospholipid metabolic process	K00981//phosphatidate cytidylyltransferase [EC:2.7.7.41]	gi|20143480|ref|NP_003809.1|//phosphatidate cytidylyltransferase 2 [Homo sapiens]
51170	1903	8536	22130	1.261753914	0	Up	0	HSD17B11	GO:0043231//intracellular membrane-bounded organelle	GO:0033764//steroid dehydrogenase activity, acting on the CH-OH group of donors, NAD or NADP as acceptor	GO:0006706//steroid catabolic process	K15734//all-trans-retinol dehydrogenase (NAD+) [EC:1.1.1.105]	gi|613410229|ref|NP_057329.3|//estradiol 17-beta-dehydrogenase 11 precursor [Homo sapiens]
4154	5321	14406.62	31427.75	1.012689635	0	Up	0	MBNL1	GO:0043231//intracellular membrane-bounded organelle;GO:0030529//intracellular ribonucleoprotein complex	GO:0046872//metal ion binding;GO:0003723//RNA binding;GO:0046914//transition metal ion binding	GO:0014706//striated muscle tissue development;GO:0006397//mRNA processing;GO:0010468//regulation of gene expression;GO:0000398//mRNA splicing, via spliceosome;GO:0048513//animal organ development;GO:0000380//alternative mRNA splicing, via spliceosome;GO:0035108//limb morphogenesis;GO:0043009//chordate embryonic development;GO:0042692//muscle cell differentiation;GO:0000245//spliceosomal complex …	K14943//muscleblind	gi|46411172|ref|NP_997179.1|//muscleblind-like protein 1 isoform f [Homo sapiens];gi|46411168|ref|NP_997177.1|//muscleblind-like protein 1 isoform d [Homo sapiens];gi|676278806|gb|KFO32810.1|//Muscleblind-like protein 1, partial [Fukomys damarensis];gi|46411170|ref|NP_997178.1|//muscleblind-like protein 1 isoform e [Homo sapiens];gi|46411174|ref|NP_997180.1|//muscleblind-like protein 1 isoform g …
51719	3817	4972	15897	1.564238876	0	Up	0	CAB39	GO:0044444//cytoplasmic part	GO:0004672//protein kinase activity;GO:0019899//enzyme binding	GO:0019217//regulation of fatty acid metabolic process;GO:0007169//transmembrane receptor protein tyrosine kinase signaling pathway;GO:0022402//cell cycle process	K08272//calcium binding protein 39	gi|537238017|gb|ERE86232.1|//calcium-binding protein 39 [Cricetulus griseus];gi|7706481|ref|NP_057373.1|//calcium-binding protein 39 [Homo sapiens]
80853	9178	5450	16731	1.505578086	0	Up	0	KDM7A	GO:0031981//nuclear lumen	GO:0042393//histone binding;GO:0016701//oxidoreductase activity, acting on single donors with incorporation of molecular oxygen;GO:0016706//oxidoreductase activity, acting on paired donors, with incorporation or reduction of molecular oxygen, 2-oxoglutarate as one donor, and incorporation of one atom each of oxygen into both donors;GO:0046914//transition metal ion binding;GO:0032452//histone deme…	GO:0006355//regulation of transcription, DNA-templated;GO:0007420//brain development;GO:0070076//histone lysine demethylation	K11445//lysine-specific demethylase 7A [EC:1.14.11.-]	gi|90093355|ref|NP_085150.1|//lysine-specific demethylase 7A [Homo sapiens]
64218	3227	11403	26587	1.10869011	0	Up	0	SEMA4A	GO:0031224//intrinsic component of membrane	GO:0004871//signal transducer activity	GO:0050953//sensory perception of light stimulus;GO:0006935//chemotaxis;GO:0048731//system development;GO:0048869//cellular developmental process	K06521//semaphorin 4	gi|685518457|ref|XP_009181589.1|//PREDICTED: semaphorin-4A isoform X1 [Papio anubis];gi|21361914|ref|NP_071762.2|//semaphorin-4A isoform 1 precursor [Homo sapiens]
8935	4014	7156.62	19589.64	1.340123146	0	Up	0	SKAP2	GO:0016020//membrane;GO:0044444//cytoplasmic part	GO:0030674//protein binding, bridging	GO:0008283//cell proliferation;GO:0046649//lymphocyte activation;GO:0023052//signaling;GO:0034330//cell junction organization;GO:0065003//macromolecular complex assembly	K17699//src kinase associated phosphoprotein 1	gi|16753212|ref|NP_003921.2|//src kinase-associated phosphoprotein 2 isoform 1 [Homo sapiens];gi|795147813|ref|XP_011793962.1|//PREDICTED: src kinase-associated phosphoprotein 2 isoform X1 [Colobus angolensis palliatus]
10460	2847	4538	14935	1.605951268	0	Up	0	TACC3	GO:0005815//microtubule organizing center	GO:0005515//protein binding	GO:0021543//pallium development;GO:0021846//cell proliferation in forebrain;GO:0007051//spindle organization;GO:0042992//negative regulation of transcription factor import into nucleus;GO:0050896//response to stimulus;GO:0048534//hematopoietic or lymphoid organ development	K14283//transforming acidic coiled-coil-containing protein 3	gi|5454102|ref|NP_006333.1|//transforming acidic coiled-coil-containing protein 3 [Homo sapiens]
55113	2710	4382	14628	1.626453686	0	Up	0	XKR8	GO:0031224//intrinsic component of membrane	NA	NA	K01128//sphingomyelin phosphodiesterase acid-like 3 [EC:3.1.4.-]	gi|24431977|ref|NP_060523.2|//XK-related protein 8 [Homo sapiens]
64174	1712	7077.27	19402.63	1.3423699	0	Up	0	DPEP2	GO:0031224//intrinsic component of membrane	GO:0043169//cation binding;GO:0008237//metallopeptidase activity;GO:0008238//exopeptidase activity	GO:0006691//leukotriene metabolic process;GO:0009058//biosynthetic process;GO:0019538//protein metabolic process	K01273//membrane dipeptidase [EC:3.4.13.19]	gi|767990360|ref|XP_011521564.1|//PREDICTED: dipeptidase 2 isoform X1 [Homo sapiens];gi|119603609|gb|EAW83203.1|//dipeptidase 2, isoform CRA_c [Homo sapiens];gi|18645196|gb|AAH24021.1|//DPEP2 protein [Homo sapiens]
5899	2275	13361	29456	1.027916086	0	Up	0	RALB	GO:0016020//membrane;GO:0044444//cytoplasmic part	GO:0032561//guanyl ribonucleotide binding;GO:0017111//nucleoside-triphosphatase activity	GO:0007169//transmembrane receptor protein tyrosine kinase signaling pathway;GO:0001927//exocyst assembly;GO:0032880//regulation of protein localization;GO:0007264//small GTPase mediated signal transduction;GO:0012501//programmed cell death;GO:0009207//purine ribonucleoside triphosphate catabolic process	K07835//Ras-related protein Ral-B	gi|767919101|ref|XP_011509875.1|//PREDICTED: ras-related protein Ral-B isoform X2 [Homo sapiens]
23469	7929	3916	13646	1.688407995	0	Up	0	PHF3	GO:0043231//intracellular membrane-bounded organelle	GO:0046914//transition metal ion binding	GO:0032501//multicellular organismal process	K17596//SPOC domain-containing protein 1	gi|767942397|ref|XP_011533950.1|//PREDICTED: PHD finger protein 3 isoform X3 [Homo sapiens]
30061	3381	920	7159	2.847434857	0	Up	0	SLC40A1	GO:0030136//clathrin-coated vesicle;GO:0016021//integral component of membrane	GO:0022890//inorganic cation transmembrane transporter activity;GO:0005488//binding	GO:0032502//developmental process;GO:0006826//iron ion transport;GO:0006875//cellular metal ion homeostasis	K14685//solute carrier family 40 (iron-regulated transporter), member 1	gi|675781715|ref|XP_003825314.2|//PREDICTED: solute carrier family 40 member 1 [Pan paniscus]
10092	2085	10938	25606	1.114515479	0	Up	0	ARPC5	GO:0031252//cell leading edge;GO:0015629//actin cytoskeleton	GO:0008092//cytoskeletal protein binding;GO:0005198//structural molecule activity	GO:0008064//regulation of actin polymerization or depolymerization	K05754//actin related protein 2/3 complex, subunit 5	gi|528753875|gb|EPY73534.1|//actin-related protein 2/3 complex subunit 5 [Camelus ferus]
79415	2213	3883.46	13477.21	1.682489899	0	Up	0	C17orf62	GO:0031224//intrinsic component of membrane	GO:0005488//binding	NA	K01368//cathepsin S [EC:3.4.22.27];K02927//large subunit ribosomal protein L40e;K19944//TBC1 domain family member 10;K15696//RING finger protein 113B;K17985//activating molecule in BECN1-regulated autophagy protein 1;K00844//hexokinase [EC:2.7.1.1];K09188//histone-lysine N-methyltransferase MLL3 [EC:2.1.1.43]	gi|426346297|ref|XP_004040816.1|//PREDICTED: uncharacterized protein LOC101137557 [Gorilla gorilla gorilla];gi|21748656|dbj|BAC03465.1|//FLJ00406 protein [Homo sapiens]
326624	2700	3606.62	12941.88	1.730710418	0	Up	0	RAB37	GO:0031410//cytoplasmic vesicle;GO:0016023//null	GO:0032561//guanyl ribonucleotide binding	GO:0006810//transport;GO:0035556//intracellular signal transduction	K13365//Na(+)/H(+) exchange regulatory cofactor NHE-RF1;K07914//Ras-related protein Rab-37	gi|426346639|ref|XP_004040979.1|//PREDICTED: ras-related protein Rab-37 isoform 3 [Gorilla gorilla gorilla];gi|255683308|ref|NP_001157462.1|//ras-related protein Rab-37 isoform 5 [Homo sapiens] ;gi|54859685|ref|NP_001006639.1|//ras-related protein Rab-37 isoform 2 [Homo sapiens];gi|255683305|ref|NP_001157461.1|//ras-related protein Rab-37 isoform 4 [Homo sapiens] ;gi|28376635|ref|NP_783865.1|//ra…
4898	3677	11617	26533	1.078932798	0	Up	0	NRDC	GO:0044444//cytoplasmic part	GO:0004175//endopeptidase activity;GO:0016787//hydrolase activity;GO:0046914//transition metal ion binding;GO:0019838//growth factor binding	GO:0019538//protein metabolic process;GO:0048870//cell motility;GO:0052547//regulation of peptidase activity;GO:0048741//skeletal muscle fiber development;GO:0031331//positive regulation of cellular catabolic process	K01411//nardilysin [EC:3.4.24.61]	gi|767904488|ref|XP_011539824.1|//PREDICTED: nardilysin isoform X2 [Homo sapiens];gi|156071452|ref|NP_001095132.1|//nardilysin isoform b precursor [Homo sapiens];gi|156071450|ref|NP_002516.2|//nardilysin isoform a [Homo sapiens]
3431	2253	12107	27273	1.059014525	0	Up	0	SP110	GO:0043231//intracellular membrane-bounded organelle	GO:0060089//molecular transducer activity;GO:0046914//transition metal ion binding;GO:0003676//nucleic acid binding	GO:0023052//signaling;GO:0051704//multi-organism process	K15413//nuclear autoantigen Sp-100	gi|297139787|ref|NP_001171944.1|//sp110 nuclear body protein isoform d [Homo sapiens];gi|190343008|ref|NP_004501.3|//sp110 nuclear body protein isoform b [Homo sapiens];gi|190343010|ref|NP_004500.3|//sp110 nuclear body protein isoform a [Homo sapiens];gi|190343006|ref|NP_536349.2|//sp110 nuclear body protein isoform c [Homo sapiens]
5934	4713	5922.31	17156.46	1.421902533	0	Up	0	RBL2	GO:0031981//nuclear lumen;GO:0043234//protein complex;GO:0044427//chromosomal part	GO:0003676//nucleic acid binding	GO:0006325//chromatin organization;GO:0019216//regulation of lipid metabolic process;GO:0007049//cell cycle	K16332//retinoblastoma-like protein 2	gi|724807281|ref|XP_010356527.1|//PREDICTED: retinoblastoma-like protein 2 isoform X1 [Rhinopithecus roxellana];gi|530424182|ref|XP_005256140.1|//PREDICTED: retinoblastoma-like protein 2 isoform X2 [Homo sapiens];gi|172072597|ref|NP_005602.3|//retinoblastoma-like protein 2 [Homo sapiens]
2153	9179	4705.94	14973.3	1.557219928	0	Up	0	F5	GO:0016020//membrane;GO:0044421//extracellular region part;GO:0031091//platelet alpha granule	GO:0046914//transition metal ion binding;GO:0003824//catalytic activity	GO:0001775//cell activation;GO:0008152//metabolic process;GO:0003013//circulatory system process;GO:0007599//hemostasis;GO:0006887//exocytosis	K03902//coagulation factor V (labile factor)	gi|105990535|ref|NP_000121.2|//coagulation factor V preproprotein [Homo sapiens]
9826	6797	2818	11349	1.89720421	0	Up	0	ARHGEF11	GO:0043231//intracellular membrane-bounded organelle;GO:0016020//membrane;GO:0044444//cytoplasmic part	GO:0060089//molecular transducer activity;GO:0005088//Ras guanyl-nucleotide exchange factor activity;GO:0005102//receptor binding;GO:0008047//enzyme activator activity	GO:0006936//muscle contraction;GO:0006355//regulation of transcription, DNA-templated;GO:0016049//cell growth;GO:0007266//Rho protein signal transduction;GO:0007169//transmembrane receptor protein tyrosine kinase signaling pathway;GO:0007163//establishment or maintenance of cell polarity;GO:0007010//cytoskeleton organization;GO:0009966//regulation of signal transduction;GO:0006935//chemotaxis	K12331//Rho guanine nucleotide exchange factor 11	gi|7662086|ref|NP_055599.1|//rho guanine nucleotide exchange factor 11 isoform 1 [Homo sapiens];gi|38026934|ref|NP_937879.1|//rho guanine nucleotide exchange factor 11 isoform 2 [Homo sapiens]
11329	3644	2771	11253	1.909213597	0	Up	0	STK38	GO:0035097//histone methyltransferase complex	GO:0046872//metal ion binding;GO:0032559//adenyl ribonucleotide binding;GO:0004672//protein kinase activity;GO:0019901//protein kinase binding	GO:0035556//intracellular signal transduction;GO:0043405//regulation of MAP kinase activity	K08790//serine/threonine kinase 38 [EC:2.7.11.1]	gi|402866821|ref|XP_003897572.1|//PREDICTED: serine/threonine-protein kinase 38 isoform X2 [Papio anubis];gi|685536329|ref|XP_009203289.1|//PREDICTED: serine/threonine-protein kinase 38 isoform X1 [Papio anubis]
9910	5928	4165.74	13950.04	1.6310071	0	Up	0	RABGAP1L	GO:0005768//endosome	NA	GO:0008104//protein localization	K20284//Rab GTPase-activating protein 1	gi|970706360|ref|XP_015090905.1|//PREDICTED: rab GTPase-activating protein 1-like isoform X3 [Vicugna pacos];gi|685521401|ref|XP_003893652.2|//PREDICTED: rab GTPase-activating protein 1-like, isoform 10 isoform X2 [Papio anubis];gi|545215595|ref|XP_005609743.1|//PREDICTED: rab GTPase-activating protein 1-like isoform X3 [Equus caballus];gi|78217386|ref|NP_055672.3|//rab GTPase-activating protein …
8728	6554	3729	13117	1.70195964	0	Up	0	ADAM19	GO:0031224//intrinsic component of membrane	GO:0004175//endopeptidase activity;GO:0019904//protein domain specific binding;GO:0046914//transition metal ion binding	GO:0019538//protein metabolic process	K08608//disintegrin and metalloproteinase domain-containing protein 19 [EC:3.4.24.-]	gi|15451844|ref|NP_150377.1|//disintegrin and metalloproteinase domain-containing protein 19 preproprotein [Homo sapiens]
7520	3448	5474	16225	1.454933682	0	Up	0	XRCC5	GO:0031981//nuclear lumen;GO:0043234//protein complex;GO:0000782//telomere cap complex	GO:0005515//protein binding;GO:0032559//adenyl ribonucleotide binding;GO:0043565//sequence-specific DNA binding;GO:0003678//DNA helicase activity;GO:0003690//double-stranded DNA binding;GO:0016835//carbon-oxygen lyase activity	GO:0048863//stem cell differentiation;GO:0010720//positive regulation of cell development;GO:0006310//DNA recombination;GO:0000726//non-recombinational repair;GO:0019058//viral life cycle;GO:0006915//apoptotic process	K10885//ATP-dependent DNA helicase 2 subunit 2	gi|119590969|gb|EAW70563.1|//X-ray repair complementing defective repair in Chinese hamster cells 5 (double-strand-break rejoining; Ku autoantigen, 80kDa), isoform CRA_b [Homo sapiens]
8609	8167	11860	26647.3	1.055267896	0	Up	0	KLF7	GO:0043231//intracellular membrane-bounded organelle;GO:0044464//cell part	GO:0046914//transition metal ion binding;GO:0003712//transcription cofactor activity;GO:0001071//null;GO:0003676//nucleic acid binding	GO:0048812//neuron projection morphogenesis;GO:0006355//regulation of transcription, DNA-templated;GO:0006935//chemotaxis	K09207//krueppel-like factor 6/7	gi|401709918|ref|NP_001257871.1|//Krueppel-like factor 7 isoform 2 [Homo sapiens];gi|401709922|ref|NP_001257873.1|//Krueppel-like factor 7 isoform 4 [Homo sapiens] ;gi|401709920|ref|NP_001257872.1|//Krueppel-like factor 7 isoform 3 [Homo sapiens];gi|432172759|emb|CCO02791.1|//Kruppel-like factor 7 (ubiquitous) [Homo sapiens];gi|332815303|ref|XP_001138873.2|//PREDICTED: Krueppel-like factor 7 [Pan…
10095	1551	8158.07	20734.75	1.233133405	0	Up	0	ARPC1B	GO:0015629//actin cytoskeleton	GO:0008092//cytoskeletal protein binding;GO:0005198//structural molecule activity	GO:0008064//regulation of actin polymerization or depolymerization	K05757//actin related protein 2/3 complex, subunit 1A/1B	gi|5031601|ref|NP_005711.1|//actin-related protein 2/3 complex subunit 1B [Homo sapiens]
4214	7522	7359	19380	1.284369475	0	Up	0	MAP3K1	GO:0043232//intracellular non-membrane-bounded organelle;GO:0044444//cytoplasmic part	GO:0008289//lipid binding;GO:0004709//MAP kinase kinase kinase activity;GO:0032559//adenyl ribonucleotide binding;GO:0004708//MAP kinase kinase activity;GO:0046914//transition metal ion binding;GO:0019787//ubiquitin-like protein transferase activity;GO:0019901//protein kinase binding	GO:0009611//response to wounding;GO:0016477//cell migration;GO:0009612//response to mechanical stimulus;GO:0000187//activation of MAPK activity;GO:0001654//eye development;GO:0016567//protein ubiquitination;GO:0007178//transmembrane receptor protein serine/threonine kinase signaling pathway;GO:0002224//toll-like receptor signaling pathway;GO:0006915//apoptotic process;GO:0045935//positive regulat…	K04416//mitogen-activated protein kinase kinase kinase 1 [EC:2.7.11.25]	gi|153945765|ref|NP_005912.1|//mitogen-activated protein kinase kinase kinase 1 [Homo sapiens]
22985	3651	6706.03	18258.62	1.332429431	0	Up	0	ACIN1	GO:0031981//nuclear lumen;GO:0044444//cytoplasmic part	GO:0005515//protein binding;GO:0017111//nucleoside-triphosphatase activity	GO:0030261//chromosome condensation;GO:0002763//positive regulation of myeloid leukocyte differentiation;GO:0009207//purine ribonucleoside triphosphate catabolic process;GO:0006915//apoptotic process	K12875//apoptotic chromatin condensation inducer in the nucleus	gi|7662238|ref|NP_055792.1|//apoptotic chromatin condensation inducer in the nucleus isoform 1 [Homo sapiens];gi|961766366|ref|XP_014942148.1|//PREDICTED: apoptotic chromatin condensation inducer in the nucleus isoform X5 [Acinonyx jubatus];gi|259906020|ref|NP_001158287.1|//apoptotic chromatin condensation inducer in the nucleus isoform 3 [Homo sapiens];gi|259906018|ref|NP_001158286.1|//apoptotic…
2314	4209	8988.93	22041	1.181350925	0	Up	0	FLII	GO:0031981//nuclear lumen;GO:0005815//microtubule organizing center	GO:0008092//cytoskeletal protein binding	GO:0003012//muscle system process	K05761//villin 1;K05768//gelsolin;K03178//ubiquitin-activating enzyme E1 [EC:6.2.1.45]	gi|372266127|ref|NP_001243193.1|//protein flightless-1 homolog isoform 2 [Homo sapiens];gi|372266129|ref|NP_001243194.1|//protein flightless-1 homolog isoform 3 [Homo sapiens];gi|4503743|ref|NP_002009.1|//protein flightless-1 homolog isoform 1 [Homo sapiens]
4299	9375	5296	15801	1.464423382	0	Up	0	AFF1	GO:0043231//intracellular membrane-bounded organelle	GO:0001071//null	GO:0006355//regulation of transcription, DNA-templated;GO:0006351//transcription, DNA-templated	K15184//AF4/FMR2 family member 1	gi|927669124|ref|NP_001300889.1|//AF4/FMR2 family member 1 isoform 4 [Homo sapiens];gi|5174573|ref|NP_005926.1|//AF4/FMR2 family member 1 isoform 2 [Homo sapiens]
8698	1612	3851	13132	1.657164171	0	Up	0	S1PR4	GO:0016021//integral component of membrane	GO:0045125//bioactive lipid receptor activity;GO:0005488//binding	GO:0002376//immune system process;GO:0051480//regulation of cytosolic calcium ion concentration;GO:0007188//adenylate cyclase-modulating G-protein coupled receptor signaling pathway;GO:0010863//positive regulation of phospholipase C activity	K04293//sphingosine 1-phosphate receptor 4	gi|4503459|ref|NP_003766.1|//sphingosine 1-phosphate receptor 4 precursor [Homo sapiens]
2035	5494	9282.23	22380.96	1.157111113	0	Up	0	EPB41	GO:0032991//macromolecular complex;GO:0043231//intracellular membrane-bounded organelle;GO:0030864//cortical actin cytoskeleton;GO:0044425//membrane part	GO:0008092//cytoskeletal protein binding;GO:0005198//structural molecule activity;GO:0035091//phosphatidylinositol binding	GO:0043393//regulation of protein binding;GO:0030036//actin cytoskeleton organization;GO:0003013//circulatory system process	K06107//erythrocyte membrane protein band 4.1	gi|260436831|ref|NP_001159477.1|//protein 4.1 isoform 1 [Homo sapiens];gi|182073|gb|AAA35793.1|//erythroid protein 4.1 isoform A [Homo sapiens];gi|62088878|dbj|BAD92886.1|//Protein 4.1 variant [Homo sapiens];gi|332245232|ref|XP_003271766.1|//PREDICTED: protein 4.1 isoform X2 [Nomascus leucogenys];gi|260436834|ref|NP_001159478.1|//protein 4.1 isoform 3 [Homo sapiens]
3142	2308	806	6497	2.898304505	0	Up	0	HLX	NA	GO:0003677//DNA binding	GO:0032502//developmental process;GO:0009987//cellular process;GO:0032501//multicellular organismal process	K09339//homeobox protein HLX1	gi|11386181|ref|NP_068777.1|//H2.0-like homeobox protein [Homo sapiens]
83666	4278	11440.84	25692.02	1.054509888	0	Up	0	PARP9	GO:0043231//intracellular membrane-bounded organelle;GO:0044444//cytoplasmic part	GO:0016763//transferase activity, transferring pentosyl groups;GO:0005488//binding	GO:0048870//cell motility	K15260//poly [ADP-ribose] polymerase 9 [EC:2.4.2.30]	gi|226371718|ref|NP_001139578.1|//poly [ADP-ribose] polymerase 9 isoform c [Homo sapiens];gi|226371706|ref|NP_113646.2|//poly [ADP-ribose] polymerase 9 isoform a [Homo sapiens];gi|226371712|ref|NP_001139575.1|//poly [ADP-ribose] polymerase 9 isoform b [Homo sapiens]
9368	2032	10239	23757	1.10166039	0	Up	0	SLC9A3R1	GO:0031252//cell leading edge;GO:0043231//intracellular membrane-bounded organelle;GO:0005815//microtubule organizing center;GO:0044459//plasma membrane part;GO:0005902//microvillus	GO:0019904//protein domain specific binding;GO:0016247//channel regulator activity;GO:0019899//enzyme binding;GO:0031690//adrenergic receptor binding	GO:0040013//negative regulation of locomotion;GO:0046717//acid secretion;GO:0042939//tripeptide transport;GO:0002028//regulation of sodium ion transport;GO:0007166//cell surface receptor signaling pathway;GO:0072502//cellular trivalent inorganic anion homeostasis;GO:0065003//macromolecular complex assembly;GO:0003014//renal system process;GO:0043409//negative regulation of MAPK cascade;GO:0001932…	K13365//Na(+)/H(+) exchange regulatory cofactor NHE-RF1	gi|29165827|gb|AAH49220.1|//SLC9A3R1 protein, partial [Homo sapiens]
1675	1124	1715	8613.61	2.215791972	0	Up	0	CFD	GO:0044421//extracellular region part;GO:0031091//platelet alpha granule	GO:0004175//endopeptidase activity	GO:0001775//cell activation;GO:0006956//complement activation;GO:0006952//defense response;GO:0007166//cell surface receptor signaling pathway;GO:0007599//hemostasis;GO:0006887//exocytosis	K01334//component factor D [EC:3.4.21.46]	gi|114319055|gb|ABI63376.1|//complement factor D preproprotein [Homo sapiens];gi|42544239|ref|NP_001919.2|//complement factor D isoform 1 preproprotein [Homo sapiens]
5538	2448	12188	26740	1.020920604	0	Up	0	PPT1	GO:0044421//extracellular region part;GO:0044297//cell body;GO:0030136//clathrin-coated vesicle;GO:0044425//membrane part;GO:0000323//lytic vacuole;GO:0043005//neuron projection	NA	GO:0001505//regulation of neurotransmitter levels;GO:0035751//regulation of lysosomal lumen pH;GO:0043066//negative regulation of apoptotic process;GO:0035601//protein deacylation;GO:0007612//learning;GO:0016049//cell growth;GO:0045807//positive regulation of endocytosis;GO:0030163//protein catabolic process;GO:0007417//central nervous system development;GO:0010517//regulation of phospholipase ac…	K01074//palmitoyl-protein thioesterase [EC:3.1.2.22]	gi|217272890|ref|NP_001136076.1|//palmitoyl-protein thioesterase 1 isoform 2 precursor [Homo sapiens] ;gi|817335893|ref|XP_012294464.1|//PREDICTED: palmitoyl-protein thioesterase 1 [Aotus nancymaae]
805	1327	5020	14951	1.461865257	0	Up	0	CALM2	GO:0016020//membrane;GO:0031981//nuclear lumen;GO:0005815//microtubule organizing center;GO:0005819//spindle	GO:0046872//metal ion binding;GO:0008092//cytoskeletal protein binding;GO:0047485//protein N-terminus binding;GO:0019900//kinase binding;GO:0016247//channel regulator activity;GO:0016772//transferase activity, transferring phosphorus-containing groups	GO:0014808//release of sequestered calcium ion into cytosol by sarcoplasmic reticulum;GO:0003012//muscle system process;GO:0007169//transmembrane receptor protein tyrosine kinase signaling pathway;GO:0006807//nitrogen compound metabolic process;GO:0005977//glycogen metabolic process;GO:0010038//response to metal ion;GO:0006796//phosphate-containing compound metabolic process;GO:0007599//hemostasi…	K02183//calmodulin	gi|821027329|ref|XP_012356868.1|//PREDICTED: calmodulin isoform X1 [Nomascus leucogenys];gi|521021318|gb|EPQ03106.1|//Calmodulin [Myotis brandtii];gi|984088582|ref|XP_015335176.1|//PREDICTED: calmodulin [Marmota marmota marmota];gi|743742979|ref|XP_010966045.1|//PREDICTED: calmodulin [Camelus bactrianus]
79887	1951	11151	25004	1.052368358	0	Up	0	PLBD1	NA	GO:0003824//catalytic activity	GO:0006629//lipid metabolic process	NA	gi|110227598|ref|NP_079105.4|//phospholipase B-like 1 precursor [Homo sapiens]
55784	7170	10791.99	24368.81	1.062457429	0	Up	0	MCTP2	GO:0031224//intrinsic component of membrane	GO:0046872//metal ion binding;GO:0005543//phospholipid binding	GO:0019932//second-messenger-mediated signaling	K19917//double C2-like domain-containing protein beta;K20045//intersectin;K19938//rabphilin-3A;K02677//classical protein kinase C alpha type [EC:2.7.11.13]	gi|227496489|ref|NP_001153115.1|//multiple C2 and transmembrane domain-containing protein 2 isoform 2 [Homo sapiens];gi|441616824|ref|XP_003268576.2|//PREDICTED: multiple C2 and transmembrane domain-containing protein 2 isoform X1 [Nomascus leucogenys];gi|767984680|ref|XP_011520075.1|//PREDICTED: multiple C2 and transmembrane domain-containing protein 2 isoform X3 [Homo sapiens]
10320	4326	7298	18770	1.250238138	0	Up	0	IKZF1	GO:0043231//intracellular membrane-bounded organelle	GO:0046914//transition metal ion binding;GO:0003676//nucleic acid binding	GO:0009888//tissue development;GO:0006325//chromatin organization;GO:0007420//brain development	K09220//IKAROS family zinc finger protein	gi|628601903|ref|NP_001278773.1|//DNA-binding protein Ikaros isoform Ik-8(del) [Homo sapiens];gi|544420042|ref|XP_005549655.1|//PREDICTED: DNA-binding protein Ikaros isoform X8 [Macaca fascicularis];gi|544420050|ref|XP_005549659.1|//PREDICTED: DNA-binding protein Ikaros isoform X15 [Macaca fascicularis];gi|752397238|ref|XP_011221236.1|//PREDICTED: DNA-binding protein Ikaros isoform X8 [Ailuropoda…
64844	3530	7695	19400	1.221445965	0	Up	0	7-Mar	NA	GO:0046872//metal ion binding	NA	K10662//E3 ubiquitin-protein ligase MARCH7 [EC:2.3.2.27]	gi|12383066|ref|NP_073737.1|//E3 ubiquitin-protein ligase MARCH7 isoform a [Homo sapiens];gi|221046152|dbj|BAH14753.1|//unnamed protein product [Homo sapiens];gi|675664140|ref|XP_008997084.1|//PREDICTED: E3 ubiquitin-protein ligase MARCH7 isoform X3 [Callithrix jacchus]
10163	5721	9892	22905	1.098710962	0	Up	0	WASF2	GO:0005768//endosome;GO:0031252//cell leading edge;GO:0005856//cytoskeleton	GO:0008092//cytoskeletal protein binding	GO:0016477//cell migration;GO:0030029//actin filament-based process;GO:0016192//vesicle-mediated transport;GO:0007010//cytoskeleton organization;GO:0048646//anatomical structure formation involved in morphogenesis;GO:0007265//Ras protein signal transduction;GO:0030031//cell projection assembly;GO:0007187//G-protein coupled receptor signaling pathway, coupled to cyclic nucleotide second messenger	K05748//WAS protein family, member 2	gi|319655728|ref|NP_001188333.1|//wiskott-Aldrich syndrome protein family member 2 isoform 2 [Homo sapiens] ;gi|966915866|ref|XP_014988242.1|//PREDICTED: wiskott-Aldrich syndrome protein family member 2 [Macaca mulatta]
92241	3299	5111.78	14980.61	1.438581262	0	Up	0	RCSD1	NA	NA	NA	K01064//wingless-type MMTV integration site family, member 9;K18615//CapZ-interacting protein	gi|426332609|ref|XP_004027893.1|//PREDICTED: capZ-interacting protein [Gorilla gorilla gorilla];gi|11493483|gb|AAG35515.1|AF130117_48//PRO2550 [Homo sapiens]
84898	12282	7813.85	19525	1.208599626	0	Up	0	PLXDC2	GO:0031224//intrinsic component of membrane	NA	NA	K11447//histone demethylase [EC:1.14.11.-];K17985//activating molecule in BECN1-regulated autophagy protein 1;K01064//wingless-type MMTV integration site family, member 9	gi|119606585|gb|EAW86179.1|//plexin domain containing 2, isoform CRA_c [Homo sapiens];gi|119606583|gb|EAW86177.1|//plexin domain containing 2, isoform CRA_a [Homo sapiens]
6197	7723	6410.68	17183.32	1.30984205	0	Up	0	RPS6KA3	GO:0031981//nuclear lumen;GO:0030529//intracellular ribonucleoprotein complex;GO:0044444//cytoplasmic part	GO:0046872//metal ion binding;GO:0032559//adenyl ribonucleotide binding;GO:0004672//protein kinase activity;GO:0004869//cysteine-type endopeptidase inhibitor activity	GO:0007399//nervous system development;GO:0000165//MAPK cascade;GO:0010466//negative regulation of peptidase activity;GO:0007267//cell-cell signaling;GO:0002224//toll-like receptor signaling pathway;GO:0007169//transmembrane receptor protein tyrosine kinase signaling pathway;GO:0006464//cellular protein modification process;GO:0006935//chemotaxis;GO:0006796//phosphate-containing compound metaboli…	K04373//ribosomal protein S6 kinase alpha-1/2/3/6 [EC:2.7.11.1]	gi|4759050|ref|NP_004577.1|//ribosomal protein S6 kinase alpha-3 [Homo sapiens]
284759	2628	4253.57	13399.83	1.54285114	0	Up	0	SIRPB2	GO:0031224//intrinsic component of membrane;GO:0016020//membrane	NA	NA	K16826//signal-regulatory protein beta 2	gi|724812879|ref|XP_010359614.1|//PREDICTED: signal-regulatory protein beta-2 isoform X2 [Rhinopithecus roxellana];gi|795171333|ref|XP_011798775.1|//PREDICTED: signal-regulatory protein beta-2 isoform X1 [Colobus angolensis palliatus]
140609	4134	2488	10010	1.895766128	0	Up	0	NEK7	GO:0044424//intracellular part	GO:0043169//cation binding;GO:0032559//adenyl ribonucleotide binding;GO:0004672//protein kinase activity	GO:0006464//cellular protein modification process	K08857//NIMA (never in mitosis gene a)-related kinase 1/4/5 [EC:2.7.11.1]	gi|664738798|ref|XP_008526690.1|//PREDICTED: serine/threonine-protein kinase Nek7 isoform X1 [Equus przewalskii]
9640	8191	5769	16019	1.360773465	0	Up	0	ZNF592	GO:0043231//intracellular membrane-bounded organelle	GO:0046914//transition metal ion binding;GO:0003676//nucleic acid binding	GO:0009987//cellular process	K19325//zinc finger protein 592	gi|108860697|ref|NP_055445.2|//zinc finger protein 592 [Homo sapiens]
8773	2650	5658.88	15822.8	1.370799016	0	Up	0	SNAP23	GO:0031981//nuclear lumen;GO:0030141//secretory granule;GO:0044459//plasma membrane part;GO:0005766//primary lysosome	GO:0005488//binding	GO:0048193//Golgi vesicle transport	K08508//synaptosomal-associated protein 23	gi|18765731|ref|NP_570710.1|//synaptosomal-associated protein 23 isoform SNAP23B [Homo sapiens];gi|18765729|ref|NP_003816.2|//synaptosomal-associated protein 23 isoform SNAP23A [Homo sapiens]
23299	5742	1657	8193	2.193200756	0	Up	0	BICD2	GO:0016020//membrane;GO:0043231//intracellular membrane-bounded organelle;GO:0043232//intracellular non-membrane-bounded organelle;GO:0031982//vesicle	GO:0005488//binding	GO:0072384//organelle transport along microtubule;GO:0034453//microtubule anchoring	K18739//protein bicaudal D	gi|51479166|ref|NP_001003800.1|//protein bicaudal D homolog 2 isoform 1 [Homo sapiens]
896	2042	5906	16221	1.344992045	0	Up	0	CCND3	GO:0043231//intracellular membrane-bounded organelle;GO:0043234//protein complex;GO:0044464//cell part	GO:0004674//protein serine/threonine kinase activity;GO:0019900//kinase binding	GO:0042110//T cell activation;GO:0023052//signaling;GO:0000079//regulation of cyclin-dependent protein serine/threonine kinase activity	K10152//cyclin D3	gi|62089236|dbj|BAD93062.1|//cyclin D3 variant [Homo sapiens];gi|594091745|ref|XP_006069243.1|//PREDICTED: G1/S-specific cyclin-D3 isoform X1 [Bubalus bubalis];gi|566006200|ref|NP_001274356.1|//G1/S-specific cyclin-D3 isoform 5 [Homo sapiens];gi|594091747|ref|XP_006069244.1|//PREDICTED: G1/S-specific cyclin-D3 isoform X2 [Bubalus bubalis];gi|209915553|ref|NP_001129597.1|//G1/S-specific cyclin-D3 …
84329	1727	1519.49	7863.82	2.259025663	0	Up	0	HVCN1	GO:0031224//intrinsic component of membrane	GO:0015252//proton channel activity	GO:0006810//transport;GO:0010038//response to metal ion;GO:0006818//hydrogen transport;GO:0009628//response to abiotic stimulus	NA	gi|119618343|gb|EAW97937.1|//hypothetical protein MGC15619, isoform CRA_e [Homo sapiens];gi|119618339|gb|EAW97933.1|//hypothetical protein MGC15619, isoform CRA_a [Homo sapiens]
27180	1714	1778.32	8436.73	2.133551522	0	Up	0	SIGLEC9	GO:0016021//integral component of membrane	GO:0030246//carbohydrate binding	GO:0007165//signal transduction	K06740//sialic acid binding Ig-like lectin 9	gi|310616725|ref|NP_001185487.1|//sialic acid-binding Ig-like lectin 9 isoform 1 precursor [Homo sapiens] ;gi|23943856|ref|NP_055256.1|//sialic acid-binding Ig-like lectin 9 isoform 2 precursor [Homo sapiens]
9673	3663	3832.41	12504.32	1.593485331	0	Up	0	SLC25A44	GO:0043231//intracellular membrane-bounded organelle;GO:0031224//intrinsic component of membrane;GO:0019866//organelle inner membrane	NA	GO:0006810//transport	K15121//solute carrier family 25, member 44	gi|148683335|gb|EDL15282.1|//RIKEN cDNA B430110G05, isoform CRA_b, partial [Mus musculus];gi|990011932|ref|XP_006923571.2|//PREDICTED: solute carrier family 25 member 44 isoform X1 [Pteropus alecto]
131870	3120	952	6490	2.656567544	0	Up	0	NUDT16	GO:0031981//nuclear lumen	GO:0043169//cation binding;GO:0003824//catalytic activity;GO:0005488//binding;GO:0003676//nucleic acid binding	NA	K16855//U8 snoRNA-decapping enzyme [EC:3.6.1.62 3.6.1.64]	gi|285026437|ref|NP_001165376.1|//U8 snoRNA-decapping enzyme isoform 3 [Homo sapiens];gi|16306954|gb|AAH09546.1|//NUDT16 protein, partial [Homo sapiens];gi|285026441|ref|NP_001165377.1|//U8 snoRNA-decapping enzyme isoform 1 [Homo sapiens]
23224	10741	4441	13596	1.501608335	0	Up	0	SYNE2	GO:0031965//nuclear membrane;GO:0034992//microtubule organizing center attachment site;GO:0030027//lamellipodium;GO:0030175//filopodium;GO:0031224//intrinsic component of membrane;GO:0031981//nuclear lumen;GO:0031674//I band;GO:0005789//endoplasmic reticulum membrane;GO:0005924//cell-substrate adherens junction	GO:0008092//cytoskeletal protein binding	GO:0016477//cell migration;GO:0007010//cytoskeleton organization;GO:0007097//nuclear migration	K19346//nesprin-2	gi|118918407|ref|NP_878918.2|//nesprin-2 isoform 5 [Homo sapiens];gi|118918403|ref|NP_055995.4|//nesprin-2 isoform 1 [Homo sapiens];gi|530403352|ref|XP_005267511.1|//PREDICTED: nesprin-2 isoform X3 [Homo sapiens];gi|530403356|ref|XP_005267513.1|//PREDICTED: nesprin-2 isoform X5 [Homo sapiens]
57498	7361	3443	11745	1.657691171	0	Up	0	KIDINS220	GO:0031224//intrinsic component of membrane;GO:0044444//cytoplasmic part	NA	GO:0007169//transmembrane receptor protein tyrosine kinase signaling pathway;GO:0000165//MAPK cascade	K12460//ankyrin repeat-rich membrane spanning protein	gi|55741641|ref|NP_065789.1|//kinase D-interacting substrate of 220 kDa [Homo sapiens]
9927	4674	7751	19200	1.196034497	0	Up	0	MFN2	GO:0005856//cytoskeleton;GO:0031224//intrinsic component of membrane;GO:0005741//mitochondrial outer membrane	GO:0032561//guanyl ribonucleotide binding;GO:0017111//nucleoside-triphosphatase activity;GO:0019899//enzyme binding	GO:0006605//protein targeting;GO:0051640//organelle localization;GO:0048592//eye morphogenesis;GO:0007005//mitochondrion organization;GO:0001824//blastocyst development;GO:0046578//regulation of Ras protein signal transduction;GO:0022402//cell cycle process;GO:0007599//hemostasis;GO:0008285//negative regulation of cell proliferation	K06030//mitofusin [EC:3.6.5.-]	gi|7662004|ref|NP_055689.1|//mitofusin-2 [Homo sapiens]
9663	6245	6708	17455	1.267068307	0	Up	0	LPIN2	GO:0043231//intracellular membrane-bounded organelle;GO:0031090//organelle membrane;GO:0044444//cytoplasmic part	GO:0003712//transcription cofactor activity;GO:0016791//phosphatase activity	GO:0032787//monocarboxylic acid metabolic process;GO:0006357//regulation of transcription from RNA polymerase II promoter;GO:0006641//triglyceride metabolic process	K15728//phosphatidate phosphatase LPIN [EC:3.1.3.4]	gi|530425007|ref|XP_005258234.1|//PREDICTED: phosphatidate phosphatase LPIN2 isoform X2 [Homo sapiens]
23523	7073	7342	18497	1.220428826	0	Up	0	CABIN1	GO:0043231//intracellular membrane-bounded organelle	GO:0019903//protein phosphatase binding;GO:0019212//phosphatase inhibitor activity	GO:0007165//signal transduction;GO:0006325//chromatin organization	K17613//calcineurin-binding protein cabin-1	gi|319738622|ref|NP_001188358.1|//calcineurin-binding protein cabin-1 isoform b [Homo sapiens];gi|6912458|ref|NP_036427.1|//calcineurin-binding protein cabin-1 isoform a [Homo sapiens]
23369	6077	5087	14679.81	1.41632884	0	Up	0	PUM2	GO:0044424//intracellular part	GO:0005488//binding	GO:0006412//translation	K17943//pumilio RNA-binding family	gi|987953387|ref|XP_015421888.1|//PREDICTED: pumilio homolog 2 isoform X5 [Myotis davidii];gi|544583550|ref|NP_001269719.1|//pumilio homolog 2 isoform 3 [Homo sapiens];gi|13491168|ref|NP_056132.1|//pumilio homolog 2 isoform 1 [Homo sapiens]
283897	2686	7023.23	17952.11	1.241329378	0	Up	0	C16orf54	GO:0031224//intrinsic component of membrane	NA	NA	K12581//CCR4-NOT transcription complex subunit 7/8;K11447//histone demethylase [EC:1.14.11.-];K15696//RING finger protein 113B	gi|767896924|ref|XP_011506894.1|//PREDICTED: transmembrane protein C16orf54 isoform X1 [Homo sapiens]
9123	2067	6082	16353	1.314320149	0	Up	0	SLC16A3	GO:0005856//cytoskeleton;GO:0005635//nuclear envelope;GO:0016021//integral component of membrane	GO:0015291//secondary active transmembrane transporter activity;GO:0046943//carboxylic acid transmembrane transporter activity	GO:0006820//anion transport;GO:0032787//monocarboxylic acid metabolic process;GO:0002376//immune system process;GO:0046942//carboxylic acid transport;GO:0007599//hemostasis	K08180//MFS transporter, MCP family, solute carrier family 16 (monocarboxylic acid transporters), member 3	gi|967253584|ref|XP_014976124.1|//PREDICTED: monocarboxylate transporter 4 isoform X1 [Macaca mulatta];gi|635093671|ref|XP_008011533.1|//PREDICTED: monocarboxylate transporter 4 isoform X1 [Chlorocebus sabaeus];gi|4759112|ref|NP_004198.1|//monocarboxylate transporter 4 [Homo sapiens]
137886	5088	7777.11	19152.18	1.187585111	0	Up	0	UBXN2B	GO:0043231//intracellular membrane-bounded organelle;GO:0044444//cytoplasmic part	NA	NA	K14012//UBX domain-containing protein 1	gi|426359708|ref|XP_004047108.1|//PREDICTED: UBX domain-containing protein 2B [Gorilla gorilla gorilla];gi|530388285|ref|XP_005251223.1|//PREDICTED: UBX domain-containing protein 2B isoform X2 [Homo sapiens]
10914	4442	11161.46	24470.53	1.019902138	0	Up	0	PAPOLA	GO:0031981//nuclear lumen	GO:0032559//adenyl ribonucleotide binding;GO:0070566//adenylyltransferase activity;GO:0003676//nucleic acid binding	GO:0006353//DNA-templated transcription, termination;GO:0000377//RNA splicing, via transesterification reactions with bulged adenosine as nucleophile;GO:0031124//mRNA 3'-end processing	K14376//poly(A) polymerase [EC:2.7.7.19]	gi|940756245|ref|XP_014319409.1|//PREDICTED: poly(A) polymerase alpha isoform X4 [Myotis lucifugus];gi|194379500|dbj|BAG63716.1|//unnamed protein product [Homo sapiens];gi|28207949|emb|CAD62628.1|//unnamed protein product [Homo sapiens];gi|1377870|gb|AAC52608.1|//poly(A) polymerase VI [Mus musculus] ;gi|354681993|ref|NP_001238936.1|//poly(A) polymerase alpha isoform 3 [Homo sapiens]
29982	1909	5059	14456	1.402126811	0	Up	0	NRBF2	GO:0031981//nuclear lumen	GO:0005488//binding	NA	K18758//DIS3-like exonuclease 2 [EC:3.1.13.-]	gi|821023615|ref|XP_012352444.1|//PREDICTED: nuclear receptor-binding factor 2 [Nomascus leucogenys];gi|538919959|ref|NP_001269334.1|//nuclear receptor-binding factor 2 isoform 2 [Homo sapiens]
6283	466	5858	15825	1.321107945	0	Up	0	S100A12	GO:0043231//intracellular membrane-bounded organelle;GO:0044444//cytoplasmic part	GO:0046914//transition metal ion binding;GO:0005102//receptor binding	GO:0007249//I-kappaB kinase/NF-kappaB signaling;GO:0006952//defense response;GO:0044237//cellular metabolic process;GO:0001906//cell killing	K10384//filaggrin;K17274//calpactin-1 light chain	gi|5032059|ref|NP_005612.1|//protein S100-A12 [Homo sapiens]
3676	7200	1205.19	6922.4	2.409394244	0	Up	0	ITGA4	GO:0009986//cell surface;GO:0005887//integral component of plasma membrane	GO:0005515//protein binding;GO:0004871//signal transducer activity	GO:0048771//tissue remodeling;GO:0030098//lymphocyte differentiation;GO:0002682//regulation of immune system process;GO:0016337//null;GO:0007166//cell surface receptor signaling pathway;GO:0007599//hemostasis	K06483//integrin alpha 4	gi|67191027|ref|NP_000876.3|//integrin alpha-4 isoform 1 preproprotein [Homo sapiens];gi|903744|gb|AAB59613.1|//integrin alpha 4 subunit [Homo sapiens]
120	4469	5640	15429	1.339260036	0	Up	0	ADD3	GO:0000228//nuclear chromosome;GO:0030054//cell junction;GO:0044444//cytoplasmic part	GO:0043169//cation binding;GO:0008092//cytoskeletal protein binding;GO:0005198//structural molecule activity;GO:0019901//protein kinase binding	GO:0042221//response to chemical	K18622//adducin	gi|62089206|dbj|BAD93047.1|//adducin 3 isoform a variant [Homo sapiens];gi|9951927|ref|NP_063968.1|//gamma-adducin isoform b [Homo sapiens]
11031	4009	11223	24341	1.004312612	0	Up	0	RAB31	GO:0016020//membrane;GO:0005768//endosome;GO:0044431//Golgi apparatus part	GO:0032561//guanyl ribonucleotide binding;GO:0017111//nucleoside-triphosphatase activity	GO:0035556//intracellular signal transduction;GO:0009207//purine ribonucleoside triphosphate catabolic process;GO:0016192//vesicle-mediated transport	K07891//Ras-related protein Rab-22	gi|33589861|ref|NP_006859.2|//ras-related protein Rab-31 [Homo sapiens]
139818	6638	10348	22977	1.038221029	0	Up	0	DOCK11	GO:0044444//cytoplasmic part	GO:0032561//guanyl ribonucleotide binding;GO:0019899//enzyme binding;GO:0030695//GTPase regulator activity	GO:0007599//hemostasis	K13708//dedicator of cytokinesis protein 1;K05727//dedicator of cytokinesis protein 3	gi|145699123|ref|NP_653259.3|//dedicator of cytokinesis protein 11 [Homo sapiens]
51192	869	1522.9	7612.35	2.208903228	0	Up	0	CKLF	GO:0031224//intrinsic component of membrane;GO:0044421//extracellular region part	GO:0005125//cytokine activity	GO:0030595//leukocyte chemotaxis;GO:0046903//secretion	NA	gi|194376100|dbj|BAG62809.1|//unnamed protein product [Homo sapiens];gi|32307154|ref|NP_857591.1|//chemokine-like factor isoform b [Homo sapiens];gi|32307156|ref|NP_857592.1|//chemokine-like factor isoform d [Homo sapiens];gi|8393581|ref|NP_058647.1|//chemokine-like factor isoform a [Homo sapiens];gi|7705933|ref|NP_057410.1|//chemokine-like factor isoform c [Homo sapiens]
9993	4497	5326	14832	1.364971359	0	Up	0	DGCR2	GO:0031224//intrinsic component of membrane	GO:0030246//carbohydrate binding;GO:0004871//signal transducer activity	GO:0009653//anatomical structure morphogenesis;GO:0009987//cellular process	K03068//low density lipoprotein receptor-related protein 5/6;K06560//mannose receptor, C type;K06559//lymphocyte antigen 75	gi|291084735|ref|NP_001167004.1|//integral membrane protein DGCR2/IDD isoform 2 precursor [Homo sapiens] ;gi|4826694|ref|NP_005128.1|//integral membrane protein DGCR2/IDD isoform 1 precursor [Homo sapiens];gi|291084739|ref|NP_001167005.1|//integral membrane protein DGCR2/IDD isoform 3 precursor [Homo sapiens];gi|296278246|ref|NP_001171710.1|//integral membrane protein DGCR2/IDD isoform 4 precurso…
9520	4364	7269	18015	1.196752385	0	Up	0	NPEPPS	GO:0043231//intracellular membrane-bounded organelle;GO:0044444//cytoplasmic part	GO:0008238//exopeptidase activity;GO:0046914//transition metal ion binding	GO:0019538//protein metabolic process	K08776//puromycin-sensitive aminopeptidase [EC:3.4.11.-]	gi|158937236|ref|NP_006301.3|//puromycin-sensitive aminopeptidase [Homo sapiens];gi|795526477|ref|XP_011901743.1|//PREDICTED: puromycin-sensitive aminopeptidase isoform X1 [Cercocebus atys]
22931	5014	2310	9200	1.881123554	0	Up	0	RAB18	GO:0016020//membrane	GO:0005515//protein binding;GO:0032559//adenyl ribonucleotide binding;GO:0032561//guanyl ribonucleotide binding;GO:0017111//nucleoside-triphosphatase activity	GO:0006351//transcription, DNA-templated;GO:0035556//intracellular signal transduction;GO:0009207//purine ribonucleoside triphosphate catabolic process;GO:0016192//vesicle-mediated transport	K07910//Ras-related protein Rab-18	gi|594034010|ref|XP_006041722.1|//PREDICTED: ras-related protein Rab-18 isoform X3 [Bubalus bubalis];gi|374081854|ref|NP_001243339.1|//ras-related protein Rab-18 isoform 2 [Homo sapiens];gi|374081856|ref|NP_001243340.1|//ras-related protein Rab-18 isoform 3 [Homo sapiens] ;gi|472396545|ref|XP_004417497.1|//PREDICTED: ras-related protein Rab-18 isoform X1 [Odobenus rosmarus divergens]
64101	3723	4115	12610	1.502986484	0	Up	0	LRRC4	GO:0031224//intrinsic component of membrane;GO:0044459//plasma membrane part	NA	NA	K16351//netrin-G2 ligand	gi|15029530|ref|NP_071426.1|//leucine-rich repeat-containing protein 4 precursor [Homo sapiens]
55578	3111	1912.09	8334.63	2.011350268	0	Up	0	SUPT20H	GO:0000123//histone acetyltransferase complex	GO:0005488//binding	GO:0007275//multicellular organism development	NA	gi|675785945|ref|XP_008950513.1|//PREDICTED: transcription factor SPT20 homolog isoform X7 [Pan paniscus];gi|98961135|ref|NP_001014308.2|//transcription factor SPT20 homolog isoform a [Homo sapiens];gi|8923735|ref|NP_060039.1|//transcription factor SPT20 homolog isoform b [Homo sapiens]
5210	3615	4104	12515	1.495938199	0	Up	0	PFKFB4	GO:0044444//cytoplasmic part	GO:0008443//phosphofructokinase activity;GO:0005515//protein binding;GO:0019203//carbohydrate phosphatase activity;GO:0032559//adenyl ribonucleotide binding	GO:0006007//glucose catabolic process;GO:0006000//fructose metabolic process;GO:0006796//phosphate-containing compound metabolic process	K19030//6-phosphofructo-2-kinase / fructose-2,6-biphosphatase 4 [EC:2.7.1.105 3.1.3.46]	gi|4758902|ref|NP_004558.1|//6-phosphofructo-2-kinase/fructose-2,6-bisphosphatase 4 isoform b [Homo sapiens];gi|953266486|ref|NP_001304063.1|//6-phosphofructo-2-kinase/fructose-2,6-bisphosphatase 4 isoform a [Homo sapiens] ;gi|953266491|ref|NP_001304065.1|//6-phosphofructo-2-kinase/fructose-2,6-bisphosphatase 4 isoform d [Homo sapiens] ;gi|953266493|ref|NP_001304066.1|//6-phosphofructo-2-kinase/f…
324	10760	4630	13438	1.424616881	0	Up	0	APC	GO:0043231//intracellular membrane-bounded organelle;GO:0005815//microtubule organizing center;GO:0005874//microtubule;GO:0000775//chromosome, centromeric region;GO:0001726//ruffle;GO:0030426//growth cone;GO:0044297//cell body;GO:0043296//apical junction complex	GO:0050839//cell adhesion molecule binding;GO:0019207//kinase regulator activity;GO:0019900//kinase binding;GO:0008017//microtubule binding	GO:0007043//cell-cell junction assembly;GO:0033554//cellular response to stress;GO:0016477//cell migration;GO:0030178//negative regulation of Wnt signaling pathway;GO:0003002//regionalization;GO:0007019//microtubule depolymerization;GO:0019725//cellular homeostasis;GO:0045841//negative regulation of mitotic metaphase/anaphase transition;GO:0031269//pseudopodium assembly;GO:0030155//regulation of …	K02085//adenomatosis polyposis coli protein	gi|53759122|ref|NP_000029.2|//adenomatous polyposis coli protein isoform b [Homo sapiens];gi|306922386|ref|NP_001120983.2|//adenomatous polyposis coli protein isoform a [Homo sapiens]
818	3388	6652.89	16859.14	1.228860404	0	Up	0	CAMK2G	GO:0016020//membrane;GO:0031981//nuclear lumen;GO:0030139//endocytic vesicle;GO:0043234//protein complex	GO:0004674//protein serine/threonine kinase activity;GO:0005515//protein binding;GO:0032559//adenyl ribonucleotide binding;GO:0004722//protein serine/threonine phosphatase activity	GO:0030072//peptide hormone secretion;GO:0006950//response to stress;GO:0006468//protein phosphorylation;GO:0006464//cellular protein modification process;GO:0022402//cell cycle process;GO:0048168//regulation of neuronal synaptic plasticity;GO:0019221//cytokine-mediated signaling pathway;GO:0070838//divalent metal ion transport	K04515//calcium/calmodulin-dependent protein kinase (CaM kinase) II [EC:2.7.11.17]	gi|26667199|ref|NP_751910.1|//calcium/calmodulin-dependent protein kinase type II subunit gamma isoform 3 [Homo sapiens];gi|19424316|ref|NP_598289.1|//calcium/calmodulin-dependent protein kinase type II subunit gamma [Rattus norvegicus];gi|544457795|ref|XP_005565537.1|//PREDICTED: calcium/calmodulin-dependent protein kinase type II subunit gamma isoform X18 [Macaca fascicularis];gi|830023690|ref|…
151056	5148	1522	7452	2.17904186	0	Up	0	PLB1	GO:0031224//intrinsic component of membrane;GO:0044459//plasma membrane part	NA	GO:0016101//diterpenoid metabolic process	K14621//phospholipase B1, membrane-associated [EC:3.1.1.4 3.1.1.5]	gi|767913953|ref|XP_011530906.1|//PREDICTED: phospholipase B1, membrane-associated isoform X23 [Homo sapiens];gi|283436112|ref|NP_694566.4|//phospholipase B1, membrane-associated isoform 1 precursor [Homo sapiens];gi|283436114|ref|NP_001164056.1|//phospholipase B1, membrane-associated isoform 2 precursor [Homo sapiens]
2150	2928	1274.31	6824.59	2.308408637	0	Up	0	F2RL1	GO:0043231//intracellular membrane-bounded organelle;GO:0016021//integral component of membrane	GO:0008528//G-protein coupled peptide receptor activity;GO:0005515//protein binding	GO:0007596//blood coagulation;GO:0050921//positive regulation of chemotaxis;GO:0007166//cell surface receptor signaling pathway;GO:0002687//positive regulation of leukocyte migration;GO:0051480//regulation of cytosolic calcium ion concentration	K04234//coagulation factor II (thrombin) receptor-like 1	gi|34577052|ref|NP_005233.3|//proteinase-activated receptor 2 precursor [Homo sapiens]
56255	6164	10135.94	22152.6	1.015378689	0	Up	0	TMX4	NA	NA	NA	K12581//CCR4-NOT transcription complex subunit 7/8;K11447//histone demethylase [EC:1.14.11.-];K01064//wingless-type MMTV integration site family, member 9;K16458//centrosomal protein CEP104	gi|635021124|ref|XP_008016607.1|//PREDICTED: thioredoxin-related transmembrane protein 4 [Chlorocebus sabaeus]
113	5851	3253	10734	1.60972761	0	Up	0	ADCY7	GO:0031224//intrinsic component of membrane	GO:0043169//cation binding;GO:0000166//nucleotide binding;GO:0009975//cyclase activity;GO:0032559//adenyl ribonucleotide binding	GO:0032147//activation of protein kinase activity;GO:0007267//cell-cell signaling;GO:0006171//cAMP biosynthetic process;GO:0010863//positive regulation of phospholipase C activity;GO:0045471//response to ethanol;GO:0015980//energy derivation by oxidation of organic compounds;GO:0007169//transmembrane receptor protein tyrosine kinase signaling pathway;GO:0033762//response to glucagon;GO:0032501//m…	K08047//adenylate cyclase 7 [EC:4.6.1.1]	gi|554506568|ref|NP_001272986.1|//adenylate cyclase type 7 isoform 2 [Homo sapiens] ;gi|4557255|ref|NP_001105.1|//adenylate cyclase type 7 isoform 1 [Homo sapiens]
57551	12096	5078	13943	1.344591251	0	Up	0	TAOK1	GO:0043227//membrane-bounded organelle;GO:0044444//cytoplasmic part	GO:0032559//adenyl ribonucleotide binding;GO:0004672//protein kinase activity;GO:0019887//protein kinase regulator activity;GO:0019900//kinase binding	GO:0006464//cellular protein modification process;GO:0007067//null	K04429//thousand and one amino acid protein kinase [EC:2.7.11.1]	gi|315139026|ref|NP_079418.1|//serine/threonine-protein kinase TAO1 isoform 2 [Homo sapiens];gi|45439370|ref|NP_065842.1|//serine/threonine-protein kinase TAO1 isoform 1 [Homo sapiens]
65123	5249	1920	8096	1.963485523	0	Up	0	INTS3	GO:0016591//DNA-directed RNA polymerase II, holoenzyme	GO:0005488//binding	GO:0016073//snRNA metabolic process;GO:0000075//cell cycle checkpoint;GO:0033554//cellular response to stress;GO:0009314//response to radiation;GO:0006259//DNA metabolic process	K13140//integrator complex subunit 3	gi|39995084|ref|NP_075391.3|//integrator complex subunit 3 [Homo sapiens]
5977	2545	1217	6552	2.315988733	0	Up	0	DPF2	GO:0031981//nuclear lumen;GO:0005815//microtubule organizing center	GO:0046914//transition metal ion binding	NA	K13196//zinc finger protein ubi-d4	gi|675790471|ref|XP_003828672.2|//PREDICTED: zinc finger protein ubi-d4 isoform X1 [Pan paniscus];gi|675790473|ref|XP_003828671.2|//PREDICTED: zinc finger protein ubi-d4 isoform X2 [Pan paniscus]
57705	10033	8504	19494	1.084199192	0	Up	0	WDFY4	GO:0031224//intrinsic component of membrane	NA	NA	K18953//factor associated with neutral sphingomyelinase activation	gi|191252801|ref|NP_065996.1|//WD repeat- and FYVE domain-containing protein 4 [Homo sapiens]
472	13147	2020.99	8252.09	1.917079917	0	Up	0	ATM	GO:0031981//nuclear lumen;GO:0015630//microtubule cytoskeleton;GO:0031410//cytoplasmic vesicle;GO:0044427//chromosomal part	GO:0005515//protein binding;GO:0004674//protein serine/threonine kinase activity;GO:0032559//adenyl ribonucleotide binding;GO:0035004//phosphatidylinositol 3-kinase activity;GO:0003676//nucleic acid binding	GO:0009952//anterior/posterior pattern specification;GO:0030888//regulation of B cell proliferation;GO:0030330//DNA damage response, signal transduction by p53 class mediator;GO:0002329//pre-B cell differentiation;GO:0000725//recombinational repair;GO:0000077//DNA damage checkpoint;GO:0006468//protein phosphorylation;GO:0007417//central nervous system development;GO:0010332//response to gamma rad…	K04728//ataxia telangiectasia mutated family protein [EC:2.7.11.1]	gi|71902540|ref|NP_000042.3|//serine-protein kinase ATM [Homo sapiens]
80254	3455	4060.02	12100.26	1.462861852	0	Up	0	CEP63	GO:0005815//microtubule organizing center;GO:0005819//spindle	GO:0005488//binding	GO:0007051//spindle organization;GO:0000087//mitotic M phase;GO:0035556//intracellular signal transduction;GO:0006974//cellular response to DNA damage stimulus	K16763//centrosomal protein CEP63	gi|675769725|ref|XP_008974337.1|//PREDICTED: centrosomal protein of 63 kDa isoform X9 [Pan paniscus];gi|694904270|ref|XP_009444789.1|//PREDICTED: centrosomal protein of 63 kDa isoform X2 [Pan troglodytes];gi|694904272|ref|XP_009444790.1|//PREDICTED: centrosomal protein of 63 kDa isoform X3 [Pan troglodytes];gi|114589314|ref|XP_001152560.1|//PREDICTED: centrosomal protein of 63 kDa isoform X7 [Pan…
91526	5872	9405.25	20803.48	1.032669229	0	Up	0	ANKRD44	NA	GO:0005488//binding	NA	K15503//serine/threonine-protein phosphatase 6 regulatory ankyrin repeat subunit B	gi|821032877|ref|XP_012357161.1|//PREDICTED: serine/threonine-protein phosphatase 6 regulatory ankyrin repeat subunit B isoform X1 [Nomascus leucogenys];gi|304434690|ref|NP_001182073.1|//serine/threonine-protein phosphatase 6 regulatory ankyrin repeat subunit B isoform A [Homo sapiens]
55788	2308	3842	11672	1.490504908	0	Up	0	LMBRD1	GO:0031224//intrinsic component of membrane;GO:0005764//lysosome	GO:0019842//vitamin binding	GO:0051704//multi-organism process;GO:0051234//establishment of localization	K14617//LMBR1 domain-containing protein 1	gi|261878497|ref|NP_060838.3|//probable lysosomal cobalamin transporter [Homo sapiens]
493	8765	3508	11063	1.544404551	0	Up	0	ATP2B4	GO:0016021//integral component of membrane	GO:0046873//metal ion transmembrane transporter activity;GO:0043169//cation binding;GO:0005515//protein binding;GO:0032559//adenyl ribonucleotide binding;GO:0019829//cation-transporting ATPase activity	GO:0001775//cell activation;GO:0009206//purine ribonucleoside triphosphate biosynthetic process;GO:0006816//calcium ion transport;GO:0048856//anatomical structure development;GO:0007599//hemostasis;GO:0006811//ion transport	K05850//Ca2+ transporting ATPase, plasma membrane [EC:3.6.3.8]	gi|48255959|ref|NP_001001396.1|//plasma membrane calcium-transporting ATPase 4 isoform 4a [Homo sapiens];gi|48255957|ref|NP_001675.3|//plasma membrane calcium-transporting ATPase 4 isoform 4b [Homo sapiens]
146225	924	2420	8991	1.780857081	0	Up	0	CMTM2	GO:0031224//intrinsic component of membrane;GO:0044421//extracellular region part	GO:0005102//receptor binding	GO:0042221//response to chemical	NA	gi|21389567|ref|NP_653274.1|//CKLF-like MARVEL transmembrane domain-containing protein 2 isoform 1 [Homo sapiens];gi|313569848|ref|NP_001186246.1|//CKLF-like MARVEL transmembrane domain-containing protein 2 isoform 2 [Homo sapiens]
404636	2526	1873.49	7842.02	1.952879588	0	Up	0	FAM45A	NA	NA	NA	NA	gi|966964946|ref|XP_015003780.1|//PREDICTED: protein FAM45A isoform X1 [Macaca mulatta];gi|46275835|ref|NP_996892.1|//protein FAM45A isoform 1 [Homo sapiens];gi|733605630|ref|NP_001290040.1|//protein FAM45A isoform 2 [Homo sapiens] ;gi|829923492|ref|XP_012594602.1|//PREDICTED: protein FAM45A isoform X3 [Microcebus murinus]
317649	6101	4721.2	13110.1	1.360835729	0	Up	0	EIF4E3	GO:0044424//intracellular part;GO:0034518//RNA cap binding complex	GO:0008135//translation factor activity, RNA binding	GO:0006412//translation	K04301//G protein-coupled receptor 27;K03259//translation initiation factor 4E	gi|752386845|ref|XP_011217276.1|//PREDICTED: eukaryotic translation initiation factor 4E type 3 [Ailuropoda melanoleuca];gi|197382708|ref|NP_001128123.1|//eukaryotic translation initiation factor 4E type 3 isoform a [Homo sapiens]
22937	4153	3803	11485	1.481923557	0	Up	0	SCAP	GO:0012505//endomembrane system;GO:0031224//intrinsic component of membrane;GO:0030134//COPII-coated ER to Golgi transport vesicle;GO:0032991//macromolecular complex;GO:0031090//organelle membrane	GO:0005515//protein binding	GO:0032502//developmental process;GO:0043434//response to peptide hormone;GO:0010894//negative regulation of steroid biosynthetic process;GO:0006633//fatty acid biosynthetic process;GO:0016125//sterol metabolic process;GO:0010870//positive regulation of receptor biosynthetic process	K10260//F-box and WD-40 domain protein 7;K16302//metal transporter CNNM	gi|530372098|ref|XP_005265024.1|//PREDICTED: sterol regulatory element-binding protein cleavage-activating protein isoform X2 [Homo sapiens];gi|66932902|ref|NP_036367.2|//sterol regulatory element-binding protein cleavage-activating protein isoform 1 [Homo sapiens]
134957	9325	4242	12251	1.417465534	0	Up	0	STXBP5	GO:0012506//vesicle membrane;GO:0005887//integral component of plasma membrane;GO:0030136//clathrin-coated vesicle	GO:0019905//syntaxin binding	GO:0016192//vesicle-mediated transport	K08518//syntaxin-binding protein 5	gi|119568206|gb|EAW47821.1|//syntaxin binding protein 5 (tomosyn), isoform CRA_c [Homo sapiens]
81565	2407	9489	20745	1.01581824	0	Up	0	NDEL1	NA	NA	NA	K16739//nuclear distribution protein NudE-like 1	gi|67971114|dbj|BAE01899.1|//unnamed protein product [Macaca fascicularis]
65258	2947	5615.04	14584.41	1.264441363	0	Up	0	MPPE1	GO:0016020//membrane;GO:0031224//intrinsic component of membrane;GO:0044432//endoplasmic reticulum part;GO:0005793//endoplasmic reticulum-Golgi intermediate compartment;GO:0044431//Golgi apparatus part	GO:0046914//transition metal ion binding;GO:0042578//phosphoric ester hydrolase activity;GO:0035091//phosphatidylinositol binding	GO:0048193//Golgi vesicle transport;GO:0006497//protein lipidation	K12581//CCR4-NOT transcription complex subunit 7/8;K17985//activating molecule in BECN1-regulated autophagy protein 1;K01064//wingless-type MMTV integration site family, member 9	gi|339275987|ref|NP_001229833.1|//metallophosphoesterase 1 isoform 2 [Homo sapiens];gi|578832190|ref|XP_006722410.1|//PREDICTED: metallophosphoesterase 1 isoform X4 [Homo sapiens];gi|578832176|ref|XP_006722403.1|//PREDICTED: metallophosphoesterase 1 isoform X3 [Homo sapiens];gi|59889564|ref|NP_075563.3|//metallophosphoesterase 1 isoform 1 [Homo sapiens]
26001	1877	7478.2	17587.57	1.121175749	0	Up	0	RNF167	GO:0031224//intrinsic component of membrane;GO:0044424//intracellular part	GO:0019787//ubiquitin-like protein transferase activity;GO:0046914//transition metal ion binding	GO:0016567//protein ubiquitination;GO:0051726//regulation of cell cycle	K15706//E3 ubiquitin-protein ligase RNF167 [EC:2.3.2.27]	gi|795241273|ref|XP_011910364.1|//PREDICTED: E3 ubiquitin-protein ligase RNF167 isoform X1 [Cercocebus atys];gi|795220323|ref|XP_011850106.1|//PREDICTED: E3 ubiquitin-protein ligase RNF167 isoform X1 [Mandrillus leucophaeus];gi|14149702|ref|NP_056343.1|//E3 ubiquitin-protein ligase RNF167 isoform a precursor [Homo sapiens]
5987	2969	696	5113	2.764393359	0	Up	0	TRIM27	GO:0005635//nuclear envelope;GO:0016604//nuclear body;GO:0016021//integral component of membrane	GO:0004713//protein tyrosine kinase activity;GO:0046914//transition metal ion binding;GO:0003676//nucleic acid binding	GO:0006357//regulation of transcription from RNA polymerase II promoter;GO:0048232//male gamete generation;GO:0010629//negative regulation of gene expression;GO:0051259//protein oligomerization	K12009//tripartite motif-containing protein 27 [EC:2.3.2.27]	gi|440898050|gb|ELR49627.1|//Zinc finger protein RFP, partial [Bos mutus]
5976	5368	8124	18560	1.07931711	0	Up	0	UPF1	GO:0030529//intracellular ribonucleoprotein complex;GO:0044427//chromosomal part	GO:0032559//adenyl ribonucleotide binding;GO:0003724//RNA helicase activity;GO:0046914//transition metal ion binding;GO:0003676//nucleic acid binding	GO:0006415//translational termination;GO:0006259//DNA metabolic process;GO:0006405//RNA export from nucleus;GO:0000956//nuclear-transcribed mRNA catabolic process	K14326//regulator of nonsense transcripts 1 [EC:3.6.4.-]	gi|18375673|ref|NP_002902.2|//regulator of nonsense transcripts 1 isoform 2 [Homo sapiens];gi|635037165|ref|XP_007994028.1|//PREDICTED: regulator of nonsense transcripts 1 isoform X2 [Chlorocebus sabaeus]
30001	5512	2334.11	8632.36	1.774265023	0	Up	0	ERO1A	GO:0031090//organelle membrane;GO:0044432//endoplasmic reticulum part	GO:0016667//oxidoreductase activity, acting on a sulfur group of donors;GO:0050662//coenzyme binding	GO:0045444//fat cell differentiation;GO:0006984//ER-nucleus signaling pathway;GO:0043412//macromolecule modification;GO:0006091//generation of precursor metabolites and energy;GO:0051084//'de novo' posttranslational protein folding;GO:0009628//response to abiotic stimulus;GO:0051234//establishment of localization	K10950//ERO1-like protein alpha [EC:1.8.4.-]	gi|7657069|ref|NP_055399.1|//ERO1-like protein alpha precursor [Homo sapiens]
143	5485	3038	9912	1.593436862	0	Up	0	PARP4	GO:0032991//macromolecular complex;GO:0043231//intracellular membrane-bounded organelle;GO:0005819//spindle	GO:0016763//transferase activity, transferring pentosyl groups;GO:0005515//protein binding;GO:0003676//nucleic acid binding	GO:0033554//cellular response to stress;GO:0006464//cellular protein modification process;GO:0042221//response to chemical;GO:0006952//defense response;GO:0006259//DNA metabolic process;GO:0051234//establishment of localization	K10798//poly [ADP-ribose] polymerase [EC:2.4.2.30]	gi|112789550|ref|NP_006428.2|//poly [ADP-ribose] polymerase 4 [Homo sapiens]
7321	2678	5602	14347	1.244117752	0	Up	0	UBE2D1	GO:0031981//nuclear lumen;GO:0044444//cytoplasmic part	GO:0032559//adenyl ribonucleotide binding;GO:0019787//ubiquitin-like protein transferase activity	GO:0045841//negative regulation of mitotic metaphase/anaphase transition;GO:0043161//proteasome-mediated ubiquitin-dependent protein catabolic process;GO:0051439//regulation of ubiquitin-protein ligase activity involved in mitotic cell cycle;GO:0007178//transmembrane receptor protein serine/threonine kinase signaling pathway;GO:0007050//cell cycle arrest;GO:0000209//protein polyubiquitination	K06689//ubiquitin-conjugating enzyme E2 D [EC:2.3.2.23]	gi|984136313|ref|XP_015360155.1|//PREDICTED: ubiquitin-conjugating enzyme E2 D1 [Marmota marmota marmota]
6601	5100	1963	7819	1.881306479	0	Up	0	SMARCC2	GO:0031981//nuclear lumen;GO:0070603//SWI/SNF superfamily-type complex;GO:0044427//chromosomal part	GO:0003712//transcription cofactor activity;GO:0003676//nucleic acid binding	GO:0006355//regulation of transcription, DNA-templated;GO:0048731//system development;GO:0016568//null	K11649//SWI/SNF related-matrix-associated actin-dependent regulator of chromatin subfamily C	gi|62087592|dbj|BAD92243.1|//SWI/SNF-related matrix-associated actin-dependent regulator of chromatin c2 isoform b variant [Homo sapiens]
4065	6936	3596.53	10900.97	1.487161517	0	Up	0	LY75	GO:0016021//integral component of membrane	GO:0030246//carbohydrate binding;GO:0004871//signal transducer activity	GO:0002376//immune system process;GO:0006952//defense response;GO:0016192//vesicle-mediated transport	K06559//lymphocyte antigen 75	gi|144446030|ref|NP_002340.2|//lymphocyte antigen 75 precursor [Homo sapiens]
55262	2352	3596	10893	1.486318954	0	Up	0	C7orf43	NA	NA	NA	K00993//ethanolaminephosphotransferase [EC:2.7.8.1];K09677//galactose-3-O-sulfotransferase 4 [EC:2.8.2.-]	gi|724971050|ref|XP_010357847.1|//PREDICTED: uncharacterized protein C7orf43-like [Rhinopithecus roxellana];gi|27363480|ref|NP_060745.3|//uncharacterized protein C7orf43 isoform 1 [Homo sapiens]
26578	1313	2941	9681	1.606231838	0	Up	0	OSTF1	GO:0044424//intracellular part	GO:0019904//protein domain specific binding	GO:0023052//signaling;GO:0032501//multicellular organismal process	K20175//ankyrin repeat domain-containing protein 27	gi|328909211|gb|AEB61273.1|//osteoclast-stimulating factor 1-like protein, partial [Equus caballus]
5305	3833	2708	9240	1.658047657	0	Up	0	PIP4K2A	NA	GO:0016307//phosphatidylinositol phosphate kinase activity;GO:0032559//adenyl ribonucleotide binding	GO:0006796//phosphate-containing compound metabolic process	K00920//1-phosphatidylinositol-5-phosphate 4-kinase [EC:2.7.1.149]	gi|6857820|ref|NP_005019.2|//phosphatidylinositol 5-phosphate 4-kinase type-2 alpha [Homo sapiens];gi|533145638|ref|XP_005387290.1|//PREDICTED: phosphatidylinositol 5-phosphate 4-kinase type-2 alpha [Chinchilla lanigera]
23506	6582	3173	10091	1.556532268	0	Up	0	GLTSCR1L	NA	NA	NA	K14971//nuclear receptor coactivator 6	gi|54792088|ref|NP_056164.1|//GLTSCR1-like protein [Homo sapiens]
84263	3393	3963.91	11486.5	1.4223257	0	Up	0	HSDL2	GO:0042579//microbody	GO:0003824//catalytic activity;GO:0005496//steroid binding	GO:0008152//metabolic process	K08764//sterol carrier protein 2 [EC:2.3.1.176]	gi|308044580|ref|NP_001182751.1|//hydroxysteroid dehydrogenase-like protein 2 isoform 2 [Homo sapiens];gi|40254986|ref|NP_115679.2|//hydroxysteroid dehydrogenase-like protein 2 isoform 1 [Homo sapiens]
54947	5395	8766.67	19277.9	1.0242296	0	Up	0	LPCAT2	GO:0012505//endomembrane system;GO:0031224//intrinsic component of membrane;GO:0031090//organelle membrane;GO:0044431//Golgi apparatus part	GO:0046872//metal ion binding;GO:0016413//O-acetyltransferase activity	GO:0046469//platelet activating factor metabolic process	K13510//lysophosphatidylcholine acyltransferase / lyso-PAF acetyltransferase [EC:2.3.1.23 2.3.1.67]	gi|47086907|ref|NP_060309.2|//lysophosphatidylcholine acyltransferase 2 [Homo sapiens]
54682	2297	1903.18	7630.53	1.890753795	0	Up	0	MANSC1	GO:0031224//intrinsic component of membrane	NA	NA	K01064//wingless-type MMTV integration site family, member 9	gi|31542650|ref|NP_060520.2|//MANSC domain-containing protein 1 precursor [Homo sapiens]
23216	5645	6023	14939	1.197911959	0	Up	0	TBC1D1	GO:0043231//intracellular membrane-bounded organelle	NA	NA	K18341//TBC1 domain family member 1	gi|359807035|ref|NP_001240841.1|//TBC1 domain family member 1 isoform 2 [Homo sapiens];gi|50658061|ref|NP_055988.2|//TBC1 domain family member 1 isoform 1 [Homo sapiens];gi|54887445|gb|AAH50321.3|//TBC1 (tre-2/USP6, BUB2, cdc16) domain family, member 1 [Homo sapiens]
6314	6682	8072.14	18189	1.059425671	0	Up	0	ATXN7	GO:0031981//nuclear lumen	GO:0005488//binding	GO:0050953//sensory perception of light stimulus;GO:0016570//histone modification	K11318//ataxin-7	gi|4506797|ref|NP_000324.1|//ataxin-7 isoform a [Homo sapiens];gi|293651613|ref|NP_001170858.1|//ataxin-7 isoform b [Homo sapiens];gi|293651611|ref|NP_001121621.2|//ataxin-7 isoform c [Homo sapiens]
8861	2893	6744	16086	1.141511728	0	Up	0	LDB1	GO:0032991//macromolecular complex;GO:0000785//chromatin;GO:0030054//cell junction;GO:0044428//nuclear part	GO:0019904//protein domain specific binding;GO:0042802//identical protein binding;GO:0003712//transcription cofactor activity;GO:0003676//nucleic acid binding	GO:0007369//gastrulation;GO:0045638//negative regulation of myeloid cell differentiation;GO:0007166//cell surface receptor signaling pathway;GO:0001894//tissue homeostasis;GO:0030218//erythrocyte differentiation;GO:0010557//positive regulation of macromolecule biosynthetic process;GO:0008544//epidermis development;GO:0043966//histone H3 acetylation;GO:0021533//cell differentiation in hindbrain;GO…	K15617//LIM domain-binding protein 1	gi|187469679|gb|AAI66757.1|//Ldb1 protein [Rattus norvegicus];gi|513010053|ref|XP_004866442.1|//PREDICTED: LIM domain-binding protein 1 isoform X1 [Heterocephalus glaber]
55529	2420	1383	6524	2.12533817	0	Up	0	TMEM55A	GO:0031224//intrinsic component of membrane;GO:0005770//late endosome;GO:0005764//lysosome	GO:0003824//catalytic activity	NA	K13084//phosphatidylinositol-4,5-bisphosphate 4-phosphatase [EC:3.1.3.78]	gi|24308165|ref|NP_061180.1|//type 2 phosphatidylinositol 4,5-bisphosphate 4-phosphatase [Homo sapiens]
1436	3923	694	4908	2.709510225	0	Up	0	CSF1R	GO:0043234//protein complex;GO:0016021//integral component of membrane	GO:0032559//adenyl ribonucleotide binding;GO:0042802//identical protein binding;GO:0004714//transmembrane receptor protein tyrosine kinase activity	GO:0006464//cellular protein modification process;GO:0032501//multicellular organismal process;GO:0007167//enzyme linked receptor protein signaling pathway	K05090//macrophage colony-stimulating factor 1 receptor [EC:2.7.10.1]	gi|355750324|gb|EHH54662.1|//hypothetical protein EGM_15545 [Macaca fascicularis];gi|62087218|dbj|BAD92056.1|//colony stimulating factor 1 receptor precursor variant [Homo sapiens]
25984	2228	4492	12361	1.347748173	0	Up	0	KRT23	GO:0043234//protein complex	NA	NA	K07604//type I keratin, acidic	gi|675660748|ref|XP_002748638.2|//PREDICTED: keratin, type I cytoskeletal 23 [Callithrix jacchus];gi|27894339|ref|NP_056330.3|//keratin, type I cytoskeletal 23 isoform 1 [Homo sapiens]
51780	6830	7777	17632	1.068293029	0	Up	0	KDM3B	GO:0031981//nuclear lumen	GO:0043169//cation binding;GO:0016701//oxidoreductase activity, acting on single donors with incorporation of molecular oxygen	GO:0008152//metabolic process;GO:0006325//chromatin organization	K15601//lysine-specific demethylase 3 [EC:1.14.11.-]	gi|38372909|ref|NP_057688.2|//lysine-specific demethylase 3B [Homo sapiens]
6737	1946	1785	7309	1.921132503	0	Up	0	TRIM21	GO:0031981//nuclear lumen;GO:0030529//intracellular ribonucleoprotein complex;GO:0031461//cullin-RING ubiquitin ligase complex	GO:0019787//ubiquitin-like protein transferase activity;GO:0046914//transition metal ion binding;GO:0003676//nucleic acid binding	GO:0031647//regulation of protein stability;GO:0016579//protein deubiquitination;GO:0016567//protein ubiquitination;GO:0043433//negative regulation of DNA binding transcription factor activity;GO:0051726//regulation of cell cycle;GO:0051259//protein oligomerization	K10651//tripartite motif-containing protein 21 [EC:2.3.2.27]	gi|15208660|ref|NP_003132.2|//E3 ubiquitin-protein ligase TRIM21 [Homo sapiens]
9926	7875	8859.93	19272.04	1.008524632	0	Up	0	LPGAT1	GO:0031224//intrinsic component of membrane;GO:0043231//intracellular membrane-bounded organelle;GO:0031090//organelle membrane	GO:0016747//transferase activity, transferring acyl groups other than amino-acyl groups	GO:0006644//phospholipid metabolic process	K13514//lysophosphatidylglycerol acyltransferase 1 [EC:2.3.1.-]	gi|530366682|ref|XP_005273419.1|//PREDICTED: acyl-CoA:lysophosphatidylglycerol acyltransferase 1 isoform X2 [Homo sapiens];gi|675747657|ref|XP_003735271.2|//PREDICTED: acyl-CoA:lysophosphatidylglycerol acyltransferase 1 isoform X2 [Callithrix jacchus]
860	5318	1261.2	6175.91	2.179237198	0	Up	0	RUNX2	NA	NA	NA	K09278//runt-related transcription factor 2	gi|795388333|ref|XP_011752665.1|//PREDICTED: runt-related transcription factor 2 isoform X2 [Macaca nemestrina];gi|927224851|ref|XP_013847465.1|//PREDICTED: runt-related transcription factor 2-like [Sus scrofa];gi|795388337|ref|XP_011752666.1|//PREDICTED: runt-related transcription factor 2 isoform X3 [Macaca nemestrina];gi|511093989|ref|NP_001265407.1|//runt-related transcription factor 2 isofor…
1084	1159	4294.41	11917.39	1.359919012	0	Up	0	CEACAM3	GO:0031224//intrinsic component of membrane;GO:0016021//integral component of membrane	NA	GO:0023052//signaling;GO:0007154//cell communication	K06499//carcinoembryonic antigen-related cell adhesion molecule	gi|694975268|ref|XP_009433932.1|//PREDICTED: LOW QUALITY PROTEIN: carcinoembryonic antigen-related cell adhesion molecule 3 [Pan troglodytes];gi|121114300|ref|NP_001806.2|//carcinoembryonic antigen-related cell adhesion molecule 3 isoform 1 precursor [Homo sapiens];gi|461496471|ref|NP_001264092.1|//carcinoembryonic antigen-related cell adhesion molecule 3 isoform 2 precursor [Homo sapiens]
1102	3105	764.17	5000.53	2.59749803	0	Up	0	RCBTB2	NA	GO:0005088//Ras guanyl-nucleotide exchange factor activity	NA	K11494//RCC1 and BTB domain-containing protein	gi|913500214|ref|XP_013204737.1|//PREDICTED: RCC1 and BTB domain-containing protein 2 [Microtus ochrogaster];gi|4557445|ref|NP_001259.1|//RCC1 and BTB domain-containing protein 2 isoform 2 [Homo sapiens];gi|558472839|ref|NP_001273759.1|//RCC1 and BTB domain-containing protein 2 isoform 1 [Homo sapiens] ;gi|62088666|dbj|BAD92780.1|//RCC1-like G exchanging factor RLG variant [Homo sapiens]
10499	8365	8188	18193	1.039182998	0	Up	0	NCOA2	GO:0031981//nuclear lumen;GO:0005783//endoplasmic reticulum;GO:0044297//cell body;GO:0015630//microtubule cytoskeleton;GO:0044430//cytoskeletal part;GO:0044456//synapse part;GO:0043005//neuron projection	GO:0010861//null;GO:0019904//protein domain specific binding;GO:0060089//molecular transducer activity;GO:0051427//hormone receptor binding;GO:0003712//transcription cofactor activity;GO:0004468//lysine N-acetyltransferase activity, acting on acetyl phosphate as donor	GO:0006357//regulation of transcription from RNA polymerase II promoter;GO:0022037//metencephalon development;GO:0030518//intracellular steroid hormone receptor signaling pathway;GO:0006629//lipid metabolic process	K11255//nuclear receptor coactivator 2	gi|5729858|ref|NP_006531.1|//nuclear receptor coactivator 2 [Homo sapiens];gi|675797174|ref|XP_008954952.1|//PREDICTED: nuclear receptor coactivator 2 isoform X2 [Pan paniscus]
253143	10844	2126	7947	1.789651292	0	Up	0	PRR14L	NA	NA	NA	NA	gi|209969819|ref|NP_775837.2|//protein PRR14L [Homo sapiens]
50848	4830	8778.25	19088.7	1.008096135	0	Up	0	F11R	GO:0031224//intrinsic component of membrane;GO:0043296//apical junction complex	NA	GO:0007043//cell-cell junction assembly;GO:0002376//immune system process;GO:0030154//cell differentiation;GO:0006952//defense response;GO:0051704//multi-organism process;GO:0007599//hemostasis	K06089//junctional adhesion molecule 1	gi|8393638|ref|NP_058642.1|//junctional adhesion molecule A precursor [Homo sapiens]
4849	2908	3121.55	9778.75	1.534770029	0	Up	0	CNOT3	GO:0044444//cytoplasmic part	GO:0005488//binding	GO:0000288//nuclear-transcribed mRNA catabolic process, deadenylation-dependent decay	K12580//CCR4-NOT transcription complex subunit 3	gi|7657387|ref|NP_055331.1|//CCR4-NOT transcription complex subunit 3 [Homo sapiens]
55968	3566	3941	11186	1.392443125	0	Up	0	NSFL1C	GO:0043232//intracellular non-membrane-bounded organelle;GO:0044431//Golgi apparatus part	GO:0005488//binding	NA	K14012//UBX domain-containing protein 1	gi|768014078|ref|XP_011527602.1|//PREDICTED: NSFL1 cofactor p47 isoform X1 [Homo sapiens];gi|20149635|ref|NP_057227.2|//NSFL1 cofactor p47 isoform a [Homo sapiens];gi|332078466|ref|NP_001193665.1|//NSFL1 cofactor p47 isoform d [Homo sapiens] ;gi|29568099|ref|NP_061327.2|//NSFL1 cofactor p47 isoform b [Homo sapiens]
6916	2028	7042	16272	1.095716996	0	Up	0	TBXAS1	GO:0031224//intrinsic component of membrane;GO:0031090//organelle membrane;GO:0044432//endoplasmic reticulum part	GO:0005506//iron ion binding;GO:0016860//intramolecular oxidoreductase activity;GO:0016491//oxidoreductase activity	GO:0030320//cellular monovalent inorganic anion homeostasis;GO:0019229//regulation of vasoconstriction;GO:0009058//biosynthetic process;GO:0006693//prostaglandin metabolic process	K01832//thromboxane-A synthase [EC:5.3.99.5]	gi|261278370|ref|NP_001159725.1|//thromboxane-A synthase isoform 3 [Homo sapiens] ;gi|195972896|ref|NP_001124438.1|//thromboxane-A synthase isoform 1 [Homo sapiens];gi|930425327|ref|NP_001300957.1|//thromboxane-A synthase isoform 5 [Homo sapiens];gi|403276225|ref|XP_003929807.1|//PREDICTED: thromboxane-A synthase [Saimiri boliviensis boliviensis]
10616	3295	6327	15117	1.143960905	0	Up	0	RBCK1	GO:0000151//ubiquitin ligase complex	GO:0019787//ubiquitin-like protein transferase activity;GO:0046914//transition metal ion binding;GO:0003676//nucleic acid binding;GO:0001071//null;GO:0019901//protein kinase binding	GO:0016567//protein ubiquitination;GO:0043433//negative regulation of DNA binding transcription factor activity;GO:0042345//regulation of NF-kappaB import into nucleus;GO:0006915//apoptotic process;GO:0051091//positive regulation of DNA binding transcription factor activity;GO:0006511//ubiquitin-dependent protein catabolic process;GO:0007249//I-kappaB kinase/NF-kappaB signaling;GO:0051704//multi-…	K10630//RanBP-type and C3HC4-type zinc finger-containing protein 1 [EC:2.3.2.27]	gi|967510243|ref|XP_014985053.1|//PREDICTED: sharpin-like [Macaca mulatta];gi|5454168|ref|NP_006453.1|//ranBP-type and C3HC4-type zinc finger-containing protein 1 isoform 1 [Homo sapiens];gi|675655748|ref|XP_008993848.1|//PREDICTED: ranBP-type and C3HC4-type zinc finger-containing protein 1 isoform X2 [Callithrix jacchus];gi|685567122|ref|XP_009214667.1|//PREDICTED: ranBP-type and C3HC4-type zinc…
64098	3475	7610	17123	1.057349674	0	Up	0	PARVG	GO:0043232//intracellular non-membrane-bounded organelle;GO:0005924//cell-substrate adherens junction	GO:0008092//cytoskeletal protein binding	GO:0031589//cell-substrate adhesion	K06275//parvin	gi|119593738|gb|EAW73332.1|//parvin, gamma, isoform CRA_a [Homo sapiens]
22870	3654	8373	18249	1.011383424	0	Up	0	PPP6R1	GO:0044424//intracellular part	GO:0019902//phosphatase binding	GO:0010921//regulation of phosphatase activity	K15499//serine/threonine-protein phosphatase 6 regulatory subunit 1	gi|151101459|ref|NP_055746.3|//serine/threonine-protein phosphatase 6 regulatory subunit 1 [Homo sapiens]
5499	1476	3872.69	10988.08	1.391913937	0	Up	0	PPP1CA	GO:0030425//dendrite;GO:0008287//protein serine/threonine phosphatase complex;GO:0035097//histone methyltransferase complex;GO:0044444//cytoplasmic part;GO:0043025//neuronal cell body	GO:0043169//cation binding;GO:0004721//phosphoprotein phosphatase activity;GO:0019888//protein phosphatase regulator activity	GO:0005980//glycogen catabolic process;GO:0006641//triglyceride metabolic process;GO:0030323//respiratory tube development;GO:0001763//morphogenesis of a branching structure;GO:0005978//glycogen biosynthetic process;GO:0019222//regulation of metabolic process;GO:0007126//null;GO:0006464//cellular protein modification process;GO:0006412//translation	K06269//serine/threonine-protein phosphatase PP1 catalytic subunit [EC:3.1.3.16]	gi|478527148|ref|XP_004437757.1|//PREDICTED: serine/threonine-protein phosphatase PP1-alpha catalytic subunit [Ceratotherium simum simum];gi|56790945|ref|NP_001008709.1|//serine/threonine-protein phosphatase PP1-alpha catalytic subunit isoform 3 [Homo sapiens];gi|45827798|ref|NP_996756.1|//serine/threonine-protein phosphatase PP1-alpha catalytic subunit isoform 2 [Homo sapiens]
11118	3810	2776.64	9024.39	1.587871822	0	Up	0	BTN3A2	GO:0031224//intrinsic component of membrane	NA	GO:0044238//primary metabolic process	K06712//butyrophilin	gi|158256876|dbj|BAF84411.1|//unnamed protein product [Homo sapiens];gi|2109285|gb|AAC02656.1|//butyrophilin [Homo sapiens]
401494	4241	5647.72	13927.63	1.189591856	0	Up	0	HACD4	GO:0031224//intrinsic component of membrane;GO:0043231//intracellular membrane-bounded organelle;GO:0031090//organelle membrane	GO:0003824//catalytic activity	GO:0006631//fatty acid metabolic process	K10703//very-long-chain (3R)-3-hydroxyacyl-CoA dehydratase [EC:4.2.1.134]	gi|148226324|ref|NP_001010915.2|//very-long-chain (3R)-3-hydroxyacyl-CoA dehydratase 4 [Homo sapiens];gi|767954879|ref|XP_011516175.1|//PREDICTED: very-long-chain (3R)-3-hydroxyacyl-CoA dehydratase 4 isoform X1 [Homo sapiens]
2850	2657	1121.8	5676.9	2.226670384	0	Up	0	GPR27	GO:0016020//membrane	GO:0004871//signal transducer activity	GO:0007166//cell surface receptor signaling pathway	K04301//G protein-coupled receptor 27	gi|9506747|ref|NP_061844.1|//probable G-protein coupled receptor 27 [Homo sapiens]
51379	2954	2028.42	7557.16	1.784870307	0	Up	0	CRLF3	GO:0044424//intracellular part	NA	GO:0016049//cell growth;GO:0007050//cell cycle arrest	K12581//CCR4-NOT transcription complex subunit 7/8;K02927//large subunit ribosomal protein L40e;K17985//activating molecule in BECN1-regulated autophagy protein 1;K15696//RING finger protein 113B	gi|397481589|ref|XP_003812023.1|//PREDICTED: cytokine receptor-like factor 3 [Pan paniscus];gi|4105472|gb|AAD02422.1|//cytokine receptor related protein 4 [Homo sapiens]
5591	13499	5197	13151	1.226804086	0	Up	0	PRKDC	GO:0031981//nuclear lumen;GO:0043234//protein complex	GO:0004674//protein serine/threonine kinase activity;GO:0005515//protein binding;GO:0032559//adenyl ribonucleotide binding;GO:0003676//nucleic acid binding	GO:0002320//lymphoid progenitor cell differentiation;GO:0002681//somatic recombination of T cell receptor gene segments;GO:0009952//anterior/posterior pattern specification;GO:0010212//response to ionizing radiation;GO:0003006//developmental process involved in reproduction;GO:0032868//response to insulin;GO:0006468//protein phosphorylation;GO:0016447//somatic recombination of immunoglobulin gene…	K06642//DNA-dependent protein kinase catalytic subunit [EC:2.7.11.1]	gi|126032350|ref|NP_001075109.1|//DNA-dependent protein kinase catalytic subunit isoform 2 [Homo sapiens];gi|13654237|ref|NP_008835.5|//DNA-dependent protein kinase catalytic subunit isoform 1 [Homo sapiens]
863	4094	3422	10112	1.450539248	0	Up	0	CBFA2T3	GO:0012505//endomembrane system;GO:0031981//nuclear lumen	GO:0046914//transition metal ion binding;GO:0001071//null	GO:0006351//transcription, DNA-templated;GO:0002573//myeloid leukocyte differentiation	K10053//runt-related transcription factor 1; translocated to, 1	gi|635034406|ref|XP_007992556.1|//PREDICTED: protein CBFA2T3 isoform X1 [Chlorocebus sabaeus];gi|119587155|gb|EAW66751.1|//core-binding factor, runt domain, alpha subunit 2; translocated to, 3, isoform CRA_d [Homo sapiens]
23492	4081	2270	7998	1.704329528	0	Up	0	CBX7	GO:0043231//intracellular membrane-bounded organelle;GO:0000785//chromatin;GO:0044427//chromosomal part	GO:0042393//histone binding;GO:0003723//RNA binding;GO:0005488//binding	GO:0010467//gene expression;GO:0006325//chromatin organization	K11454//chromobox protein 7	gi|28372505|ref|NP_783640.1|//chromobox protein homolog 7 [Homo sapiens];gi|685569539|ref|XP_009215579.1|//PREDICTED: chromobox protein homolog 7 isoform X2 [Papio anubis];gi|530419688|ref|XP_005261470.1|//PREDICTED: chromobox protein homolog 7 isoform X7 [Homo sapiens]
9537	3378	5484.27	13595.07	1.197094619	0	Up	0	TP53I11	GO:0031224//intrinsic component of membrane	NA	GO:0008283//cell proliferation;GO:0050896//response to stimulus	NA	gi|521028708|gb|EPQ10496.1|//Tumor protein p53-inducible protein 11 [Myotis brandtii];gi|355566585|gb|EHH22964.1|//hypothetical protein EGK_06327, partial [Macaca mulatta];gi|291384892|ref|XP_002709115.1|//PREDICTED: tumor protein p53-inducible protein 11 [Oryctolagus cuniculus];gi|1710288|gb|AAB50226.1|//unknown [Homo sapiens];gi|831211102|ref|XP_012668240.1|//PREDICTED: LOW QUALITY PROTEIN: tum…
138151	6899	2005	7478	1.786432779	0	Up	0	NACC2	GO:0044451//nucleoplasm part	NA	GO:0008283//cell proliferation;GO:0051259//protein oligomerization	K10486//BTB/POZ domain-containing protein 14	gi|21389533|ref|NP_653254.1|//nucleus accumbens-associated protein 2 [Homo sapiens]
220972	5033	6677	15486	1.101075146	0	Up	0	8-Mar	GO:0031224//intrinsic component of membrane;GO:0012506//vesicle membrane;GO:0005764//lysosome;GO:0005769//early endosome	GO:0019787//ubiquitin-like protein transferase activity;GO:0046914//transition metal ion binding	GO:0002504//antigen processing and presentation of peptide or polysaccharide antigen via MHC class II	K10656//E3 ubiquitin-protein ligase MARCH1/8 [EC:2.3.2.27]	gi|50539410|ref|NP_659458.2|//E3 ubiquitin-protein ligase MARCH8 isoform a [Homo sapiens];gi|544583444|ref|NP_001269795.1|//E3 ubiquitin-protein ligase MARCH8 isoform b [Homo sapiens]
115294	4192	2492	8393	1.639265057	0	Up	0	PCMTD1	GO:0044424//intracellular part	GO:0008757//S-adenosylmethionine-dependent methyltransferase activity	GO:0043412//macromolecule modification	K00573//protein-L-isoaspartate(D-aspartate) O-methyltransferase [EC:2.1.1.77]	gi|909805512|ref|XP_013157849.1|//PREDICTED: protein-L-isoaspartate O-methyltransferase domain-containing protein 1 isoform X1 [Falco peregrinus];gi|21619174|gb|AAH32670.1|//Protein-L-isoaspartate (D-aspartate) O-methyltransferase domain containing 1 [Homo sapiens] ;gi|557947992|ref|NP_001273711.1|//protein-L-isoaspartate O-methyltransferase domain-containing protein 1 isoform 2 [Homo sapiens]
28988	2208	6079	14514	1.142921795	0	Up	0	DBNL	GO:0031252//cell leading edge;GO:0043232//intracellular non-membrane-bounded organelle;GO:0044444//cytoplasmic part	GO:0008092//cytoskeletal protein binding;GO:0030234//enzyme regulator activity	GO:0000187//activation of MAPK activity;GO:0007265//Ras protein signal transduction;GO:0006915//apoptotic process;GO:0016192//vesicle-mediated transport	K20520//drebrin-like protein	gi|194375504|dbj|BAG56697.1|//unnamed protein product [Homo sapiens];gi|119581533|gb|EAW61129.1|//drebrin-like, isoform CRA_a [Homo sapiens];gi|119581535|gb|EAW61131.1|//drebrin-like, isoform CRA_c [Homo sapiens];gi|821022568|ref|XP_003268901.2|//PREDICTED: drebrin-like protein isoform X2 [Nomascus leucogenys]
27332	6547	1614	6661	1.932480747	0	Up	0	ZNF638	GO:0016604//nuclear body	GO:0043566//null;GO:0046914//transition metal ion binding	GO:0006396//RNA processing	K13213//matrin 3;K13172//serine/arginine repetitive matrix protein 2	gi|675695900|ref|XP_008958520.1|//PREDICTED: zinc finger protein 638 isoform X1 [Pan paniscus]
29956	2504	3302	9845	1.46343363	0	Up	0	CERS2	GO:0031224//intrinsic component of membrane;GO:0005635//nuclear envelope;GO:0031090//organelle membrane	GO:0003677//DNA binding;GO:0016410//N-acyltransferase activity;GO:0001071//null	GO:0006351//transcription, DNA-templated;GO:0006672//ceramide metabolic process	K04710//ceramide synthetase [EC:2.3.1.24]	gi|767909065|ref|XP_011507753.1|//PREDICTED: ceramide synthase 2 isoform X2 [Homo sapiens]
221092	5156	3303	9845	1.462996781	0	Up	0	HNRNPUL2	GO:0043231//intracellular membrane-bounded organelle	GO:0005488//binding	NA	K12888//heterogeneous nuclear ribonucleoprotein U	gi|118601081|ref|NP_001073027.1|//heterogeneous nuclear ribonucleoprotein U-like protein 2 [Homo sapiens]
126014	2054	1622.3	6659.09	1.924666952	0	Up	0	OSCAR	GO:0031224//intrinsic component of membrane	GO:0004871//signal transducer activity	NA	K14377//osteoclast-associated immunoglobulin-like receptor	gi|694976893|ref|XP_009434623.1|//PREDICTED: osteoclast-associated immunoglobulin-like receptor isoform X2 [Pan troglodytes];gi|694976897|ref|XP_003316709.2|//PREDICTED: osteoclast-associated immunoglobulin-like receptor isoform X4 [Pan troglodytes];gi|694976901|ref|XP_001163782.3|//PREDICTED: osteoclast-associated immunoglobulin-like receptor isoform X6 [Pan troglodytes];gi|694976899|ref|XP_0039…
5873	3453	5751.43	13941.99	1.164826433	0	Up	0	RAB27A	GO:0005768//endosome;GO:0030141//secretory granule;GO:0044459//plasma membrane part;GO:0030133//transport vesicle;GO:0048770//pigment granule;GO:0000323//lytic vacuole;GO:0043005//neuron projection	GO:0032561//guanyl ribonucleotide binding;GO:0017022//myosin binding;GO:0017111//nucleoside-triphosphatase activity	GO:0006886//intracellular protein transport;GO:0032401//establishment of melanosome localization;GO:0001913//T cell mediated cytotoxicity;GO:0002323//natural killer cell activation involved in immune response;GO:0050931//pigment cell differentiation;GO:0035556//intracellular signal transduction;GO:0007599//hemostasis;GO:0016192//vesicle-mediated transport;GO:0009207//purine ribonucleoside triphos…	K07885//Ras-related protein Rab-27A	gi|19923264|ref|NP_004571.2|//ras-related protein Rab-27A [Homo sapiens]
6041	4258	624	4402	2.705923755	0	Up	0	RNASEL	GO:0043231//intracellular membrane-bounded organelle	GO:0004521//endoribonuclease activity;GO:0043169//cation binding;GO:0032559//adenyl ribonucleotide binding;GO:0016301//kinase activity;GO:0003676//nucleic acid binding	GO:0006396//RNA processing;GO:0006464//cellular protein modification process;GO:0019221//cytokine-mediated signaling pathway;GO:0051707//response to other organism	K01165//ribonuclease L	gi|10863929|ref|NP_066956.1|//2-5A-dependent ribonuclease [Homo sapiens]
8825	6108	3742	10574	1.386022312	0	Up	0	LIN7A	GO:0030054//cell junction;GO:0044430//cytoskeletal part;GO:0043296//apical junction complex	GO:0019904//protein domain specific binding	GO:0001505//regulation of neurotransmitter levels;GO:0065003//macromolecular complex assembly;GO:0016192//vesicle-mediated transport	K19931//protein lin-7	gi|674036528|ref|XP_008850382.1|//PREDICTED: protein lin-7 homolog A isoform X1 [Nannospalax galili];gi|632971039|ref|XP_007901976.1|//PREDICTED: protein lin-7 homolog A isoform X1 [Callorhinchus milii]
392	3460	4314.2	11542.96	1.307230806	0	Up	0	ARHGAP1	GO:0016020//membrane;GO:0031252//cell leading edge;GO:0043227//membrane-bounded organelle;GO:0044444//cytoplasmic part	GO:0019904//protein domain specific binding;GO:0030674//protein binding, bridging	GO:0009966//regulation of signal transduction;GO:0007265//Ras protein signal transduction	K18470//Rho GTPase-activating protein 1	gi|635013758|ref|XP_007998170.1|//PREDICTED: rho GTPase-activating protein 1 isoform X3 [Chlorocebus sabaeus]
7039	4337	1279	5906	2.094547636	0	Up	0	TGFA	GO:0031224//intrinsic component of membrane;GO:0016020//membrane;GO:0044421//extracellular region part	GO:0070851//growth factor receptor binding;GO:0004712//protein serine/threonine/tyrosine kinase activity;GO:0060089//molecular transducer activity	GO:0007176//regulation of epidermal growth factor-activated receptor activity;GO:0000165//MAPK cascade;GO:0008284//positive regulation of cell proliferation;GO:0007088//regulation of mitotic nuclear division	K08774//transforming growth factor, alpha	gi|815890946|ref|NP_001295087.1|//protransforming growth factor alpha isoform 3 precursor [Homo sapiens] ;gi|634846246|ref|XP_007938333.1|//PREDICTED: protransforming growth factor alpha [Orycteropus afer afer];gi|815890948|ref|NP_001295088.1|//protransforming growth factor alpha isoform 4 precursor [Homo sapiens]
23019	8292	6331.69	14820.35	1.114299535	0	Up	0	CNOT1	GO:0044444//cytoplasmic part	NA	GO:0010467//gene expression;GO:0000288//nuclear-transcribed mRNA catabolic process, deadenylation-dependent decay	K12604//CCR4-NOT transcription complex subunit 1	gi|46275837|ref|NP_996882.1|//CCR4-NOT transcription complex subunit 1 isoform b [Homo sapiens];gi|42716275|ref|NP_057368.3|//CCR4-NOT transcription complex subunit 1 isoform a [Homo sapiens];gi|537205099|gb|ERE79835.1|//CCR4-NOT transcription complex subunit 1 isoform 1 [Cricetulus griseus];gi|388454220|ref|NP_001252541.1|//CCR4-NOT transcription complex subunit 1 isoform c [Homo sapiens]
23780	2555	4308.27	11504.6	1.304412796	0	Up	0	APOL2	GO:0044424//intracellular part;GO:0031090//organelle membrane	GO:0005515//protein binding;GO:0071813//lipoprotein particle binding	GO:0044260//cellular macromolecule metabolic process;GO:0010876//lipid localization;GO:0048609//multicellular organismal reproductive process;GO:0016125//sterol metabolic process;GO:0002526//acute inflammatory response;GO:0051234//establishment of localization	K14480//apolipoprotein L	gi|62087560|dbj|BAD92227.1|//apolipoprotein L2 variant [Homo sapiens]
256302	4787	7214.72	16178.43	1.052438845	0	Up	0	NATD1	NA	NA	NA	K06975//uncharacterized protein	gi|116325985|ref|NP_690878.2|//protein NATD1 [Homo sapiens]
26054	5303	4370.35	11593.47	1.294874255	0	Up	0	SENP6	GO:0031981//nuclear lumen	GO:0070011//peptidase activity, acting on L-amino acid peptides	GO:0019538//protein metabolic process	K08595//sentrin-specific protease 6 [EC:3.4.22.68]	gi|156105701|ref|NP_056386.2|//sentrin-specific protease 6 isoform 1 [Homo sapiens];gi|755571535|ref|NP_001291721.1|//sentrin-specific protease 6 isoform 3 [Homo sapiens];gi|156105703|ref|NP_001093879.1|//sentrin-specific protease 6 isoform 2 [Homo sapiens]
10057	4853	1336	5986	2.051054815	0	Up	0	ABCC5	GO:0016021//integral component of membrane	GO:0015405//P-P-bond-hydrolysis-driven transmembrane transporter activity;GO:0032559//adenyl ribonucleotide binding;GO:0017111//nucleoside-triphosphatase activity;GO:0008509//anion transmembrane transporter activity	GO:0006820//anion transport	K05668//ATP-binding cassette, subfamily C (CFTR/MRP), member 5	gi|4140698|gb|AAD04169.1|//ABC transporter MOAT-C [Homo sapiens];gi|966928308|ref|XP_014986928.1|//PREDICTED: multidrug resistance-associated protein 5 isoform X4 [Macaca mulatta];gi|544413002|ref|XP_005546569.1|//PREDICTED: multidrug resistance-associated protein 5 isoform X1 [Macaca fascicularis]
146722	1840	2552.02	8367.03	1.600458517	0	Up	0	CD300LF	GO:0031224//intrinsic component of membrane	GO:0004871//signal transducer activity	NA	K20395//CO300B/D/F antigen	gi|574277759|ref|NP_001276013.1|//CMRF35-like molecule 1 isoform 4 [Homo sapiens];gi|574277903|ref|NP_001276014.1|//CMRF35-like molecule 1 isoform 5 [Homo sapiens];gi|574277434|ref|NP_001276011.1|//CMRF35-like molecule 1 isoform 2 [Homo sapiens];gi|38455398|ref|NP_620587.2|//CMRF35-like molecule 1 isoform 1 precursor [Homo sapiens];gi|767993675|ref|XP_011522676.1|//PREDICTED: CMRF35-like molecule…
10435	2043	997	5218	2.275214078	0	Up	0	CDC42EP2	GO:0016020//membrane;GO:0043232//intracellular non-membrane-bounded organelle	GO:0017048//Rho GTPase binding;GO:0005102//receptor binding	GO:0065008//regulation of biological quality;GO:0031269//pseudopodium assembly;GO:0030041//actin filament polymerization	NA	gi|119594780|gb|EAW74374.1|//CDC42 effector protein (Rho GTPase binding) 2, partial [Homo sapiens]
1848	3379	7973	17246	1.000449755	0	Up	0	DUSP6	GO:0031981//nuclear lumen;GO:0044444//cytoplasmic part	GO:0008138//protein tyrosine/serine/threonine phosphatase activity	GO:0046620//regulation of organ growth;GO:0001714//endodermal cell fate specification;GO:0003002//regionalization;GO:0002224//toll-like receptor signaling pathway;GO:0006915//apoptotic process;GO:0043409//negative regulation of MAPK cascade;GO:0001932//regulation of protein phosphorylation;GO:0010033//response to organic substance;GO:0006470//protein dephosphorylation;GO:0008543//fibroblast growt…	K04459//dual specificity MAP kinase phosphatase [EC:3.1.3.16 3.1.3.48]	gi|42764687|ref|NP_073143.2|//dual specificity protein phosphatase 6 isoform b [Homo sapiens];gi|42764683|ref|NP_001937.2|//dual specificity protein phosphatase 6 isoform a [Homo sapiens]
63901	3837	1010.21	5223.78	2.257821455	0	Up	0	FAM111A	NA	GO:0004175//endopeptidase activity	GO:0019538//protein metabolic process	K09228//KRAB domain-containing zinc finger protein;K12581//CCR4-NOT transcription complex subunit 7/8;K01368//cathepsin S [EC:3.4.22.27];K01064//wingless-type MMTV integration site family, member 9	gi|694988656|ref|XP_009438730.1|//PREDICTED: protein FAM111A isoform X1 [Pan troglodytes];gi|38505209|ref|NP_071357.2|//protein FAM111A [Homo sapiens]
22834	11403	4600.84	11847.84	1.252037416	0	Up	0	ZNF652	GO:0043231//intracellular membrane-bounded organelle	GO:0046914//transition metal ion binding;GO:0005488//binding;GO:0003676//nucleic acid binding	NA	K10518//zinc finger and BTB domain-containing protein 47	gi|7662384|ref|NP_055712.1|//zinc finger protein 652 [Homo sapiens];gi|119615089|gb|EAW94683.1|//zinc finger protein 652, isoform CRA_b [Homo sapiens]
1385	6983	5727.87	13657.5	1.141005312	0	Up	0	CREB1	GO:0031981//nuclear lumen;GO:0000785//chromatin;GO:0043234//protein complex	GO:0000989//transcription factor activity, transcription factor binding;GO:0000981//RNA polymerase II transcription factor activity, sequence-specific DNA binding;GO:0043566//null;GO:0005515//protein binding	GO:0007589//body fluid secretion;GO:0048732//gland development;GO:0007169//transmembrane receptor protein tyrosine kinase signaling pathway;GO:0032907//transforming growth factor beta3 production;GO:0006935//chemotaxis;GO:0051704//multi-organism process;GO:0048017//inositol lipid-mediated signaling;GO:0046879//hormone secretion;GO:0007623//circadian rhythm;GO:0000165//MAPK cascade;GO:0007178//tra…	K05870//cyclic AMP-responsive element-binding protein 1	gi|221042370|dbj|BAH12862.1|//unnamed protein product [Homo sapiens];gi|4758054|ref|NP_004370.1|//cyclic AMP-responsive element-binding protein 1 isoform A [Homo sapiens];gi|432109180|gb|ELK33527.1|//Cyclic AMP-responsive element-binding protein 1 [Myotis davidii]
6400	7650	4737	12049	1.234250383	0	Up	0	SEL1L	GO:0031224//intrinsic component of membrane;GO:0043231//intracellular membrane-bounded organelle;GO:0031090//organelle membrane	GO:0005488//binding	GO:0007166//cell surface receptor signaling pathway	K14026//SEL1 protein	gi|635128574|ref|XP_007985687.1|//PREDICTED: protein sel-1 homolog 1 [Chlorocebus sabaeus]
151636	5768	5135.64	12689.68	1.192422252	0	Up	0	DTX3L	GO:0043231//intracellular membrane-bounded organelle	GO:0005515//protein binding;GO:0019787//ubiquitin-like protein transferase activity;GO:0046914//transition metal ion binding	GO:0033554//cellular response to stress;GO:0006325//chromatin organization;GO:0006513//protein monoubiquitination	K06058//deltex [EC:2.3.2.27]	gi|19923717|ref|NP_612144.1|//E3 ubiquitin-protein ligase DTX3L [Homo sapiens]
80208	7805	4014.31	10831.09	1.319337045	0	Up	0	SPG11	GO:0043231//intracellular membrane-bounded organelle;GO:0031224//intrinsic component of membrane;GO:0044444//cytoplasmic part	NA	GO:0009987//cellular process	K19026//spatacsin	gi|237681069|ref|NP_001153699.1|//spatacsin isoform 2 [Homo sapiens];gi|93204888|ref|NP_079413.3|//spatacsin isoform 1 [Homo sapiens]
3717	5048	1681.26	6585.45	1.857121722	0	Up	0	JAK2	GO:0044459//plasma membrane part;GO:0034399//nuclear periphery;GO:0043232//intracellular non-membrane-bounded organelle;GO:0044444//cytoplasmic part	GO:0019904//protein domain specific binding;GO:0032559//adenyl ribonucleotide binding;GO:0035400//histone tyrosine kinase activity;GO:0051427//hormone receptor binding;GO:0005506//iron ion binding;GO:0019900//kinase binding;GO:0005126//cytokine receptor binding	GO:0016477//cell migration;GO:0007162//negative regulation of cell adhesion;GO:0009888//tissue development;GO:0042503//null;GO:0030099//myeloid cell differentiation;GO:0000060//protein import into nucleus, translocation;GO:0051480//regulation of cytosolic calcium ion concentration;GO:0050796//regulation of insulin secretion;GO:0032611//interleukin-1 beta production;GO:0001959//regulation of cytok…	K04447//Janus kinase 2 [EC:2.7.10.2]	gi|4826776|ref|NP_004963.1|//tyrosine-protein kinase JAK2 [Homo sapiens]
80017	2906	5174.71	12750.98	1.188440758	0	Up	0	C14orf159	GO:0043231//intracellular membrane-bounded organelle	NA	NA	NA	gi|156139129|ref|NP_079228.4|//UPF0317 protein C14orf159, mitochondrial isoform a precursor [Homo sapiens];gi|156139137|ref|NP_001095839.1|//UPF0317 protein C14orf159, mitochondrial isoform c [Homo sapiens] ;gi|156139135|ref|NP_001095838.1|//UPF0317 protein C14orf159, mitochondrial isoform b precursor [Homo sapiens];gi|557128943|ref|NP_001273401.1|//UPF0317 protein C14orf159, mitochondrial isofor…
80896	2890	5166	12728	1.188268736	0	Up	0	NPL	GO:0044424//intracellular part	GO:0016833//oxo-acid-lyase activity	GO:0044238//primary metabolic process	K01639//N-acetylneuraminate lyase [EC:4.1.3.3]	gi|820999089|ref|XP_012357533.1|//PREDICTED: N-acetylneuraminate lyase isoform X1 [Nomascus leucogenys];gi|675780304|ref|XP_008976645.1|//PREDICTED: N-acetylneuraminate lyase isoform X4 [Pan paniscus];gi|318037618|ref|NP_001186979.1|//N-acetylneuraminate lyase isoform 2 [Homo sapiens]
51155	1617	2961.43	8986.67	1.488875185	0	Up	0	HN1	GO:0043231//intracellular membrane-bounded organelle	NA	NA	NA	gi|795091810|ref|XP_011797976.1|//PREDICTED: hematological and neurological expressed 1 protein isoform X1 [Colobus angolensis palliatus];gi|355754370|gb|EHH58335.1|//hypothetical protein EGM_08161 [Macaca fascicularis];gi|795091817|ref|XP_011798058.1|//PREDICTED: hematological and neurological expressed 1 protein isoform X2 [Colobus angolensis palliatus];gi|50345294|ref|NP_001002032.1|//hematolo…
25797	1719	6322	14553	1.090246189	0	Up	0	QPCT	NA	GO:0043169//cation binding;GO:0016787//hydrolase activity;GO:0016747//transferase activity, transferring acyl groups other than amino-acyl groups;GO:0016755//transferase activity, transferring amino-acyl groups	GO:0019538//protein metabolic process;GO:0043412//macromolecule modification	K00683//glutaminyl-peptide cyclotransferase [EC:2.3.2.5]	gi|6912618|ref|NP_036545.1|//glutaminyl-peptide cyclotransferase precursor [Homo sapiens]
121274	4330	971	5040	2.263263077	0	Up	0	ZNF641	GO:0031981//nuclear lumen	GO:0046914//transition metal ion binding;GO:0003676//nucleic acid binding	GO:0006351//transcription, DNA-templated	K09228//KRAB domain-containing zinc finger protein	gi|530399742|ref|XP_005268694.1|//PREDICTED: zinc finger protein 641 isoform X3 [Homo sapiens];gi|635064952|ref|XP_008001243.1|//PREDICTED: zinc finger protein 641 isoform X1 [Chlorocebus sabaeus];gi|289547731|ref|NP_689533.2|//zinc finger protein 641 isoform 1 [Homo sapiens]
8872	1566	2549.47	8184.7	1.57011472	0	Up	0	CDC123	GO:0044424//intracellular part	NA	GO:0000278//mitotic cell cycle;GO:0008283//cell proliferation;GO:0051318//G1 phase	NA	gi|221316620|ref|NP_006014.2|//cell division cycle protein 123 homolog [Homo sapiens]
55754	4542	3660	10112	1.353535359	0	Up	0	TMEM30A	GO:0031224//intrinsic component of membrane	NA	NA	NA	gi|114608154|ref|XP_001143816.1|//PREDICTED: cell cycle control protein 50A [Pan troglodytes];gi|332244031|ref|XP_003271173.1|//PREDICTED: cell cycle control protein 50A isoform X2 [Nomascus leucogenys]
374872	2570	1343.84	5798.39	1.996673538	0	Up	0	C19orf35	NA	NA	NA	K17537//tyrosine-protein kinase SgK223 [EC:2.7.10.2];K02927//large subunit ribosomal protein L40e;K17985//activating molecule in BECN1-regulated autophagy protein 1	gi|38348368|ref|NP_940934.1|//putative uncharacterized protein C19orf35 [Homo sapiens]
25844	1593	6872	15276	1.039847428	0	Up	0	YIPF3	GO:0031224//intrinsic component of membrane;GO:0016023//null	NA	GO:0048869//cellular developmental process	K15149//mediator of RNA polymerase II transcription subunit 9	gi|148691538|gb|EDL23485.1|//Yip1 domain family, member 3, isoform CRA_a, partial [Mus musculus]
57700	4606	1631	6371	1.853145599	0	Up	0	FAM160B1	NA	NA	NA	NA	gi|205277429|ref|NP_001128523.1|//protein FAM160B1 isoform b [Homo sapiens];gi|205277427|ref|NP_065991.3|//protein FAM160B1 isoform a [Homo sapiens]
10014	5326	5413	12978	1.148950322	0	Up	0	HDAC5	NA	GO:0043565//sequence-specific DNA binding;GO:0017136//NAD-dependent histone deacetylase activity;GO:0008134//transcription factor binding;GO:0019901//protein kinase binding	GO:0030098//lymphocyte differentiation;GO:0016458//gene silencing;GO:0032868//response to insulin;GO:0000122//negative regulation of transcription from RNA polymerase II promoter;GO:0002042//cell migration involved in sprouting angiogenesis;GO:0010830//regulation of myotube differentiation;GO:0006952//defense response;GO:0016568//null;GO:0006476//protein deacetylation;GO:0043388//positive regulat…	K11406//histone deacetylase 4/5 [EC:3.5.1.98]	gi|694966630|ref|XP_009430315.1|//PREDICTED: histone deacetylase 5 isoform X1 [Pan troglodytes];gi|4754909|gb|AAD29047.1|AF132608_1//histone deacetylase 5 [Homo sapiens]
22926	7563	5058.41	12398.9	1.180838796	0	Up	0	ATF6	GO:0012505//endomembrane system;GO:0031981//nuclear lumen;GO:0031224//intrinsic component of membrane;GO:0031090//organelle membrane	GO:0003677//DNA binding;GO:0005515//protein binding;GO:0003712//transcription cofactor activity;GO:0001071//null	GO:0044267//cellular protein metabolic process;GO:0006355//regulation of transcription, DNA-templated;GO:0030968//endoplasmic reticulum unfolded protein response	K09054//cyclic AMP-dependent transcription factor ATF-6 alpha	gi|56786157|ref|NP_031374.2|//cyclic AMP-dependent transcription factor ATF-6 alpha [Homo sapiens]
2137	6351	4281	11116	1.264000543	0	Up	0	EXTL3	GO:0031224//intrinsic component of membrane;GO:0005789//endoplasmic reticulum membrane	GO:0008375//acetylglucosaminyltransferase activity;GO:0043169//cation binding;GO:0016757//transferase activity, transferring glycosyl groups	GO:0016049//cell growth	K02370//alpha-1,4-N-acetylglucosaminyltransferase EXTL3 [EC:2.4.1.223 2.4.1.224]	gi|4503617|ref|NP_001431.1|//exostosin-like 3 [Homo sapiens];gi|1930150|gb|AAB67602.1|//hereditary multiple exostoses gene isolog [Homo sapiens]
22878	6283	2257	7567	1.632697571	0	Up	0	TRAPPC8	GO:0044431//Golgi apparatus part	NA	GO:0048193//Golgi vesicle transport	K20305//trafficking protein particle complex subunit 8	gi|42476076|ref|NP_055754.2|//trafficking protein particle complex subunit 8 [Homo sapiens]
83605	1808	1851	6769	1.758020366	0	Up	0	CCM2	GO:0044424//intracellular part	GO:0005488//binding	GO:0000165//MAPK cascade;GO:0003159//morphogenesis of an endothelium;GO:0030154//cell differentiation;GO:0007166//cell surface receptor signaling pathway	NA	gi|71067341|ref|NP_001025006.1|//cerebral cavernous malformations 2 protein isoform 1 [Homo sapiens];gi|33341714|gb|AAQ15228.1|AF370392_1//PP10187 [Homo sapiens];gi|269308190|ref|NP_001161407.1|//cerebral cavernous malformations 2 protein isoform 4 [Homo sapiens]
79026	18836	904	4787	2.292109672	0	Up	0	AHNAK	GO:0043231//intracellular membrane-bounded organelle	GO:0005488//binding	GO:0048731//system development	K19326//nesprin-1	gi|795168017|ref|XP_011798092.1|//PREDICTED: uncharacterized protein LOC105512277 [Colobus angolensis palliatus];gi|61743954|ref|NP_001611.1|//neuroblast differentiation-associated protein AHNAK isoform 1 [Homo sapiens]
7011	10675	3748.71	10178.13	1.328388939	0	Up	0	TEP1	GO:0034399//nuclear periphery;GO:0030529//intracellular ribonucleoprotein complex;GO:0044427//chromosomal part	GO:0003964//RNA-directed DNA polymerase activity;GO:0032559//adenyl ribonucleotide binding;GO:0003676//nucleic acid binding	GO:0000723//telomere maintenance	K11127//telomerase protein component 1	gi|21536371|ref|NP_009041.2|//telomerase protein component 1 isoform 1 [Homo sapiens];gi|975040266|ref|NP_001305964.1|//telomerase protein component 1 isoform 2 [Homo sapiens]
114885	4651	3123	9083	1.427618855	0	Up	0	OSBPL11	NA	GO:0005488//binding	GO:0010876//lipid localization;GO:0051234//establishment of localization	K20465//oxysterol-binding protein-related protein 9/10/11	gi|19923592|ref|NP_073613.2|//oxysterol-binding protein-related protein 11 [Homo sapiens]
23586	4759	3855.58	10330.21	1.309232319	0	Up	0	DDX58	GO:0044444//cytoplasmic part	GO:0032559//adenyl ribonucleotide binding;GO:0046914//transition metal ion binding;GO:0042623//ATPase activity, coupled;GO:0003676//nucleic acid binding	GO:0032481//positive regulation of type I interferon production;GO:0001818//negative regulation of cytokine production;GO:0050691//regulation of defense response to virus by host	K12646//ATP-dependent RNA helicase DDX58 [EC:3.6.3.14]	gi|27881482|ref|NP_055129.2|//probable ATP-dependent RNA helicase DDX58 [Homo sapiens]
374403	1682	4856	11979	1.190049695	0	Up	0	TBC1D10C	GO:0044464//cell part	NA	NA	K19944//TBC1 domain family member 10	gi|671032993|ref|XP_008707298.1|//PREDICTED: carabin isoform X1 [Ursus maritimus];gi|38348348|ref|NP_940919.1|//carabin isoform 1 [Homo sapiens];gi|694945562|ref|XP_003313222.2|//PREDICTED: LOW QUALITY PROTEIN: carabin [Pan troglodytes]
23582	3669	6634.8	14786.52	1.043540216	0	Up	0	CCNDBP1	GO:0043231//intracellular membrane-bounded organelle	GO:0005488//binding	GO:0009987//cellular process	K02927//large subunit ribosomal protein L40e;K15696//RING finger protein 113B;K17985//activating molecule in BECN1-regulated autophagy protein 1	gi|829775417|ref|XP_012622043.1|//PREDICTED: cyclin-D1-binding protein 1 isoform X3 [Microcebus murinus];gi|426378834|ref|XP_004056117.1|//PREDICTED: cyclin-D1-binding protein 1 isoform 2 [Gorilla gorilla gorilla];gi|829775412|ref|XP_012622042.1|//PREDICTED: cyclin-D1-binding protein 1 isoform X2 [Microcebus murinus]
6184	2372	4992	12168	1.172784763	0	Up	0	RPN1	GO:0031224//intrinsic component of membrane;GO:0005789//endoplasmic reticulum membrane;GO:0048770//pigment granule	GO:0005488//binding;GO:0004576//oligosaccharyl transferase activity	GO:0006487//protein N-linked glycosylation	K12666//oligosaccharyltransferase complex subunit alpha (ribophorin I)	gi|4506675|ref|NP_002941.1|//dolichyl-diphosphooligosaccharide--protein glycosyltransferase subunit 1 precursor [Homo sapiens]
1388	2619	4245	10905	1.248535855	0	Up	0	ATF6B	GO:0043231//intracellular membrane-bounded organelle;GO:0031224//intrinsic component of membrane;GO:0031090//organelle membrane	GO:0003677//DNA binding;GO:0005515//protein binding;GO:0001071//null	GO:0006950//response to stress;GO:0023052//signaling;GO:0006351//transcription, DNA-templated	K09049//cyclic AMP-dependent transcription factor ATF-6 beta	gi|397519351|ref|XP_003829825.1|//PREDICTED: cyclic AMP-dependent transcription factor ATF-6 beta isoform X2 [Pan paniscus];gi|675793202|ref|XP_008953399.1|//PREDICTED: cyclic AMP-dependent transcription factor ATF-6 beta isoform X3 [Pan paniscus]
9459	4924	3270.22	9248.81	1.387262602	0	Up	0	ARHGEF6	GO:0044444//cytoplasmic part	GO:0005088//Ras guanyl-nucleotide exchange factor activity;GO:0008047//enzyme activator activity	GO:0007266//Rho protein signal transduction;GO:0007169//transmembrane receptor protein tyrosine kinase signaling pathway;GO:0000165//MAPK cascade;GO:0034330//cell junction organization;GO:0009966//regulation of signal transduction	K05729//Rho guanine nucleotide exchange factor 6	gi|22027525|ref|NP_004831.1|//rho guanine nucleotide exchange factor 6 isoform 1 [Homo sapiens]
9736	11326	6551.99	14535.28	1.036936347	0	Up	0	USP34	NA	GO:0070011//peptidase activity, acting on L-amino acid peptides;GO:0016790//thiolester hydrolase activity	GO:0019941//modification-dependent protein catabolic process	K11853//ubiquitin carboxyl-terminal hydrolase 34 [EC:3.4.19.12]	gi|119620404|gb|EAW99998.1|//ubiquitin specific peptidase 34, partial [Homo sapiens]
10015	5614	2913	8574	1.44484526	0	Up	0	PDCD6IP	GO:0015630//microtubule cytoskeleton;GO:0048770//pigment granule	GO:0005515//protein binding	GO:0006810//transport;GO:0012501//programmed cell death;GO:0051704//multi-organism process	K12200//programmed cell death 6-interacting protein	gi|371875427|ref|NP_001243121.1|//programmed cell death 6-interacting protein isoform 3 [Homo sapiens];gi|241982780|ref|NP_001155901.1|//programmed cell death 6-interacting protein isoform 2 [Homo sapiens];gi|22027538|ref|NP_037506.2|//programmed cell death 6-interacting protein isoform 1 [Homo sapiens]
22803	3471	5046	12139	1.153820011	0	Up	0	XRN2	GO:0031981//nuclear lumen	GO:0008409//5'-3' exonuclease activity;GO:0046914//transition metal ion binding;GO:0003676//nucleic acid binding	GO:0006396//RNA processing;GO:0006308//DNA catabolic process;GO:0048232//male gamete generation;GO:0006351//transcription, DNA-templated;GO:0040007//growth	K12619//5'-3' exoribonuclease 2 [EC:3.1.13.-]	gi|795115049|ref|XP_011818614.1|//PREDICTED: 5'-3' exoribonuclease 2 isoform X2 [Colobus angolensis palliatus];gi|964750564|ref|NP_001304889.1|//5'-3' exoribonuclease 2 isoform 1 [Homo sapiens]
375743	10057	1225	5349.02	2.013875393	0	Up	0	PTAR1	NA	GO:0004659//prenyltransferase activity	GO:0006497//protein lipidation	K14137//protein prenyltransferase alpha subunit repeat containing protein 1	gi|31565526|gb|AAH53622.1|//PTAR1 protein, partial [Homo sapiens]
57616	5184	462	3579	2.840974331	0	Up	0	TSHZ3	GO:0043231//intracellular membrane-bounded organelle;GO:0030427//site of polarized growth	GO:0003677//DNA binding;GO:0046914//transition metal ion binding;GO:0001071//null	GO:0001822//kidney development;GO:0014849//ureter smooth muscle contraction;GO:0006351//transcription, DNA-templated;GO:0060537//muscle tissue development;GO:0043009//chordate embryonic development;GO:0030323//respiratory tube development;GO:0051145//smooth muscle cell differentiation;GO:0050879//multicellular organismal movement;GO:0051149//positive regulation of muscle cell differentiation;GO:0…	K09236//teashirt	gi|52546031|emb|CAH56184.1|//hypothetical protein [Homo sapiens]
10210	4038	3449	9478	1.345787076	0	Up	0	TOPORS	GO:0016604//nuclear body	GO:0019787//ubiquitin-like protein transferase activity;GO:0046914//transition metal ion binding;GO:0019899//enzyme binding;GO:0003676//nucleic acid binding	GO:0072595//maintenance of protein localization in organelle;GO:0033554//cellular response to stress;GO:0006511//ubiquitin-dependent protein catabolic process;GO:0050953//sensory perception of light stimulus;GO:0032446//protein modification by small protein conjugation	K10631//E3 ubiquitin-protein ligase Topors [EC:2.3.2.27]	gi|307344673|ref|NP_001182551.1|//E3 ubiquitin-protein ligase Topors isoform 2 [Homo sapiens];gi|40805104|ref|NP_005793.2|//E3 ubiquitin-protein ligase Topors isoform 1 [Homo sapiens]
132160	2096	1949	6762	1.68209847	0	Up	0	PPM1M	GO:0043231//intracellular membrane-bounded organelle	GO:0046914//transition metal ion binding;GO:0004722//protein serine/threonine phosphatase activity	GO:0006464//cellular protein modification process	K17507//protein phosphatase 1M [EC:3.1.3.16]	gi|530371916|ref|XP_005264937.1|//PREDICTED: protein phosphatase 1M isoform X2 [Homo sapiens];gi|328683438|ref|NP_653242.3|//protein phosphatase 1M isoform a [Homo sapiens]
1232	1720	1564	6012	1.829987041	0	Up	0	CCR3	GO:0044424//intracellular part;GO:0016021//integral component of membrane	GO:0004950//chemokine receptor activity	GO:0045765//regulation of angiogenesis;GO:0042221//response to chemical;GO:0006952//defense response;GO:0051704//multi-organism process;GO:0051480//regulation of cytosolic calcium ion concentration;GO:0007187//G-protein coupled receptor signaling pathway, coupled to cyclic nucleotide second messenger;GO:0001935//endothelial cell proliferation	K04178//C-C chemokine receptor type 3	gi|257743046|ref|NP_847898.1|//C-C chemokine receptor type 3 isoform 2 [Homo sapiens] ;gi|257743048|ref|NP_001158152.1|//C-C chemokine receptor type 3 isoform 3 [Homo sapiens]
23054	7644	5621.73	12989.88	1.095684577	0	Up	0	NCOA6	GO:0031981//nuclear lumen;GO:0034708//methyltransferase complex	GO:0035258//steroid hormone receptor binding;GO:0003713//transcription coactivator activity;GO:0042974//retinoic acid receptor binding	GO:0006259//DNA metabolic process;GO:0007417//central nervous system development;GO:0048568//embryonic organ development;GO:0006352//DNA-templated transcription, initiation;GO:0006357//regulation of transcription from RNA polymerase II promoter;GO:0009719//response to endogenous stimulus;GO:0031958//corticosteroid receptor signaling pathway;GO:0030097//hemopoiesis;GO:0006629//lipid metabolic proc…	K14971//nuclear receptor coactivator 6	gi|32307128|ref|NP_054790.2|//nuclear receptor coactivator 6 isoform 1 [Homo sapiens];gi|335892792|ref|NP_001229468.1|//nuclear receptor coactivator 6 isoform 2 [Homo sapiens]
6416	3843	3298	9185	1.365070867	0	Up	0	MAP2K4	GO:0044444//cytoplasmic part	GO:0032559//adenyl ribonucleotide binding;GO:0004708//MAP kinase kinase activity	GO:0009612//response to mechanical stimulus;GO:0000165//MAPK cascade;GO:0006464//cellular protein modification process;GO:0007166//cell surface receptor signaling pathway;GO:0002224//toll-like receptor signaling pathway	K04430//mitogen-activated protein kinase kinase 4 [EC:2.7.12.2]	gi|114669021|ref|XP_001163981.1|//PREDICTED: dual specificity mitogen-activated protein kinase kinase 4 isoform X1 [Pan troglodytes];gi|4506889|ref|NP_003001.1|//dual specificity mitogen-activated protein kinase kinase 4 isoform 1 [Homo sapiens]
10181	3149	6206	13899	1.05062803	0	Up	0	RBM5	GO:0031981//nuclear lumen;GO:0030529//intracellular ribonucleoprotein complex	GO:0003723//RNA binding	GO:0008283//cell proliferation;GO:0000380//alternative mRNA splicing, via spliceosome;GO:0006915//apoptotic process	K13094//RNA-binding protein 5/10	gi|5032031|ref|NP_005769.1|//RNA-binding protein 5 [Homo sapiens]
6642	8332	1975.1	6798.88	1.670753951	0	Up	0	SNX1	GO:0031090//organelle membrane;GO:0005769//early endosome	GO:0022892//null;GO:0005543//phospholipid binding	GO:0042147//retrograde transport, endosome to Golgi;GO:0015031//protein transport;GO:0009896//positive regulation of catabolic process	K17917//sorting nexin-1/2	gi|23111032|ref|NP_683758.1|//sorting nexin-1 isoform b [Homo sapiens];gi|339409190|ref|NP_001229862.1|//sorting nexin-1 isoform d [Homo sapiens];gi|23111034|ref|NP_003090.2|//sorting nexin-1 isoform a [Homo sapiens]
5223	1886	2765	8238.59	1.462500511	0	Up	0	PGAM1	GO:0043231//intracellular membrane-bounded organelle;GO:0044444//cytoplasmic part	GO:0034416//bisphosphoglycerate phosphatase activity;GO:0019900//kinase binding;GO:0016868//intramolecular transferase activity, phosphotransferases	GO:0006096//glycolytic process;GO:0006140//regulation of nucleotide metabolic process;GO:0006796//phosphate-containing compound metabolic process	K01834//2,3-bisphosphoglycerate-dependent phosphoglycerate mutase [EC:5.4.2.11]	gi|952009249|ref|NP_001304008.1|//phosphoglycerate mutase 1 isoform 2 [Homo sapiens] ;gi|685563706|ref|XP_003904124.2|//PREDICTED: phosphoglycerate mutase 1 [Papio anubis]
54809	6805	6881	14914	1.003359642	0	Up	0	SAMD9	GO:0044424//intracellular part	NA	NA	NA	gi|38201706|ref|NP_060124.2|//sterile alpha motif domain-containing protein 9 [Homo sapiens]
57091	2617	5905.3	13394.68	1.068960401	0	Up	0	CASS4	GO:0043232//intracellular non-membrane-bounded organelle;GO:0005924//cell-substrate adherens junction	GO:0004673//protein histidine kinase activity	GO:0009987//cellular process	K16832//enhancer of filamentation 1	gi|55769585|ref|NP_065089.2|//cas scaffolding protein family member 4 isoform a [Homo sapiens];gi|255759930|ref|NP_001157586.1|//cas scaffolding protein family member 4 isoform b [Homo sapiens] ;gi|255759932|ref|NP_001157587.1|//cas scaffolding protein family member 4 isoform c [Homo sapiens]
388969	4283	810.62	4364.43	2.316078117	0	Up	0	C2orf68	NA	NA	NA	K09228//KRAB domain-containing zinc finger protein;K12581//CCR4-NOT transcription complex subunit 7/8;K12900//FUS-interacting serine-arginine-rich protein 1	gi|89191830|ref|NP_001013671.2|//UPF0561 protein C2orf68 [Homo sapiens]
284058	5074	3899	10134	1.265410218	0	Up	0	KANSL1	GO:0035097//histone methyltransferase complex	GO:0005488//binding	NA	K18400//KAT8 regulatory NSL complex subunit 1	gi|301500643|ref|NP_001180394.1|//KAT8 regulatory NSL complex subunit 1 isoform 2 [Homo sapiens] ;gi|32698714|ref|NP_056258.1|//KAT8 regulatory NSL complex subunit 1 isoform 1 [Homo sapiens]
51652	3185	3575.64	9544.08	1.303787189	0	Up	0	CHMP3	GO:0005768//endosome;GO:0005770//late endosome	GO:0005488//binding	GO:0016192//vesicle-mediated transport	K12193//charged multivesicular body protein 3	gi|966982195|ref|XP_014968283.1|//PREDICTED: charged multivesicular body protein 3 isoform X1 [Macaca mulatta];gi|694895119|ref|XP_009441075.1|//PREDICTED: charged multivesicular body protein 3 isoform X3 [Pan troglodytes];gi|426336262|ref|XP_004029619.1|//PREDICTED: charged multivesicular body protein 3 [Gorilla gorilla gorilla]
2629	2317	1282	5346	1.94744612	0	Up	0	GBA	GO:0005764//lysosome	GO:0004553//hydrolase activity, hydrolyzing O-glycosyl compounds;GO:0043167//ion binding	GO:0007033//vacuole organization;GO:0006643//membrane lipid metabolic process	K01201//glucosylceramidase [EC:3.2.1.45]	gi|183008|gb|AAA35873.1|//glucocerebrosidase precursor (5' end put.); putative [Homo sapiens];gi|221043376|dbj|BAH13365.1|//unnamed protein product [Homo sapiens]
7414	5490	2748	8108	1.448346629	0	Up	0	VCL	GO:0032991//macromolecular complex;GO:0005913//cell-cell adherens junction;GO:0030016//myofibril;GO:0032432//actin filament bundle;GO:0005924//cell-substrate adherens junction	GO:0050839//cell adhesion molecule binding;GO:0008092//cytoskeletal protein binding;GO:0002162//dystroglycan binding;GO:0017016//Ras GTPase binding	GO:0016477//cell migration;GO:0007043//cell-cell junction assembly;GO:0016337//null;GO:0048729//tissue morphogenesis;GO:0003012//muscle system process;GO:0031589//cell-substrate adhesion;GO:0001775//cell activation;GO:0034613//cellular protein localization;GO:0007599//hemostasis;GO:0030031//cell projection assembly;GO:0006887//exocytosis	K05700//vinculin	gi|564385337|ref|XP_006251701.1|//PREDICTED: vinculin isoform X1 [Rattus norvegicus];gi|4507877|ref|NP_003364.1|//vinculin isoform VCL [Homo sapiens]
54904	4365	2757	8098	1.44184892	0	Up	0	WHSC1L1	GO:0043232//intracellular non-membrane-bounded organelle	GO:0016279//protein-lysine N-methyltransferase activity;GO:0046914//transition metal ion binding	GO:0016571//histone methylation;GO:0040007//growth;GO:0048869//cellular developmental process	K11425//histone-lysine N-methyltransferase NSD3 [EC:2.1.1.43]	gi|13699811|ref|NP_075447.1|//histone-lysine N-methyltransferase NSD3 isoform long [Homo sapiens];gi|13699813|ref|NP_060248.2|//histone-lysine N-methyltransferase NSD3 isoform short [Homo sapiens]
80851	3277	982	4678	2.139479476	0	Up	0	SH3BP5L	NA	NA	NA	K20478//golgin subfamily B member 1	gi|119577939|gb|EAW57535.1|//SH3-binding domain protein 5-like, isoform CRA_b [Homo sapiens];gi|767912683|ref|XP_011542586.1|//PREDICTED: SH3 domain-binding protein 5-like isoform X2 [Homo sapiens];gi|640797812|ref|XP_008055056.1|//PREDICTED: SH3 domain-binding protein 5-like [Tarsius syrichta]
2665	2402	4100	10368	1.225824353	0	Up	0	GDI2	GO:0043231//intracellular membrane-bounded organelle;GO:0044444//cytoplasmic part	GO:0005092//GDP-dissociation inhibitor activity;GO:0005488//binding	GO:0006810//transport;GO:0009966//regulation of signal transduction;GO:0035556//intracellular signal transduction	K17255//Rab GDP dissociation inhibitor	gi|169646441|ref|NP_001108628.1|//rab GDP dissociation inhibitor beta isoform 2 [Homo sapiens] ;gi|6598323|ref|NP_001485.2|//rab GDP dissociation inhibitor beta isoform 1 [Homo sapiens]
6654	8331	450	3414	2.810848696	0	Up	0	SOS1	GO:0044444//cytoplasmic part	GO:0005088//Ras guanyl-nucleotide exchange factor activity;GO:0003676//nucleic acid binding	GO:0007266//Rho protein signal transduction;GO:0007169//transmembrane receptor protein tyrosine kinase signaling pathway;GO:0002376//immune system process;GO:0009966//regulation of signal transduction;GO:0006935//chemotaxis;GO:0007599//hemostasis	K03099//son of sevenless	gi|119620755|gb|EAX00350.1|//son of sevenless homolog 1 (Drosophila), isoform CRA_a [Homo sapiens]
2186	10894	4785	11447	1.145761264	0	Up	0	BPTF	NA	NA	NA	K11728//nucleosome-remodeling factor subunit BPTF	gi|38788260|ref|NP_004450.3|//nucleosome-remodeling factor subunit BPTF isoform 2 [Homo sapiens];gi|119609445|gb|EAW89039.1|//fetal Alzheimer antigen, isoform CRA_b [Homo sapiens]
8428	4616	4682	11276	1.155441088	0	Up	0	STK24	GO:0031981//nuclear lumen;GO:0044444//cytoplasmic part	GO:0032559//adenyl ribonucleotide binding;GO:0004672//protein kinase activity	GO:0006464//cellular protein modification process;GO:0023052//signaling;GO:0032103//positive regulation of response to external stimulus;GO:0006915//apoptotic process	K08838//serine/threonine-protein kinase 24/25/MST4 [EC:2.7.11.1]	gi|20070158|ref|NP_003567.2|//serine/threonine-protein kinase 24 isoform a precursor [Homo sapiens];gi|110349738|ref|NP_001027467.2|//serine/threonine-protein kinase 24 isoform b precursor [Homo sapiens];gi|557786221|ref|NP_001273578.1|//serine/threonine-protein kinase 24 isoform c precursor [Homo sapiens]
7707	9573	2451	7502	1.501287323	0	Up	0	ZNF148	GO:0031981//nuclear lumen	GO:0043566//null;GO:0043565//sequence-specific DNA binding;GO:0046914//transition metal ion binding;GO:0001071//null	GO:0019953//sexual reproduction;GO:0006357//regulation of transcription from RNA polymerase II promoter;GO:0006952//defense response;GO:0065003//macromolecular complex assembly	K09228//KRAB domain-containing zinc finger protein	gi|686711020|ref|XP_009236716.1|//PREDICTED: zinc finger protein 148 isoform X2 [Pongo abelii]
9744	2523	4234	10512	1.19932655	0	Up	0	ACAP1	NA	GO:0004620//phospholipase activity;GO:0046914//transition metal ion binding	GO:0006810//transport;GO:0032012//regulation of ARF protein signal transduction;GO:0044238//primary metabolic process	K12489//Arf-GAP with coiled-coil, ANK repeat and PH domain-containing protein	gi|7661880|ref|NP_055531.1|//arf-GAP with coiled-coil, ANK repeat and PH domain-containing protein 1 [Homo sapiens]
84986	5469	690	3960	2.408214707	0	Up	0	ARHGAP19	GO:0043231//intracellular membrane-bounded organelle;GO:0044444//cytoplasmic part	GO:0008047//enzyme activator activity	GO:0035556//intracellular signal transduction;GO:0009966//regulation of signal transduction	K18470//Rho GTPase-activating protein 1	gi|795553711|ref|XP_011906733.1|//PREDICTED: rho GTPase-activating protein 19 isoform X2 [Cercocebus atys];gi|795553716|ref|XP_011906734.1|//PREDICTED: rho GTPase-activating protein 19 isoform X3 [Cercocebus atys];gi|635055436|ref|XP_007961919.1|//PREDICTED: rho GTPase-activating protein 19 isoform X1 [Chlorocebus sabaeus]
6941	3179	32	2209	5.996560247	0	Up	0	TCF19	GO:0043231//intracellular membrane-bounded organelle	GO:0046914//transition metal ion binding;GO:0001071//null	GO:0006355//regulation of transcription, DNA-templated	K11446//histone demethylase JARID1 [EC:1.14.11.-]	gi|833833|gb|AAB60363.1|//transcription factor SC1 [Homo sapiens]
7514	4830	639	3806.01	2.46177406	0	Up	0	XPO1	GO:0032991//macromolecular complex;GO:0042175//nuclear outer membrane-endoplasmic reticulum membrane network;GO:0016604//nuclear body;GO:0044444//cytoplasmic part;GO:0000775//chromosome, centromeric region	GO:0022892//null;GO:0003676//nucleic acid binding	GO:0050658//RNA transport;GO:0016070//RNA metabolic process;GO:0015031//protein transport;GO:0051704//multi-organism process;GO:0007067//null	K14290//exportin-1	gi|4507943|ref|NP_003391.1|//exportin-1 [Homo sapiens]
9645	5579	5973	13187	1.029971311	0	Up	0	MICAL2	GO:0043232//intracellular non-membrane-bounded organelle	GO:0046914//transition metal ion binding;GO:0016491//oxidoreductase activity	GO:0008152//metabolic process	K19947//protein-methionine sulfoxide oxidase MICAL [EC:1.14.13.-]	gi|544063413|ref|NP_001269593.1|//protein-methionine sulfoxide oxidase MICAL2 isoform b [Homo sapiens];gi|544063427|ref|NP_001269595.1|//protein-methionine sulfoxide oxidase MICAL2 isoform d [Homo sapiens];gi|7662284|ref|NP_055447.1|//protein-methionine sulfoxide oxidase MICAL2 isoform a [Homo sapiens];gi|544063421|ref|NP_001269594.1|//protein-methionine sulfoxide oxidase MICAL2 isoform c [Homo s…
23262	7544	739.35	4015.84	2.328754947	0	Up	0	PPIP5K2	GO:0044444//cytoplasmic part	GO:0000828//inositol hexakisphosphate kinase activity;GO:0032559//adenyl ribonucleotide binding;GO:0016791//phosphatase activity	GO:0019751//polyol metabolic process	K13024//inositol-hexakisphosphate/diphosphoinositol-pentakisphosphate 1-kinase [EC:2.7.4.24]	gi|530432415|ref|XP_005277595.1|//PREDICTED: inositol hexakisphosphate and diphosphoinositol-pentakisphosphate kinase 2 isoform X6 [Homo sapiens];gi|530432417|ref|XP_005277596.1|//PREDICTED: inositol hexakisphosphate and diphosphoinositol-pentakisphosphate kinase 2 isoform X7 [Homo sapiens];gi|41281583|ref|NP_056031.2|//inositol hexakisphosphate and diphosphoinositol-pentakisphosphate kinase 2 is…
7942	2289	4772.85	11279.98	1.128224152	0	Up	0	TFEB	GO:0043231//intracellular membrane-bounded organelle;GO:0043234//protein complex	GO:0043565//sequence-specific DNA binding;GO:0046983//protein dimerization activity;GO:0001071//null	GO:0006955//immune response;GO:0001701//in utero embryonic development	K15590//transcription factor EB	gi|426353114|ref|XP_004044044.1|//PREDICTED: transcription factor EB isoform 2 [Gorilla gorilla gorilla];gi|119624462|gb|EAX04057.1|//transcription factor EB, isoform CRA_c, partial [Homo sapiens];gi|429836867|ref|NP_001258872.1|//transcription factor EB isoform 3 [Homo sapiens];gi|119624460|gb|EAX04055.1|//transcription factor EB, isoform CRA_a, partial [Homo sapiens]
127262	2440	2880.29	8138.93	1.386007609	0	Up	0	TPRG1L	GO:0044459//plasma membrane part;GO:0030136//clathrin-coated vesicle	GO:0005515//protein binding	NA	K17776//metaxin	gi|38679907|ref|NP_877429.2|//tumor protein p63-regulated gene 1-like protein [Homo sapiens]
100316904	841	4066	10127	1.20390728	0	Up	0	SAP25	GO:0043231//intracellular membrane-bounded organelle	GO:0005488//binding	NA	K19193//histone deacetylase complex subunit SAP25	gi|578813843|ref|XP_006715885.1|//PREDICTED: histone deacetylase complex subunit SAP25 isoform X2 [Homo sapiens]
5501	2457	1449	5502	1.812281089	0	Up	0	PPP1CC	GO:0030425//dendrite;GO:0008287//protein serine/threonine phosphatase complex;GO:0035097//histone methyltransferase complex;GO:0016604//nuclear body;GO:0000776//kinetochore;GO:0032155//cell division site part;GO:0031966//mitochondrial membrane	GO:0043169//cation binding;GO:0004721//phosphoprotein phosphatase activity;GO:0019900//kinase binding	GO:0032386//regulation of intracellular transport;GO:0006464//cellular protein modification process;GO:0006641//triglyceride metabolic process;GO:0006073//cellular glucan metabolic process;GO:0006796//phosphate-containing compound metabolic process;GO:0007067//null	K06269//serine/threonine-protein phosphatase PP1 catalytic subunit [EC:3.1.3.16]	gi|533180063|ref|XP_005403222.1|//PREDICTED: serine/threonine-protein phosphatase PP1-gamma catalytic subunit [Chinchilla lanigera]
2289	4619	4163.12	10257.13	1.188272608	0	Up	0	FKBP5	GO:0043231//intracellular membrane-bounded organelle	GO:0005515//protein binding;GO:0005527//macrolide binding;GO:0016859//cis-trans isomerase activity	GO:0018193//peptidyl-amino acid modification	K09571//FK506-binding protein 4/5 [EC:5.2.1.8]	gi|4758384|ref|NP_004108.1|//peptidyl-prolyl cis-trans isomerase FKBP5 isoform 1 [Homo sapiens];gi|224809331|ref|NP_001139249.1|//peptidyl-prolyl cis-trans isomerase FKBP5 isoform 2 [Homo sapiens]
1027	2535	3649	9395	1.251774555	0	Up	0	CDKN1B	GO:0031981//nuclear lumen;GO:0044444//cytoplasmic part	GO:0005057//signal transducer activity, downstream of receptor;GO:0019902//phosphatase binding;GO:0016538//cyclin-dependent protein serine/threonine kinase regulator activity	GO:0014070//response to organic cyclic compound;GO:0051320//S phase;GO:0010226//response to lithium ion;GO:0007050//cell cycle arrest;GO:0030001//metal ion transport;GO:0016049//cell growth;GO:0046677//response to antibiotic;GO:0007169//transmembrane receptor protein tyrosine kinase signaling pathway;GO:0051318//G1 phase;GO:0048017//inositol lipid-mediated signaling;GO:0012502//induction of progr…	K06624//cyclin-dependent kinase inhibitor 1B	gi|4757962|ref|NP_004055.1|//cyclin-dependent kinase inhibitor 1B [Homo sapiens]
728661	6056	3891.01	9771.72	1.215850381	0	Up	0	SLC35E2B	GO:0031224//intrinsic component of membrane	NA	NA	K15284//solute carrier family 35, member E2	gi|160707905|ref|NP_001104251.1|//solute carrier family 35 member E2B [Homo sapiens]
132864	6811	4368	10512	1.154374963	0	Up	0	CPEB2	GO:0044424//intracellular part	GO:0005488//binding;GO:0003727//single-stranded RNA binding;GO:0003676//nucleic acid binding	GO:0006412//translation	K02602//cytoplasmic polyadenylation element-binding protein	gi|293651595|ref|NP_872587.2|//cytoplasmic polyadenylation element-binding protein 2 isoform A [Homo sapiens];gi|293651598|ref|NP_001170852.1|//cytoplasmic polyadenylation element-binding protein 2 isoform C [Homo sapiens];gi|293651593|ref|NP_872291.2|//cytoplasmic polyadenylation element-binding protein 2 isoform B [Homo sapiens];gi|293651602|ref|NP_001170854.1|//cytoplasmic polyadenylation elem…
23097	6079	5685.42	12578.94	1.033054064	0	Up	0	CDK19	NA	GO:0004674//protein serine/threonine kinase activity;GO:0032559//adenyl ribonucleotide binding	GO:0006464//cellular protein modification process	K02208//cyclin-dependent kinase 8/11 [EC:2.7.11.22 2.7.11.23]	gi|28972574|dbj|BAC65703.1|//mKIAA1028 protein [Mus musculus];gi|635077081|ref|XP_008005531.1|//PREDICTED: cyclin-dependent kinase 19 isoform X4 [Chlorocebus sabaeus];gi|665821250|ref|NP_001287889.1|//cyclin-dependent kinase 19 isoform 2 [Homo sapiens];gi|18999443|gb|AAH24247.1|//CDC2L6 protein, partial [Homo sapiens]
5698	1048	2959	8174	1.353315091	0	Up	0	PSMB9	GO:0043231//intracellular membrane-bounded organelle;GO:0000502//proteasome complex	GO:0004175//endopeptidase activity	GO:0030330//DNA damage response, signal transduction by p53 class mediator;GO:0016070//RNA metabolic process;GO:0006520//cellular amino acid metabolic process;GO:0051320//S phase;GO:0007050//cell cycle arrest;GO:0006915//apoptotic process;GO:0043161//proteasome-mediated ubiquitin-dependent protein catabolic process;GO:0051439//regulation of ubiquitin-protein ligase activity involved in mitotic ce…	K02741//20S proteasome subunit beta 9 [EC:3.4.25.1]	gi|4506205|ref|NP_002791.1|//proteasome subunit beta type-9 precursor [Homo sapiens]
27020	2122	3375	8862	1.280127369	0	Up	0	NPTN	GO:0031224//intrinsic component of membrane	GO:0005104//fibroblast growth factor receptor binding	GO:0001932//regulation of protein phosphorylation;GO:0016337//null;GO:0009967//positive regulation of signal transduction;GO:0048169//regulation of long-term neuronal synaptic plasticity;GO:0010975//regulation of neuron projection development;GO:0051480//regulation of cytosolic calcium ion concentration	K06535//basigin	gi|724922870|ref|XP_010381573.1|//PREDICTED: neuroplastin isoform X1 [Rhinopithecus roxellana];gi|820990790|ref|XP_012362919.1|//PREDICTED: neuroplastin isoform X4 [Nomascus leucogenys];gi|820990787|ref|XP_012362918.1|//PREDICTED: neuroplastin isoform X2 [Nomascus leucogenys];gi|6912646|ref|NP_036560.1|//neuroplastin isoform b precursor [Homo sapiens]
7273	81791	2973	8168	1.345445947	0	Up	0	TTN	NA	NA	NA	K12567//titin [EC:2.7.11.1]	gi|767919494|ref|XP_011510034.1|//PREDICTED: titin isoform X4 [Homo sapiens];gi|767919492|ref|XP_011510033.1|//PREDICTED: titin isoform X3 [Homo sapiens]
84641	3312	1234	4960	1.89438027	0	Up	0	MFSD14B	GO:0031224//intrinsic component of membrane	GO:0008493//tetracycline transmembrane transporter activity;GO:0005488//binding	GO:0015850//organic hydroxy compound transport;GO:0042221//response to chemical	K14613//MFS transporter, PCFT/HCP family, solute carrier family 46 (folate transporter), member 1	gi|426362374|ref|XP_004048342.1|//PREDICTED: LOW QUALITY PROTEIN: hippocampus abundant transcript-like protein 1 [Gorilla gorilla gorilla]
10443	3357	3464	8942	1.25554116	0	Up	0	N4BP2L2	NA	GO:0032559//adenyl ribonucleotide binding	NA	K15720//NEDD4-binding protein 2 [EC:3.-.-.-]	gi|7656971|ref|NP_055702.1|//NEDD4-binding protein 2-like 2 isoform 2 [Homo sapiens];gi|157278100|ref|NP_149102.3|//NEDD4-binding protein 2-like 2 isoform 1 [Homo sapiens];gi|694953718|ref|XP_009425111.1|//PREDICTED: NEDD4-binding protein 2-like 2 isoform X1 [Pan troglodytes]
4835	1371	1676	5789	1.675674552	0	Up	0	NQO2	GO:0031981//nuclear lumen	GO:0043169//cation binding;GO:0048037//cofactor binding;GO:0003959//NADPH dehydrogenase activity	GO:0008152//metabolic process	K08071//ribosyldihydronicotinamide dehydrogenase (quinone) [EC:1.10.5.1]	gi|224983640|pdb|3FW1|A//Chain A, Quinone Reductase 2;gi|589811532|ref|NP_001277151.1|//ribosyldihydronicotinamide dehydrogenase [quinone] isoform 2 [Homo sapiens]
64757	2258	721	3810	2.289102377	0	Up	0	1-Mar	GO:0043231//intracellular membrane-bounded organelle;GO:0019866//organelle inner membrane	GO:0046914//transition metal ion binding;GO:0003824//catalytic activity;GO:0048037//cofactor binding	GO:0008152//metabolic process	K15631//molybdenum cofactor sulfurtransferase [EC:2.8.1.9]	gi|224600454|ref|NP_073583.3|//mitochondrial amidoxime-reducing component 1 precursor [Homo sapiens]
25853	3688	476	3214	2.642718994	0	Up	0	DCAF12	GO:0005815//microtubule organizing center;GO:0031461//cullin-RING ubiquitin ligase complex	NA	GO:0032446//protein modification by small protein conjugation	K11803//WD repeat-containing protein 40A	gi|22218619|ref|NP_056212.1|//DDB1- and CUL4-associated factor 12 [Homo sapiens]
23163	3546	3018	8125	1.316157551	0	Up	0	GGA3	GO:0030119//AP-type membrane coat adaptor complex;GO:0031090//organelle membrane;GO:0044431//Golgi apparatus part	GO:0031267//small GTPase binding	GO:0015031//protein transport	K12404//ADP-ribosylation factor-binding protein GGA	gi|694969640|ref|XP_009431540.1|//PREDICTED: ADP-ribosylation factor-binding protein GGA3 [Pan troglodytes];gi|47682969|gb|AAH70044.1|//Golgi associated, gamma adaptin ear containing, ARF binding protein 3 [Homo sapiens];gi|795091986|ref|XP_011799899.1|//PREDICTED: ADP-ribosylation factor-binding protein GGA3 isoform X4 [Colobus angolensis palliatus];gi|20336267|ref|NP_619525.1|//ADP-ribosylation…
8563	2558	2386	7029	1.446107956	0	Up	0	THOC5	GO:0031981//nuclear lumen;GO:0005856//cytoskeleton;GO:0000346//transcription export complex	GO:0003676//nucleic acid binding	GO:0006406//mRNA export from nucleus;GO:0006396//RNA processing;GO:0035162//embryonic hemopoiesis;GO:0002762//negative regulation of myeloid leukocyte differentiation	K13174//THO complex subunit 5	gi|119580211|gb|EAW59807.1|//hCG2011153, isoform CRA_a [Homo sapiens]
353189	5334	510.22	3260.05	2.563085279	0	Up	0	SLCO4C1	GO:0031224//intrinsic component of membrane;GO:0044459//plasma membrane part	GO:0015291//secondary active transmembrane transporter activity	GO:0015711//organic anion transport;GO:0048232//male gamete generation;GO:0048869//cellular developmental process	K14355//solute carrier organic anion transporter family, member 4C	gi|38679890|ref|NP_851322.3|//solute carrier organic anion transporter family member 4C1 [Homo sapiens]
55276	3238	516	3266	2.549464364	0	Up	0	PGM2	GO:0044444//cytoplasmic part	GO:0046872//metal ion binding;GO:0016868//intramolecular transferase activity, phosphotransferases	GO:0006006//glucose metabolic process;GO:0005977//glycogen metabolic process	K15779//phosphoglucomutase / phosphopentomutase [EC:5.4.2.2 5.4.2.7]	gi|635137969|ref|XP_008015851.1|//PREDICTED: phosphoglucomutase-2 [Chlorocebus sabaeus]
634	3515	2345.52	6914.91	1.447185216	0	Up	0	CEACAM1	GO:0016021//integral component of membrane	NA	GO:0016337//null;GO:0048870//cell motility;GO:0007166//cell surface receptor signaling pathway;GO:0048646//anatomical structure formation involved in morphogenesis	K06499//carcinoembryonic antigen-related cell adhesion molecule	gi|296317312|ref|NP_001171744.1|//carcinoembryonic antigen-related cell adhesion molecule 1 isoform 3 precursor [Homo sapiens];gi|296317305|ref|NP_001171742.1|//carcinoembryonic antigen-related cell adhesion molecule 1 isoform 4 precursor [Homo sapiens];gi|19923195|ref|NP_001703.2|//carcinoembryonic antigen-related cell adhesion molecule 1 isoform 1 precursor [Homo sapiens];gi|329112547|ref|NP_00…
2050	4369	246	2552	3.262280652	0	Up	0	EPHB4	GO:0016021//integral component of membrane	GO:0032559//adenyl ribonucleotide binding;GO:0004714//transmembrane receptor protein tyrosine kinase activity	GO:0006464//cellular protein modification process;GO:0007167//enzyme linked receptor protein signaling pathway;GO:0022603//regulation of anatomical structure morphogenesis	K05113//Eph receptor B4 [EC:2.7.10.1]	gi|397483514|ref|XP_003812946.1|//PREDICTED: ephrin type-B receptor 4 isoform X2 [Pan paniscus]
79960	4959	3070.05	8152.61	1.296382394	0	Up	0	JADE1	GO:0043231//intracellular membrane-bounded organelle;GO:0043234//protein complex	GO:0046914//transition metal ion binding	GO:0043967//histone H4 acetylation;GO:0012501//programmed cell death;GO:0050896//response to stimulus;GO:0016049//cell growth	K11347//protein Jade-1	gi|635044780|ref|XP_007997981.1|//PREDICTED: protein Jade-1 isoform X1 [Chlorocebus sabaeus];gi|795251653|ref|XP_011919007.1|//PREDICTED: protein Jade-1 isoform X4 [Cercocebus atys];gi|397505200|ref|XP_003823158.1|//PREDICTED: protein Jade-1 isoform X5 [Pan paniscus]
4644	12221	5345.19	11791.73	1.028844804	0	Up	0	MYO5A	GO:0031252//cell leading edge;GO:0042995//cell projection;GO:0030427//site of polarized growth;GO:0015629//actin cytoskeleton	GO:0032559//adenyl ribonucleotide binding;GO:0008092//cytoskeletal protein binding	GO:0030029//actin filament-based process;GO:0051234//establishment of localization	K10357//myosin V	gi|215982794|ref|NP_001135967.1|//unconventional myosin-Va isoform 2 [Homo sapiens];gi|215982791|ref|NP_000250.3|//unconventional myosin-Va isoform 1 [Homo sapiens]
10008	3070	751.28	3807.12	2.228659987	0	Up	0	KCNE3	GO:0031224//intrinsic component of membrane	GO:0005267//potassium channel activity;GO:0016247//channel regulator activity	GO:0006813//potassium ion transport	K04897//potassium voltage-gated channel Isk-related subfamily E member 3	gi|767967373|ref|XP_011543015.1|//PREDICTED: potassium voltage-gated channel subfamily E member 3 isoform X1 [Homo sapiens]
4289	11210	5192.14	11552.2	1.041148979	0	Up	0	MKLN1	GO:0044424//intracellular part	GO:0005488//binding	GO:0023052//signaling	K11447//histone demethylase [EC:1.14.11.-];K01064//wingless-type MMTV integration site family, member 9	gi|505801259|ref|XP_004608311.1|//PREDICTED: muskelin [Sorex araneus];gi|831228811|ref|XP_003791660.2|//PREDICTED: muskelin [Otolemur garnettii]
27013	2063	1583	5486	1.680475911	0	Up	0	CNPPD1	GO:0031224//intrinsic component of membrane	NA	NA	K14612//solute carrier family 23 (nucleobase transporter), member 3	gi|187607437|ref|NP_056495.3|//protein CNPPD1 [Homo sapiens]
314	2672	1275.02	4882.78	1.824565444	0	Up	0	AOC2	GO:0016020//membrane;GO:0044424//intracellular part	GO:0016641//oxidoreductase activity, acting on the CH-NH2 group of donors, oxygen as acceptor;GO:0046914//transition metal ion binding;GO:0048037//cofactor binding	GO:0050953//sensory perception of light stimulus;GO:0006576//cellular biogenic amine metabolic process	K00276//primary-amine oxidase [EC:1.4.3.21]	gi|60498984|ref|NP_033720.2|//retina-specific copper amine oxidase isoform b precursor [Homo sapiens];gi|60498982|ref|NP_001149.2|//retina-specific copper amine oxidase isoform a precursor [Homo sapiens]
10444	4314	3511	8846	1.22052579	0	Up	0	ZER1	GO:0031461//cullin-RING ubiquitin ligase complex	GO:0019787//ubiquitin-like protein transferase activity;GO:0005488//binding	GO:0031396//regulation of protein ubiquitination	K10350//Zyg-11 protein homolog	gi|743711977|ref|XP_010949516.1|//PREDICTED: protein zer-1 homolog isoform X2 [Camelus bactrianus]
5066	5320	111	2112.84	4.137934482	0	Up	0	PAM	GO:0031224//intrinsic component of membrane;GO:0016023//null	GO:0016842//amidine-lyase activity;GO:0019842//vitamin binding;GO:0046914//transition metal ion binding;GO:0016715//oxidoreductase activity, acting on paired donors, with incorporation or reduction of molecular oxygen, reduced ascorbate as one donor, and incorporation of one atom of oxygen	GO:0043412//macromolecule modification;GO:0044237//cellular metabolic process	K00504//peptidylglycine monooxygenase [EC:1.14.17.3];K18200//peptidylamidoglycolate lyase [EC:4.3.2.5]	gi|21070982|ref|NP_620177.1|//peptidyl-glycine alpha-amidating monooxygenase isoform d precursor [Homo sapiens];gi|21070980|ref|NP_620176.1|//peptidyl-glycine alpha-amidating monooxygenase isoform c precursor [Homo sapiens];gi|578810401|ref|XP_006714699.1|//PREDICTED: peptidyl-glycine alpha-amidating monooxygenase isoform X10 [Homo sapiens];gi|293336314|ref|NP_001170777.1|//peptidyl-glycine alpha…
11216	3941	1136	4598	1.904426175	0	Up	0	AKAP10	GO:0016020//membrane;GO:0043231//intracellular membrane-bounded organelle;GO:0044444//cytoplasmic part	GO:0060089//molecular transducer activity	GO:0023052//signaling;GO:0033036//macromolecule localization;GO:0007599//hemostasis	K16526//A-kinase anchor protein 10	gi|578829666|ref|XP_006721495.1|//PREDICTED: A-kinase anchor protein 10, mitochondrial isoform X2 [Homo sapiens];gi|21493033|ref|NP_009133.2|//A-kinase anchor protein 10, mitochondrial precursor [Homo sapiens]
262	3399	2721	7513	1.35263469	0	Up	0	AMD1	GO:0044444//cytoplasmic part	GO:0016831//carboxy-lyase activity	GO:0006596//polyamine biosynthetic process	K01611//S-adenosylmethionine decarboxylase [EC:4.1.1.50]	gi|820995613|ref|XP_012368210.1|//PREDICTED: LOW QUALITY PROTEIN: uncharacterized protein LOC101585574 [Octodon degus];gi|564473397|ref|NP_001274143.1|//S-adenosylmethionine decarboxylase proenzyme isoform 3 [Homo sapiens] ;gi|74275346|ref|NP_001625.2|//S-adenosylmethionine decarboxylase proenzyme isoform 1 [Homo sapiens];gi|724837546|ref|XP_010364328.1|//PREDICTED: S-adenosylmethionine decarboxy…
10018	4620	3540.42	8879.44	1.21393072	0	Up	0	BCL2L11	GO:0031966//mitochondrial membrane	GO:0005488//binding	GO:0032461//positive regulation of protein oligomerization;GO:0007169//transmembrane receptor protein tyrosine kinase signaling pathway;GO:0001836//release of cytochrome c from mitochondria	K16341//Bcl-2-like protein 11	gi|767916288|ref|XP_011508767.1|//PREDICTED: bcl-2-like protein 11 isoform X13 [Homo sapiens];gi|694895844|ref|XP_009441367.1|//PREDICTED: bcl-2-like protein 11 isoform X2 [Pan troglodytes];gi|74188054|dbj|BAE37144.1|//unnamed protein product [Mus musculus];gi|694895862|ref|XP_009441377.1|//PREDICTED: bcl-2-like protein 11 isoform X8 [Pan troglodytes];gi|767916286|ref|XP_011508766.1|//PREDICTED: …
84803	2659	869	4025	2.098943245	0	Up	0	GPAT3	GO:0031224//intrinsic component of membrane;GO:0043231//intracellular membrane-bounded organelle;GO:0031090//organelle membrane	GO:0008374//O-acyltransferase activity	GO:0006641//triglyceride metabolic process;GO:0006644//phospholipid metabolic process;GO:0009966//regulation of signal transduction	K13506//glycerol-3-phosphate O-acyltransferase 3/4 [EC:2.3.1.15]	gi|635043457|ref|XP_007997305.1|//PREDICTED: glycerol-3-phosphate acyltransferase 3 isoform X1 [Chlorocebus sabaeus]
84984	2216	1038.13	4359.53	1.957568034	0	Up	0	CEP19	NA	NA	NA	K16801//centrosomal protein CEP19	gi|671031563|ref|XP_008706588.1|//PREDICTED: centrosomal protein of 19 kDa isoform X1 [Ursus maritimus]
10423	1924	2005	6205	1.517211518	0	Up	0	CDIPT	GO:0012505//endomembrane system;GO:0043231//intracellular membrane-bounded organelle;GO:0031224//intrinsic component of membrane;GO:0031090//organelle membrane	GO:0008289//lipid binding;GO:0030246//carbohydrate binding;GO:0046914//transition metal ion binding;GO:0017169//CDP-alcohol phosphatidyltransferase activity;GO:0005548//phospholipid transporter activity	GO:0046474//glycerophospholipid biosynthetic process	K00999//CDP-diacylglycerol--inositol 3-phosphatidyltransferase [EC:2.7.8.11]	gi|655809986|ref|XP_002711910.2|//PREDICTED: CDP-diacylglycerol--inositol 3-phosphatidyltransferase [Oryctolagus cuniculus]
5476	3061	3726.76	9124.44	1.179196648	0	Up	0	CTSA	GO:0031981//nuclear lumen;GO:0000323//lytic vacuole	GO:0004180//carboxypeptidase activity;GO:0030234//enzyme regulator activity;GO:0005488//binding	GO:0019538//protein metabolic process;GO:0015031//protein transport	K13289//cathepsin A (carboxypeptidase C) [EC:3.4.16.5]	gi|62088990|dbj|BAD92942.1|//carrier family 6, member 8 variant [Homo sapiens];gi|119395729|ref|NP_000299.2|//lysosomal protective protein isoform a precursor [Homo sapiens];gi|262527235|ref|NP_001161066.1|//lysosomal protective protein isoform c precursor [Homo sapiens]
3101	3080	1918	6031	1.540177059	0	Up	0	HK3	GO:0032991//macromolecular complex;GO:0043231//intracellular membrane-bounded organelle;GO:0044444//cytoplasmic part	GO:0005515//protein binding;GO:0032559//adenyl ribonucleotide binding;GO:0004396//hexokinase activity	GO:0006007//glucose catabolic process;GO:0008645//hexose transport	K00844//hexokinase [EC:2.7.1.1]	gi|675688454|ref|XP_008956368.1|//PREDICTED: hexokinase-3 isoform X3 [Pan paniscus]
5165	8966	3086.06	8052.76	1.271099769	0	Up	0	PDK3	GO:0044429//mitochondrial part	GO:0004672//protein kinase activity;GO:0032559//adenyl ribonucleotide binding;GO:0004673//protein histidine kinase activity	GO:0006468//protein phosphorylation;GO:0006086//acetyl-CoA biosynthetic process from pyruvate;GO:0019318//hexose metabolic process	K00898//pyruvate dehydrogenase kinase 2/3/4 [EC:2.7.11.2]	gi|926729282|ref|XP_005701047.2|//PREDICTED: pyruvate dehydrogenase kinase, isozyme 3 isoform X1 [Capra hircus]
64207	4213	4980.2	11053.99	1.037674171	0	Up	0	IRF2BPL	GO:0043231//intracellular membrane-bounded organelle	NA	NA	K11412//NAD-dependent deacetylase sirtuin 2 [EC:3.5.1.-];K11318//ataxin-7;K04498//E1A/CREB-binding protein [EC:2.3.1.48]	gi|33457336|ref|NP_078772.1|//interferon regulatory factor 2-binding protein-like [Homo sapiens]
9354	6126	2761	7479	1.32503704	0	Up	0	UBE4A	GO:0043234//protein complex	GO:0005488//binding;GO:0004842//ubiquitin-protein transferase activity	GO:0019941//modification-dependent protein catabolic process	K10596//ubiquitin conjugation factor E4 A [EC:2.3.2.27]	gi|323362983|ref|NP_001191006.1|//ubiquitin conjugation factor E4 A isoform 2 [Homo sapiens];gi|38327029|ref|NP_004779.2|//ubiquitin conjugation factor E4 A isoform 1 [Homo sapiens]
2932	7101	4434	10195	1.088563644	0	Up	0	GSK3B	GO:0030425//dendrite;GO:0031981//nuclear lumen;GO:0044297//cell body;GO:0030427//site of polarized growth;GO:0043234//protein complex;GO:0044425//membrane part;GO:0044444//cytoplasmic part	GO:0035254//glutamate receptor binding;GO:0051018//protein kinase A binding;GO:0008092//cytoskeletal protein binding;GO:0004672//protein kinase activity;GO:0032559//adenyl ribonucleotide binding;GO:0019900//kinase binding;GO:0008134//transcription factor binding;GO:0019899//enzyme binding	GO:0051146//striated muscle cell differentiation;GO:0001952//regulation of cell-matrix adhesion;GO:0006355//regulation of transcription, DNA-templated;GO:0006073//cellular glucan metabolic process;GO:0043405//regulation of MAP kinase activity;GO:0000768//syncytium formation by plasma membrane fusion;GO:0007169//transmembrane receptor protein tyrosine kinase signaling pathway;GO:0021987//cerebral …	K03083//glycogen synthase kinase 3 beta [EC:2.7.11.26]	gi|562876525|ref|XP_006166045.1|//PREDICTED: glycogen synthase kinase-3 beta isoform X1 [Tupaia chinensis];gi|562876529|ref|XP_006166047.1|//PREDICTED: glycogen synthase kinase-3 beta isoform X2 [Tupaia chinensis]
54930	1632	962	4147	1.995341792	0	Up	0	HAUS4	GO:0005875//microtubule associated complex	NA	GO:0007051//spindle organization;GO:0000087//mitotic M phase;GO:0031023//microtubule organizing center organization	K16587//HAUS augmin-like complex subunit 4	gi|686744819|ref|XP_009247196.1|//PREDICTED: HAUS augmin-like complex subunit 4 isoform X2 [Pongo abelii];gi|28207861|emb|CAD62584.1|//unnamed protein product [Homo sapiens]
5547	3662	2828	7575	1.308846313	0	Up	0	PRCP	GO:0016020//membrane;GO:0000323//lytic vacuole	GO:0004180//carboxypeptidase activity;GO:0005488//binding	GO:0072376//protein activation cascade;GO:0007599//hemostasis	K01285//lysosomal Pro-X carboxypeptidase [EC:3.4.16.2]	gi|4826940|ref|NP_005031.1|//lysosomal Pro-X carboxypeptidase isoform 1 preproprotein [Homo sapiens];gi|117306169|ref|NP_955450.2|//lysosomal Pro-X carboxypeptidase isoform 2 precursor [Homo sapiens]
23185	8546	2398	6820	1.395322625	0	Up	0	LARP4B	NA	GO:0003676//nucleic acid binding	NA	K18763//la-related protein 4	gi|966960719|ref|XP_015001822.1|//PREDICTED: la-related protein 4B isoform X4 [Macaca mulatta]
27284	1320	428	2913	2.654205544	0	Up	0	SULT1B1	GO:0044444//cytoplasmic part	GO:0008146//sulfotransferase activity	GO:0006790//sulfur compound metabolic process;GO:0006575//cellular modified amino acid metabolic process;GO:0009698//phenylpropanoid metabolic process;GO:0006066//alcohol metabolic process;GO:0006629//lipid metabolic process	K01025//null	gi|171849133|pdb|3CKL|A//Chain A, Crystal Structure Of Human Cytosolic Sulfotransferase Sult1b1 In Complex With Pap And Resveratrol
90231	2832	2947	7741	1.280655433	0	Up	0	KIAA2013	GO:0031224//intrinsic component of membrane	NA	NA	NA	gi|114554024|ref|XP_001143405.1|//PREDICTED: uncharacterized protein KIAA2013 homolog isoform X1 [Pan troglodytes]
6257	2897	1669	5492	1.605730215	0	Up	0	RXRB	GO:0031981//nuclear lumen	GO:0008289//lipid binding;GO:0003708//retinoic acid receptor activity;GO:0043565//sequence-specific DNA binding;GO:0003712//transcription cofactor activity;GO:0046914//transition metal ion binding;GO:0001071//null	GO:0030522//intracellular receptor signaling pathway;GO:0055007//cardiac muscle cell differentiation;GO:0014855//striated muscle cell proliferation;GO:0009755//hormone-mediated signaling pathway;GO:0032526//response to retinoic acid	K08525//retinoid X receptor beta	gi|147223296|emb|CAN13298.1|//retinoid X receptor, beta [Sus scrofa];gi|585172341|ref|XP_006738122.1|//PREDICTED: retinoic acid receptor RXR-beta isoform X3 [Leptonychotes weddellii];gi|66347234|emb|CAI95622.1|//retinoid X receptor, beta [Homo sapiens]
10960	1853	2061	6192	1.474443511	0	Up	0	LMAN2	GO:0031224//intrinsic component of membrane;GO:0043231//intracellular membrane-bounded organelle;GO:0012505//endomembrane system;GO:0031090//organelle membrane;GO:0005793//endoplasmic reticulum-Golgi intermediate compartment	GO:0030246//carbohydrate binding	GO:0006810//transport	K10082//lectin, mannose-binding 2	gi|514467591|ref|XP_003473292.2|//PREDICTED: vesicular integral-membrane protein VIP36 [Cavia porcellus]
6595	5758	3055.73	7896.11	1.257007558	0	Up	0	SMARCA2	GO:0005856//cytoskeleton;GO:0031981//nuclear lumen;GO:0070603//SWI/SNF superfamily-type complex	GO:0032559//adenyl ribonucleotide binding;GO:0017111//nucleoside-triphosphatase activity;GO:0003712//transcription cofactor activity;GO:0042623//ATPase activity, coupled;GO:0003676//nucleic acid binding	GO:0000122//negative regulation of transcription from RNA polymerase II promoter;GO:0008283//cell proliferation;GO:0048731//system development;GO:0016568//null	K11647//SWI/SNF-related matrix-associated actin-dependent regulator of chromatin subfamily A member 2/4 [EC:3.6.4.-]	gi|48255900|ref|NP_003061.3|//probable global transcription activator SNF2L2 isoform a [Homo sapiens];gi|574957245|ref|NP_001276326.1|//probable global transcription activator SNF2L2 isoform c [Homo sapiens];gi|48255898|ref|NP_620614.2|//probable global transcription activator SNF2L2 isoform b [Homo sapiens];gi|431898655|gb|ELK07035.1|//Putative global transcription activator SNF2L2 [Pteropus ale…
26019	5228	4158	9677	1.106052648	0	Up	0	UPF2	GO:0043231//intracellular membrane-bounded organelle;GO:0044444//cytoplasmic part	GO:0005515//protein binding;GO:0003676//nucleic acid binding	GO:0000956//nuclear-transcribed mRNA catabolic process;GO:0006405//RNA export from nucleus	K14327//regulator of nonsense transcripts 2	gi|11693132|ref|NP_056357.1|//regulator of nonsense transcripts 2 [Homo sapiens]
4775	6391	3155.35	8035.29	1.235932595	0	Up	0	NFATC3	GO:0016020//membrane;GO:0031981//nuclear lumen	GO:0001071//null;GO:0003676//nucleic acid binding	GO:0006355//regulation of transcription, DNA-templated;GO:0006952//defense response	K17333//nuclear factor of activated T-cells, cytoplasmic 3	gi|4758804|ref|NP_004546.1|//nuclear factor of activated T-cells, cytoplasmic 3 isoform 2 [Homo sapiens];gi|27886555|ref|NP_775186.1|//nuclear factor of activated T-cells, cytoplasmic 3 isoform 3 [Homo sapiens];gi|27886561|ref|NP_775188.1|//nuclear factor of activated T-cells, cytoplasmic 3 isoform 1 [Homo sapiens]
54893	4969	4904.52	10808.63	1.027382363	0	Up	0	MTMR10	NA	GO:0042578//phosphoric ester hydrolase activity	NA	K18085//myotubularin-related protein 10/11/12	gi|124028527|ref|NP_060232.2|//myotubularin-related protein 10 [Homo sapiens]
4208	6263	772	3670.18	2.136560612	0	Up	0	MEF2C	GO:0016604//nuclear body	GO:0003677//DNA binding;GO:0043565//sequence-specific DNA binding;GO:0019899//enzyme binding;GO:0001071//null	GO:0014706//striated muscle tissue development;GO:0048771//tissue remodeling;GO:0001503//ossification;GO:0045637//regulation of myeloid cell differentiation;GO:0050804//modulation of chemical synaptic transmission;GO:0032092//positive regulation of protein binding;GO:0000122//negative regulation of transcription from RNA polymerase II promoter;GO:0001944//vasculature development;GO:0007169//trans…	K04454//MADS-box transcription enhancer factor 2C	gi|301069384|ref|NP_001180278.1|//myocyte-specific enhancer factor 2C isoform 5 [Homo sapiens];gi|196114945|ref|NP_001124477.1|//myocyte-specific enhancer factor 2C isoform 2 [Homo sapiens] ;gi|301069380|ref|NP_001180276.1|//myocyte-specific enhancer factor 2C isoform 3 [Homo sapiens] ;gi|119616371|gb|EAW95965.1|//MADS box transcription enhancer factor 2, polypeptide C (myocyte enhancer factor 2C…
5351	3047	1116	4389	1.862937787	0	Up	0	PLOD1	GO:0005789//endoplasmic reticulum membrane	GO:0016701//oxidoreductase activity, acting on single donors with incorporation of molecular oxygen;GO:0042802//identical protein binding;GO:0019842//vitamin binding;GO:0046914//transition metal ion binding;GO:0070815//peptidyl-lysine 5-dioxygenase activity	GO:0009067//aspartate family amino acid biosynthetic process;GO:0009888//tissue development;GO:0006950//response to stress;GO:0043412//macromolecule modification	K00473//procollagen-lysine,2-oxoglutarate 5-dioxygenase 1 [EC:1.14.11.4]	gi|938148809|ref|NP_001303249.1|//procollagen-lysine,2-oxoglutarate 5-dioxygenase 1 isoform 1 precursor [Homo sapiens] ;gi|966914811|ref|XP_014968096.1|//PREDICTED: procollagen-lysine,2-oxoglutarate 5-dioxygenase 1 [Macaca mulatta]
147138	4419	4194.26	9695.5	1.096281548	0	Up	0	TMC8	GO:0043231//intracellular membrane-bounded organelle;GO:0044425//membrane part	NA	NA	NA	gi|23943900|ref|NP_689681.2|//transmembrane channel-like protein 8 [Homo sapiens]
100287171	1837	4692	10464	1.044542072	0	Up	0	WASH1	GO:0010008//endosome membrane;GO:0043234//protein complex;GO:0005769//early endosome	GO:0015631//tubulin binding	GO:0016197//endosomal transport;GO:0045010//actin nucleation	K18461//WAS protein family homolog 1	gi|767954354|ref|XP_011515960.1|//PREDICTED: WAS protein family homolog 1 isoform X2 [Homo sapiens]
9416	3288	957	4054	1.970137803	0	Up	0	DDX23	GO:0031981//nuclear lumen;GO:0005681//spliceosomal complex;GO:0030532//small nuclear ribonucleoprotein complex	GO:0032559//adenyl ribonucleotide binding;GO:0003724//RNA helicase activity;GO:0042623//ATPase activity, coupled	GO:0000245//spliceosomal complex assembly	K12858//ATP-dependent RNA helicase DDX23/PRP28 [EC:3.6.4.13]	gi|149714248|ref|XP_001504169.1|//PREDICTED: probable ATP-dependent RNA helicase DDX23 [Equus caballus]
4048	2204	2015.06	6050.99	1.473730948	0	Up	0	LTA4H	GO:0031981//nuclear lumen;GO:0044444//cytoplasmic part	GO:0070011//peptidase activity, acting on L-amino acid peptides;GO:0046914//transition metal ion binding;GO:0016803//ether hydrolase activity	GO:0006691//leukotriene metabolic process;GO:0009058//biosynthetic process;GO:0019538//protein metabolic process;GO:0006952//defense response;GO:0009725//response to hormone;GO:0060487//lung epithelial cell differentiation;GO:0010038//response to metal ion	K01254//leukotriene-A4 hydrolase [EC:3.3.2.6]	gi|955264593|pdb|4R7L|A//Chain A, Structure Of Human Leukotriene A4 Hydrolase In Complex With Inhibitor H1;gi|375331879|ref|NP_001243572.1|//leukotriene A-4 hydrolase isoform 2 [Homo sapiens]
8904	2074	2522.89	6935.82	1.346371697	0	Up	0	CPNE1	NA	GO:0005543//phospholipid binding	GO:0006810//transport;GO:0044238//primary metabolic process	K19907//synaptotagmin-7;K06491//neural cell adhesion molecule;K19909//synaptotagmin-9;K11348//bromodomain and PHD finger-containing protein 1;K12898//heterogeneous nuclear ribonucleoprotein F/H;K19906//synaptotagmin-6	gi|23397696|ref|NP_690902.1|//copine-1 isoform a [Homo sapiens];gi|197333761|ref|NP_003906.2|//copine-1 isoform b [Homo sapiens];gi|311893345|ref|NP_001185792.1|//copine-1 isoform c [Homo sapiens]
51347	4399	4688	10431	1.041215542	0	Up	0	TAOK3	GO:0016020//membrane;GO:0043231//intracellular membrane-bounded organelle	GO:0019887//protein kinase regulator activity;GO:0032559//adenyl ribonucleotide binding;GO:0004672//protein kinase activity	GO:0043409//negative regulation of MAPK cascade;GO:0006468//protein phosphorylation;GO:0043410//positive regulation of MAPK cascade	K04429//thousand and one amino acid protein kinase [EC:2.7.11.1]	gi|6708150|gb|AAF25817.1|AF181985_1//serine/threonine kinase [Homo sapiens];gi|148746218|ref|NP_057365.3|//serine/threonine-protein kinase TAO3 [Homo sapiens];gi|640825368|ref|XP_008069787.1|//PREDICTED: serine/threonine-protein kinase TAO3 isoform X2 [Tarsius syrichta];gi|767974514|ref|XP_011536742.1|//PREDICTED: serine/threonine-protein kinase TAO3 isoform X4 [Homo sapiens];gi|719751080|ref|XP_…
4055	2232	3571	8655	1.16458823	0	Up	0	LTBR	GO:0031224//intrinsic component of membrane	GO:0004871//signal transducer activity;GO:0005488//binding	GO:0009612//response to mechanical stimulus;GO:0007249//I-kappaB kinase/NF-kappaB signaling;GO:0012501//programmed cell death;GO:0051704//multi-organism process	K03159//lymphotoxin beta receptor TNFR superfamily member 3	gi|402534565|ref|NP_001257916.1|//tumor necrosis factor receptor superfamily member 3 isoform 2 [Homo sapiens];gi|4505039|ref|NP_002333.1|//tumor necrosis factor receptor superfamily member 3 isoform 1 precursor [Homo sapiens]
206358	4816	2681.66	7182.33	1.308708151	0	Up	0	SLC36A1	GO:0031224//intrinsic component of membrane;GO:0005764//lysosome	GO:0015291//secondary active transmembrane transporter activity;GO:0005275//amine transmembrane transporter activity	GO:0006807//nitrogen compound metabolic process;GO:0006865//amino acid transport	K14209//solute carrier family 36 (proton-coupled amino acid transporter)	gi|767937576|ref|XP_011535882.1|//PREDICTED: proton-coupled amino acid transporter 1 isoform X2 [Homo sapiens];gi|815890941|ref|NP_001295080.1|//proton-coupled amino acid transporter 1 isoform c [Homo sapiens];gi|767937607|ref|XP_011535897.1|//PREDICTED: proton-coupled amino acid transporter 1 isoform X4 [Homo sapiens]
7508	3729	1791	5616	1.536160142	0	Up	0	XPC	GO:0031981//nuclear lumen;GO:0000109//nucleotide-excision repair complex	GO:0000217//DNA secondary structure binding	GO:0051276//chromosome organization;GO:0007050//cell cycle arrest;GO:0006289//nucleotide-excision repair	K10838//xeroderma pigmentosum group C-complementing protein	gi|224809295|ref|NP_004619.3|//DNA repair protein complementing XP-C cells [Homo sapiens]
8417	4270	3083	7825	1.231138407	0	Up	0	STX7	GO:0031224//intrinsic component of membrane;GO:0043234//protein complex;GO:0005769//early endosome	GO:0005515//protein binding	GO:0048193//Golgi vesicle transport;GO:0015031//protein transport	K08488//syntaxin 7	gi|675787857|ref|XP_008951259.1|//PREDICTED: syntaxin-7 isoform X2 [Pan paniscus];gi|170932494|ref|NP_003560.2|//syntaxin-7 [Homo sapiens]
23240	5033	2748	7254	1.287777285	0	Up	0	KIAA0922	GO:0031224//intrinsic component of membrane	NA	NA	NA	gi|196114949|ref|NP_001124479.1|//transmembrane protein 131-like isoform 1 precursor [Homo sapiens];gi|187608809|ref|NP_056011.3|//transmembrane protein 131-like isoform 2 precursor [Homo sapiens]
115548	4994	2629	7038	1.308033916	0	Up	0	FCHO2	NA	NA	NA	K20042//F-BAR domain only protein	gi|226371725|ref|NP_001139504.1|//F-BAR domain only protein 2 isoform b [Homo sapiens];gi|158256996|dbj|BAF84471.1|//unnamed protein product [Homo sapiens]
835	4046	2048.4	6030.66	1.44520098	0	Up	0	CASP2	GO:0043231//intracellular membrane-bounded organelle;GO:0044444//cytoplasmic part	GO:0004175//endopeptidase activity;GO:0005515//protein binding	GO:0022602//ovulation cycle process;GO:0009612//response to mechanical stimulus;GO:0007169//transmembrane receptor protein tyrosine kinase signaling pathway;GO:0006508//proteolysis;GO:0007417//central nervous system development	K02186//caspase 2 [EC:3.4.22.55]	gi|119572246|gb|EAW51861.1|//hCG20684, isoform CRA_b [Homo sapiens];gi|39995059|ref|NP_116764.2|//caspase-2 isoform 1 preproprotein [Homo sapiens]
23307	4336	3295	8121	1.188761467	0	Up	0	FKBP15	GO:0005768//endosome;GO:0030427//site of polarized growth;GO:0015629//actin cytoskeleton;GO:0043005//neuron projection	GO:0008092//cytoskeletal protein binding	GO:0044267//cellular protein metabolic process;GO:0016192//vesicle-mediated transport	K17478//FK506-binding protein 15	gi|150010552|ref|NP_056073.1|//FK506-binding protein 15 [Homo sapiens]
57680	7941	4502	10023.01	1.04206041	0	Up	0	CHD8	GO:0035097//histone methyltransferase complex;GO:0044427//chromosomal part	GO:0042393//histone binding;GO:0032559//adenyl ribonucleotide binding;GO:0004386//helicase activity;GO:0042623//ATPase activity, coupled;GO:0003676//nucleic acid binding	GO:0006359//regulation of transcription from RNA polymerase III promoter;GO:0006357//regulation of transcription from RNA polymerase II promoter;GO:0006338//chromatin remodeling;GO:0016055//Wnt signaling pathway	K04494//chromodomain helicase DNA binding protein 8 [EC:3.6.4.12]	gi|282165704|ref|NP_001164100.1|//chromodomain-helicase-DNA-binding protein 8 isoform 1 [Homo sapiens];gi|34328020|dbj|BAB13390.3|//KIAA1564 protein [Homo sapiens]
54878	7308	1227.34	4494.72	1.760078827	0	Up	0	DPP8	GO:0031981//nuclear lumen	GO:0008238//exopeptidase activity	GO:0002376//immune system process;GO:0019538//protein metabolic process	K08655//dipeptidyl-peptidase 8 [EC:3.4.14.5]	gi|37577091|ref|NP_932065.1|//dipeptidyl peptidase 8 isoform 4 [Homo sapiens];gi|37577089|ref|NP_932064.1|//dipeptidyl peptidase 8 isoform 3 [Homo sapiens];gi|675788656|ref|XP_008951558.1|//PREDICTED: dipeptidyl peptidase 8 isoform X6 [Pan paniscus];gi|694960116|ref|XP_009427649.1|//PREDICTED: dipeptidyl peptidase 8 isoform X5 [Pan troglodytes]
79892	4229	1432	4886	1.658004915	0	Up	0	MCMBP	GO:0043231//intracellular membrane-bounded organelle;GO:0043234//protein complex	GO:0005488//binding	GO:0000087//mitotic M phase;GO:0007059//chromosome segregation;GO:0051320//S phase;GO:0006260//DNA replication	K05700//vinculin	gi|13376243|ref|NP_079110.1|//mini-chromosome maintenance complex-binding protein isoform 1 [Homo sapiens];gi|397510645|ref|XP_003825703.1|//PREDICTED: mini-chromosome maintenance complex-binding protein isoform X2 [Pan paniscus];gi|373838727|ref|NP_001243307.1|//mini-chromosome maintenance complex-binding protein isoform 2 [Homo sapiens]
115207	6255	1257	4549	1.742947329	0	Up	0	KCTD12	GO:0005887//integral component of plasma membrane	GO:0005267//potassium channel activity;GO:0005488//binding	GO:0034220//ion transmembrane transport;GO:0030001//metal ion transport	NA	gi|19923973|ref|NP_612453.1|//BTB/POZ domain-containing protein KCTD12 [Homo sapiens]
9813	5794	2614	6971	1.302489031	0	Up	0	EFCAB14	NA	GO:0046872//metal ion binding	NA	K14570//RNA exonuclease 1 [EC:3.1.-.-];K16808//nuclear mitotic apparatus protein 1	gi|7662160|ref|NP_055589.1|//EF-hand calcium-binding domain-containing protein 14 [Homo sapiens]
222194	3220	1153	4337	1.798687474	0	Up	0	RSBN1L	GO:0043231//intracellular membrane-bounded organelle	NA	NA	K18024//tyrosine-protein phosphatase non-receptor type 12/18/22 [EC:3.1.3.48]	gi|158534055|ref|NP_940869.2|//round spermatid basic protein 1-like protein [Homo sapiens]
23670	6527	2658	7033	1.291181657	0	Up	0	TMEM2	GO:0031224//intrinsic component of membrane	NA	NA	K19031//cell migration-inducing and hyaluronan-binding protein [EC:3.2.1.35]	gi|209447096|ref|NP_001129292.1|//transmembrane protein 2 isoform b [Homo sapiens];gi|7019555|ref|NP_037522.1|//transmembrane protein 2 isoform a [Homo sapiens]
3148	1509	2561	6866.01	1.31014725	0	Up	0	HMGB2	GO:0032991//macromolecular complex;GO:0031981//nuclear lumen;GO:0044421//extracellular region part;GO:0005694//chromosome;GO:0044444//cytoplasmic part	GO:0043566//null;GO:0043565//sequence-specific DNA binding;GO:0005102//receptor binding;GO:0001071//null	GO:0006997//nucleus organization;GO:0034728//nucleosome organization;GO:0006284//base-excision repair;GO:0006266//DNA ligation;GO:0048232//male gamete generation;GO:0032496//response to lipopolysaccharide;GO:0008406//gonad development;GO:0006935//chemotaxis;GO:0002562//somatic diversification of immune receptors via germline recombination within a single locus;GO:0000737//DNA catabolic process, e…	K11295//high mobility group protein B2	gi|831230877|ref|XP_012662433.1|//PREDICTED: high mobility group protein B2 isoform X1 [Otolemur garnettii];gi|664711509|ref|XP_008512728.1|//PREDICTED: high mobility group protein B2 [Equus przewalskii]
6711	9819	1779	5502	1.516272173	0	Up	0	SPTBN1	GO:0016020//membrane;GO:0031981//nuclear lumen;GO:0030864//cortical actin cytoskeleton;GO:0030016//myofibril	GO:0008092//cytoskeletal protein binding;GO:0005198//structural molecule activity	GO:0006606//protein import into nucleus;GO:0006935//chemotaxis;GO:0030835//negative regulation of actin filament depolymerization;GO:0007178//transmembrane receptor protein serine/threonine kinase signaling pathway	K06115//spectrin beta	gi|62089082|dbj|BAD92985.1|//spectrin, beta, non-erythrocytic 1 isoform 1 variant [Homo sapiens];gi|112382252|ref|NP_842565.2|//spectrin beta chain, non-erythrocytic 1 isoform 2 [Homo sapiens]
55526	5217	2469.22	6697.64	1.326979995	0	Up	0	DHTKD1	GO:0043231//intracellular membrane-bounded organelle	GO:0019842//vitamin binding;GO:0016624//oxidoreductase activity, acting on the aldehyde or oxo group of donors, disulfide as acceptor	GO:0006007//glucose catabolic process	K15791//probable 2-oxoglutarate dehydrogenase E1 component DHKTD1 [EC:1.2.4.2]	gi|296434477|sp|Q96HY7.2|DHTK1_HUMAN//RecName: Full=Probable 2-oxoglutarate dehydrogenase E1 component DHKTD1, mitochondrial; AltName: Full=Dehydrogenase E1 and transketolase domain-containing protein 1; Flags: Precursor
124565	4192	2844	7323	1.251895875	0	Up	0	SLC38A10	GO:0031224//intrinsic component of membrane	NA	GO:0030001//metal ion transport;GO:0015837//amine transport	K14996//solute carrier family 38 (sodium-coupled neutral amino acid transporter), member 10	gi|15779156|gb|AAH14642.1|//Solute carrier family 38, member 10 [Homo sapiens] ;gi|83921602|ref|NP_001033073.1|//putative sodium-coupled neutral amino acid transporter 10 isoform a [Homo sapiens]
51143	2517	3092	7714	1.206321371	0	Up	0	DYNC1LI1	GO:0016020//membrane;GO:0005815//microtubule organizing center;GO:0030286//dynein complex;GO:0005819//spindle;GO:0000776//kinetochore	GO:0032559//adenyl ribonucleotide binding;GO:0017111//nucleoside-triphosphatase activity	GO:0007094//mitotic spindle assembly checkpoint;GO:0051234//establishment of localization	K10416//dynein light intermediate chain 1, cytosolic	gi|795073729|ref|XP_011840738.1|//PREDICTED: cytoplasmic dynein 1 light intermediate chain 1 isoform X1 [Mandrillus leucophaeus];gi|795073740|ref|XP_011840756.1|//PREDICTED: cytoplasmic dynein 1 light intermediate chain 1 isoform X3 [Mandrillus leucophaeus]
84674	4097	516.6	2945.54	2.39879514	0	Up	0	CARD6	GO:0044464//cell part	NA	GO:0006915//apoptotic process	K12797//caspase recruitment domain-containing protein 6	gi|16554564|ref|NP_115976.2|//caspase recruitment domain-containing protein 6 [Homo sapiens]
3631	6120	1766	5448	1.512623904	0	Up	0	INPP4A	NA	GO:0034593//phosphatidylinositol bisphosphate phosphatase activity	GO:0023052//signaling	K01109//inositol polyphosphate-4-phosphatase [EC:3.1.3.66]	gi|4504705|ref|NP_001557.1|//type I inositol 3,4-bisphosphate 4-phosphatase isoform b [Homo sapiens];gi|4755140|ref|NP_004018.1|//type I inositol 3,4-bisphosphate 4-phosphatase isoform a [Homo sapiens];gi|410035462|ref|XP_003949910.1|//PREDICTED: type I inositol 3,4-bisphosphate 4-phosphatase isoform X3 [Pan troglodytes];gi|694895463|ref|XP_009441219.1|//PREDICTED: type I inositol 3,4-bisphosphat…
2145	4610	4398	9764	1.038007235	0	Up	0	EZH1	GO:0031981//nuclear lumen;GO:0031519//PcG protein complex	GO:0016279//protein-lysine N-methyltransferase activity;GO:0003676//nucleic acid binding	GO:0032502//developmental process;GO:0006325//chromatin organization	K17451//histone-lysine N-methyltransferase EZH1 [EC:2.1.1.43]	gi|530411764|ref|XP_005257202.1|//PREDICTED: histone-lysine N-methyltransferase EZH1 isoform X4 [Homo sapiens];gi|817348161|ref|XP_012299517.1|//PREDICTED: histone-lysine N-methyltransferase EZH1 isoform X1 [Aotus nancymaae];gi|767994034|ref|XP_011522819.1|//PREDICTED: histone-lysine N-methyltransferase EZH1 isoform X2 [Homo sapiens];gi|194380700|dbj|BAG58503.1|//unnamed protein product [Homo sap…
2242	2656	2900	7378	1.234559433	0	Up	0	FES	GO:0044444//cytoplasmic part	GO:0004713//protein tyrosine kinase activity;GO:0032559//adenyl ribonucleotide binding	GO:0006468//protein phosphorylation;GO:0032501//multicellular organismal process;GO:0006935//chemotaxis	K07527//tyrosine-protein kinase Fes/Fps [EC:2.7.10.2]	gi|675693655|ref|XP_008958102.1|//PREDICTED: tyrosine-protein kinase Fes/Fps isoform X3 [Pan paniscus];gi|675693651|ref|XP_008958100.1|//PREDICTED: tyrosine-protein kinase Fes/Fps isoform X2 [Pan paniscus];gi|219842236|ref|NP_001137257.1|//tyrosine-protein kinase Fes/Fps isoform 4 [Homo sapiens] ;gi|4503687|ref|NP_001996.1|//tyrosine-protein kinase Fes/Fps isoform 1 [Homo sapiens]
535	4193	2968	7485	1.221893768	0	Up	0	ATP6V0A1	GO:0012506//vesicle membrane;GO:0031981//nuclear lumen;GO:0031224//intrinsic component of membrane;GO:0016469//proton-transporting two-sector ATPase complex;GO:0048770//pigment granule	GO:0015077//monovalent inorganic cation transmembrane transporter activity;GO:0019899//enzyme binding	GO:0015988//energy coupled proton transmembrane transport, against electrochemical gradient;GO:0007169//transmembrane receptor protein tyrosine kinase signaling pathway;GO:0006875//cellular metal ion homeostasis;GO:0015031//protein transport	K02154//V-type H+-transporting ATPase subunit a	gi|675660930|ref|XP_008995862.1|//PREDICTED: V-type proton ATPase 116 kDa subunit a isoform 1 isoform X4 [Callithrix jacchus];gi|194097403|ref|NP_001123493.1|//V-type proton ATPase 116 kDa subunit a isoform 1 isoform b [Homo sapiens];gi|675660926|ref|XP_008995860.1|//PREDICTED: V-type proton ATPase 116 kDa subunit a isoform 1 isoform X2 [Callithrix jacchus]
51427	5910	1166.45	4304.7	1.771170775	0	Up	0	ZNF107	NA	GO:0005488//binding	NA	K09228//KRAB domain-containing zinc finger protein;K15464//BCL2/adenovirus E1B 19 kDa protein-interacting protein 3	gi|44887889|sp|Q9N2K0.1|ENH1_HUMAN//RecName: Full=HERV-H_2q24.3 provirus ancestral Env polyprotein; AltName: Full=Env protein HERV-H/p62; AltName: Full=Env protein HERV-H19; AltName: Full=Env protein HERV-Hcl.3; AltName: Full=Envelope polyprotein; AltName: Full=HERV-H/env62; Contains: RecName: Full=Surface protein; Short=SU; Contains: RecName: Full=Transmembrane protein; Short=TM; Flags: Precurso…
55284	6548	2449.8	6616.47	1.32078029	0	Up	0	UBE2W	NA	GO:0032559//adenyl ribonucleotide binding;GO:0019787//ubiquitin-like protein transferase activity	GO:0016567//protein ubiquitination	K10688//ubiquitin-conjugating enzyme E2 W [EC:2.3.2.25]	gi|402169571|ref|NP_001257944.1|//ubiquitin-conjugating enzyme E2 W isoform 3 [Homo sapiens] ;gi|402169569|ref|NP_060769.4|//ubiquitin-conjugating enzyme E2 W isoform 2 [Homo sapiens] ;gi|402169567|ref|NP_001001481.2|//ubiquitin-conjugating enzyme E2 W isoform 1 [Homo sapiens] ;gi|410041881|ref|XP_519809.4|//PREDICTED: ubiquitin-conjugating enzyme E2 W isoform X2 [Pan troglodytes];gi|803105114|re…
27430	2154	2274	6315	1.360933024	0	Up	0	MAT2B	GO:0043231//intracellular membrane-bounded organelle;GO:0043234//protein complex;GO:0044444//cytoplasmic part	GO:0016616//oxidoreductase activity, acting on the CH-OH group of donors, NAD or NADP as acceptor;GO:0030234//enzyme regulator activity;GO:0005488//binding	GO:0033692//cellular polysaccharide biosynthetic process;GO:0009108//coenzyme biosynthetic process;GO:0006730//one-carbon metabolic process	K00789//S-adenosylmethionine synthetase [EC:2.5.1.6]	gi|676280279|gb|KFO34168.1|//Hyaluronan mediated motility receptor [Fukomys damarensis];gi|11034825|ref|NP_037415.1|//methionine adenosyltransferase 2 subunit beta isoform 1 [Homo sapiens]
58485	801	2178	6145	1.383791601	0	Up	0	TRAPPC1	GO:0005801//cis-Golgi network	GO:0005488//binding	GO:0048193//Golgi vesicle transport	K20300//trafficking protein particle complex subunit 1	gi|880871034|ref|XP_005067617.2|//PREDICTED: trafficking protein particle complex subunit 1 [Mesocricetus auratus]
54464	9683	4626.75	10084.16	1.011402406	0	Up	0	XRN1	GO:0016020//membrane;GO:0043231//intracellular membrane-bounded organelle;GO:0005856//cytoskeleton;GO:0044444//cytoplasmic part	GO:0004527//exonuclease activity;GO:0003676//nucleic acid binding	GO:0016072//rRNA metabolic process;GO:0000291//nuclear-transcribed mRNA catabolic process, exonucleolytic	K12618//5'-3' exoribonuclease 1 [EC:3.1.13.-]	gi|544583598|ref|NP_001269788.1|//5'-3' exoribonuclease 1 isoform d [Homo sapiens];gi|110624792|ref|NP_061874.3|//5'-3' exoribonuclease 1 isoform a [Homo sapiens];gi|544583596|ref|NP_001269786.1|//5'-3' exoribonuclease 1 isoform c [Homo sapiens]
8844	4552	2564	6785	1.291335098	0	Up	0	KSR1	NA	NA	NA	K14958//kinase suppressor of Ras 1	gi|767996357|ref|XP_011523732.1|//PREDICTED: kinase suppressor of Ras 1 isoform X5 [Homo sapiens]
6625	2002	4547	9945	1.016438911	0	Up	0	SNRNP70	GO:0031981//nuclear lumen;GO:0030529//intracellular ribonucleoprotein complex	GO:0003676//nucleic acid binding	GO:0010468//regulation of gene expression;GO:0000377//RNA splicing, via transesterification reactions with bulged adenosine as nucleophile	K11093//U1 small nuclear ribonucleoprotein 70kDa	gi|36100|emb|CAA28352.1|//unnamed protein product [Homo sapiens]
10664	3714	1065	4076	1.823683165	0	Up	0	CTCF	GO:0031981//nuclear lumen;GO:0044427//chromosomal part	GO:0031490//chromatin DNA binding;GO:0043565//sequence-specific DNA binding;GO:0003712//transcription cofactor activity;GO:0046914//transition metal ion binding;GO:0001071//null	GO:0040029//regulation of gene expression, epigenetic;GO:0034728//nucleosome organization;GO:0065009//regulation of molecular function;GO:0007059//chromosome segregation;GO:0006355//regulation of transcription, DNA-templated;GO:0006259//DNA metabolic process;GO:0007063//regulation of sister chromatid cohesion	K09228//KRAB domain-containing zinc finger protein	gi|119603550|gb|EAW83144.1|//CCCTC-binding factor (zinc finger protein), isoform CRA_c [Homo sapiens];gi|62089172|dbj|BAD93030.1|//CCCTC-binding factor (zinc finger protein) variant [Homo sapiens]
65018	2680	2530	6714	1.295417696	0	Up	0	PINK1	GO:0031224//intrinsic component of membrane;GO:0031966//mitochondrial membrane;GO:0019866//organelle inner membrane	GO:0046872//metal ion binding;GO:0019904//protein domain specific binding;GO:0032559//adenyl ribonucleotide binding;GO:0004672//protein kinase activity;GO:0019899//enzyme binding	GO:0007249//I-kappaB kinase/NF-kappaB signaling;GO:0014046//dopamine secretion;GO:0006914//autophagy;GO:0016567//protein ubiquitination;GO:0006468//protein phosphorylation;GO:0001963//synaptic transmission, dopaminergic;GO:0006461//protein complex assembly;GO:0001836//release of cytochrome c from mitochondria	K05688//PTEN induced putative kinase 1 [EC:2.7.11.1]	gi|14165272|ref|NP_115785.1|//serine/threonine-protein kinase PINK1, mitochondrial precursor [Homo sapiens]
10783	2677	1110	4161	1.793753156	0	Up	0	NEK6	GO:0043231//intracellular membrane-bounded organelle	GO:0046872//metal ion binding;GO:0060089//molecular transducer activity;GO:0032559//adenyl ribonucleotide binding;GO:0004672//protein kinase activity;GO:0008092//cytoskeletal protein binding;GO:0019900//kinase binding	GO:0007249//I-kappaB kinase/NF-kappaB signaling;GO:0012501//programmed cell death;GO:0006468//protein phosphorylation;GO:0007088//regulation of mitotic nuclear division	K08857//NIMA (never in mitosis gene a)-related kinase 1/4/5 [EC:2.7.11.1]	gi|222418622|ref|NP_001138473.1|//serine/threonine-protein kinase Nek6 isoform 1 [Homo sapiens];gi|10121890|gb|AAG13417.1|AF087909_1//NIMA-related kinase 6 [Homo sapiens];gi|261244925|ref|NP_001159641.1|//serine/threonine-protein kinase Nek6 isoform 4 [Homo sapiens] ;gi|795178257|ref|XP_011844059.1|//PREDICTED: serine/threonine-protein kinase Nek6 isoform X1 [Mandrillus leucophaeus]
6801	14110	3089.78	7637.34	1.192948677	0	Up	0	STRN	GO:0008287//protein serine/threonine phosphatase complex;GO:0030425//dendrite;GO:0044297//cell body;GO:0044430//cytoskeletal part;GO:0043296//apical junction complex	GO:0035258//steroid hormone receptor binding;GO:0019904//protein domain specific binding;GO:0019903//protein phosphatase binding	GO:0007610//behavior;GO:0007043//cell-cell junction assembly;GO:0008283//cell proliferation;GO:0031175//neuron projection development;GO:0007166//cell surface receptor signaling pathway	K17608//striatin 1/3/4	gi|51242945|ref|NP_003153.2|//striatin [Homo sapiens]
5150	6622	2922.24	7358.58	1.219735268	0	Up	0	PDE7A	GO:0044444//cytoplasmic part	GO:0043169//cation binding;GO:0004114//3',5'-cyclic-nucleotide phosphodiesterase activity	GO:0019935//cyclic-nucleotide-mediated signaling	K18436//high affinity cAMP-specific 3',5'-cyclic phosphodiesterase 7 [EC:3.1.4.53]	gi|795591054|ref|XP_011914028.1|//PREDICTED: high affinity cAMP-specific 3',5'-cyclic phosphodiesterase 7A isoform X1 [Cercocebus atys];gi|539531|pir||A47286//3',5'-cyclic-AMP phosphodiesterase (EC 3.1.4.-) - human (fragment)
51573	2948	2682.5	6946.37	1.260063631	0	Up	0	GDE1	GO:0031224//intrinsic component of membrane;GO:0044424//intracellular part	GO:0043169//cation binding;GO:0008081//phosphoric diester hydrolase activity	GO:0019400//alditol metabolic process	K19179//glycerophosphoinositol glycerophosphodiesterase [EC:3.1.4.44]	gi|7706617|ref|NP_057725.1|//glycerophosphodiester phosphodiesterase 1 [Homo sapiens];gi|119570670|gb|EAW50285.1|//membrane interacting protein of RGS16, isoform CRA_c [Homo sapiens]
7100	4277	299.73	2347.1	2.856526459	0	Up	0	TLR5	GO:0031224//intrinsic component of membrane	GO:0004872//receptor activity;GO:0005126//cytokine receptor binding	GO:0009612//response to mechanical stimulus;GO:0052166//positive regulation by symbiont of host innate immune response;GO:0001774//microglial cell activation;GO:0001819//positive regulation of cytokine production;GO:0002224//toll-like receptor signaling pathway	K10168//toll-like receptor 5	gi|16751843|ref|NP_003259.2|//toll-like receptor 5 precursor [Homo sapiens]
23317	7551	802	3511	2.017590398	0	Up	0	DNAJC13	NA	GO:0005515//protein binding	NA	K09533//DnaJ homolog subfamily C member 13	gi|112421122|ref|NP_056083.3|//dnaJ homolog subfamily C member 13 [Homo sapiens];gi|530374184|ref|XP_005247302.1|//PREDICTED: dnaJ homolog subfamily C member 13 isoform X1 [Homo sapiens]
23479	2249	3449	8178	1.132952478	0	Up	0	ISCU	GO:0043231//intracellular membrane-bounded organelle;GO:0044444//cytoplasmic part	GO:0043169//cation binding;GO:0005515//protein binding;GO:0046914//transition metal ion binding;GO:0051540//metal cluster binding	GO:0071941//nitrogen cycle metabolic process;GO:0031163//metallo-sulfur cluster assembly	K04488//nitrogen fixation protein NifU and related proteins;K19195//AT-rich interactive domain-containing protein 4B	gi|556721768|ref|XP_005956729.1|//PREDICTED: iron-sulfur cluster assembly enzyme ISCU, mitochondrial [Pantholops hodgsonii];gi|817307993|ref|XP_012324567.1|//PREDICTED: iron-sulfur cluster assembly enzyme ISCU, mitochondrial isoform X1 [Aotus nancymaae];gi|686742247|ref|XP_009246473.1|//PREDICTED: iron-sulfur cluster assembly enzyme ISCU, mitochondrial isoform X2 [Pongo abelii];gi|795112440|ref|X…
9100	3399	3936	8944	1.071572512	0	Up	0	USP10	GO:0005768//endosome;GO:0005856//cytoskeleton	GO:0019783//ubiquitin-like protein-specific protease activity;GO:0005515//protein binding;GO:0016790//thiolester hydrolase activity	GO:0070646//protein modification by small protein removal;GO:0042770//signal transduction in response to DNA damage;GO:0019941//modification-dependent protein catabolic process;GO:0006259//DNA metabolic process	K11841//ubiquitin carboxyl-terminal hydrolase 10 [EC:3.4.19.12]	gi|119615876|gb|EAW95470.1|//ubiquitin specific peptidase 10, isoform CRA_a [Homo sapiens];gi|440918695|ref|NP_001259004.1|//ubiquitin carboxyl-terminal hydrolase 10 isoform 1 [Homo sapiens];gi|119220605|ref|NP_005144.2|//ubiquitin carboxyl-terminal hydrolase 10 isoform 2 [Homo sapiens];gi|119615877|gb|EAW95471.1|//ubiquitin specific peptidase 10, isoform CRA_b [Homo sapiens]
83463	2102	1367.25	4624.24	1.645321758	0	Up	0	MXD3	GO:0043231//intracellular membrane-bounded organelle	GO:0003676//nucleic acid binding	NA	K09114//MAX dimerization protein	gi|219283190|ref|NP_001136407.1|//max dimerization protein 3 isoform b [Homo sapiens];gi|194382566|dbj|BAG64453.1|//unnamed protein product [Homo sapiens]
18	4920	1017	3943	1.842356575	0	Up	0	ABAT	GO:0044429//mitochondrial part;GO:0043234//protein complex	GO:0042802//identical protein binding;GO:0008483//transaminase activity;GO:0048037//cofactor binding;GO:0019899//enzyme binding	GO:0008217//regulation of blood pressure;GO:0014070//response to organic cyclic compound;GO:0006950//response to stress;GO:0007618//mating;GO:0042133//neurotransmitter metabolic process;GO:0009063//cellular amino acid catabolic process;GO:0030534//adult behavior;GO:0010038//response to metal ion	K13524//4-aminobutyrate aminotransferase / (S)-3-amino-2-methylpropionate transaminase [EC:2.6.1.19 2.6.1.22]	gi|635030700|ref|XP_007983271.1|//PREDICTED: 4-aminobutyrate aminotransferase, mitochondrial isoform X1 [Chlorocebus sabaeus];gi|221039754|dbj|BAH11640.1|//unnamed protein product [Homo sapiens]
2529	2428	659.38	3193.02	2.1631221	0	Up	0	FUT7	GO:0031224//intrinsic component of membrane;GO:0000139//Golgi membrane	GO:0008417//fucosyltransferase activity	GO:0006464//cellular protein modification process;GO:0019317//fucose catabolic process	K07635//galactoside alpha-1,3-fucosyltransferase 7 [EC:2.4.1.-]	gi|4758406|ref|NP_004470.1|//alpha-(1,3)-fucosyltransferase 7 [Homo sapiens]
51635	2049	4217	9358	1.037365751	0	Up	0	DHRS7	NA	GO:0003824//catalytic activity	GO:0008152//metabolic process	K11165//dehydrogenase/reductase SDR family member 7 [EC:1.1.-.-]	gi|7706318|ref|NP_057113.1|//dehydrogenase/reductase SDR family member 7 precursor [Homo sapiens];gi|119601175|gb|EAW80769.1|//dehydrogenase/reductase (SDR family) member 7, isoform CRA_a [Homo sapiens]
27202	1388	2735.57	6993.01	1.241454639	0	Up	0	C5AR2	GO:0031224//intrinsic component of membrane	GO:0004942//null	GO:0042221//response to chemical	K04171//G protein-coupled receptor 77	gi|8923873|ref|NP_060955.1|//C5a anaphylatoxin chemotactic receptor 2 [Homo sapiens]
27036	1769	1158.51	4203.85	1.746823239	0	Up	0	SIGLEC7	GO:0016021//integral component of membrane	GO:0030246//carbohydrate binding;GO:0004871//signal transducer activity	GO:0023052//signaling;GO:0009987//cellular process	K06739//sialic acid binding Ig-like lectin 7	gi|7657570|ref|NP_055200.1|//sialic acid-binding Ig-like lectin 7 isoform 1 precursor [Homo sapiens];gi|469469047|ref|NP_001264130.1|//sialic acid-binding Ig-like lectin 7 isoform 3 precursor [Homo sapiens];gi|118197279|ref|NP_057627.2|//sialic acid-binding Ig-like lectin 7 isoform 2 precursor [Homo sapiens];gi|5541874|emb|CAB51128.1|//QA79 membrane protein, splice product airm-3 [Homo sapiens]
10951	2258	687	3229	2.120087981	0	Up	0	CBX1	GO:0015630//microtubule cytoskeleton;GO:0000775//chromosome, centromeric region;GO:0000790//nuclear chromatin;GO:0045120//pronucleus	GO:0005515//protein binding	GO:0006325//chromatin organization;GO:0006355//regulation of transcription, DNA-templated	K11585//chromobox protein 1	gi|675660465|ref|XP_002748531.2|//PREDICTED: chromobox protein homolog 1 [Callithrix jacchus]
25939	3189	1302.36	4454.78	1.661608435	0	Up	0	SAMHD1	GO:0043231//intracellular membrane-bounded organelle	GO:0003824//catalytic activity	GO:0031347//regulation of defense response;GO:0002252//immune effector process	K12830//splicing factor 3B subunit 3	gi|38016914|ref|NP_056289.2|//deoxynucleoside triphosphate triphosphohydrolase SAMHD1 [Homo sapiens]
10906	2676	2639	6800	1.25292594	0	Up	0	TRAFD1	GO:0044464//cell part	GO:0046914//transition metal ion binding	GO:0010033//response to organic substance;GO:0031348//negative regulation of defense response	NA	gi|5729828|ref|NP_006691.1|//TRAF-type zinc finger domain-containing protein 1 [Homo sapiens]
2549	7849	1585	4966	1.534983965	0	Up	0	GAB1	GO:0044444//cytoplasmic part	GO:0030674//protein binding, bridging	GO:0007169//transmembrane receptor protein tyrosine kinase signaling pathway	K09593//GRB2-associated-binding protein 1	gi|46370073|ref|NP_002030.2|//GRB2-associated-binding protein 1 isoform b [Homo sapiens];gi|46370071|ref|NP_997006.1|//GRB2-associated-binding protein 1 isoform a [Homo sapiens]
375056	5682	2675	6845	1.242894194	0	Up	0	MIA3	GO:0043231//intracellular membrane-bounded organelle;GO:0031224//intrinsic component of membrane;GO:0031090//organelle membrane	GO:0005488//binding	GO:0009611//response to wounding;GO:0007155//cell adhesion;GO:0016477//cell migration;GO:0002684//positive regulation of immune system process;GO:0016192//vesicle-mediated transport	K17482//spermatogenic leucine zipper protein 1	gi|530366181|ref|XP_005273178.1|//PREDICTED: melanoma inhibitory activity protein 3 isoform X1 [Homo sapiens];gi|664806007|ref|NP_001287796.1|//melanoma inhibitory activity protein 3 isoform 2 [Homo sapiens];gi|724962448|ref|XP_010355415.1|//PREDICTED: melanoma inhibitory activity protein 3 isoform X2 [Rhinopithecus roxellana];gi|578800895|ref|XP_006711367.1|//PREDICTED: melanoma inhibitory activ…
5562	5098	2107.92	5860.96	1.362699421	0	Up	0	PRKAA1	GO:0044424//intracellular part;GO:0044444//cytoplasmic part	GO:0043169//cation binding;GO:0004672//protein kinase activity;GO:0032559//adenyl ribonucleotide binding;GO:0004690//cyclic nucleotide-dependent protein kinase activity	GO:0019217//regulation of fatty acid metabolic process;GO:0000165//MAPK cascade;GO:0006950//response to stress;GO:0007169//transmembrane receptor protein tyrosine kinase signaling pathway;GO:0006464//cellular protein modification process;GO:0006631//fatty acid metabolic process;GO:0010893//positive regulation of steroid biosynthetic process;GO:0022402//cell cycle process;GO:0046317//regulation of…	K07198//5'-AMP-activated protein kinase, catalytic alpha subunit [EC:2.7.11.11]	gi|441614923|ref|XP_003274423.2|//PREDICTED: 5'-AMP-activated protein kinase catalytic subunit alpha-1 isoform X1 [Nomascus leucogenys];gi|825706029|ref|NP_001075272.2|//5'-AMP-activated protein kinase catalytic subunit alpha-1 [Equus caballus]
11016	5798	767	3346	2.012521507	0	Up	0	ATF7	GO:0031981//nuclear lumen	GO:0046872//metal ion binding;GO:0003677//DNA binding;GO:0005515//protein binding;GO:0046914//transition metal ion binding;GO:0001071//null	GO:0006351//transcription, DNA-templated;GO:0051704//multi-organism process	K09045//activating transcription factor 7	gi|194239643|ref|NP_001123532.1|//cyclic AMP-dependent transcription factor ATF-7 isoform 3 [Homo sapiens] ;gi|5802980|ref|NP_006847.1|//cyclic AMP-dependent transcription factor ATF-7 isoform 2 [Homo sapiens];gi|331999948|ref|NP_001193611.1|//cyclic AMP-dependent transcription factor ATF-7 isoform 4 [Homo sapiens];gi|12643393|sp|P17544.2|ATF7_HUMAN//RecName: Full=Cyclic AMP-dependent transcripti…
9755	4150	1999	5659	1.388651209	0	Up	0	TBKBP1	NA	NA	GO:0006952//defense response	K12652//TANK-binding kinase 1-binding protein	gi|7662302|ref|NP_055541.1|//TANK-binding kinase 1-binding protein 1 [Homo sapiens]
26034	6816	2092.88	5819.08	1.362684031	0	Up	0	IPCEF1	GO:0016020//membrane;GO:0044424//intracellular part	GO:0016209//antioxidant activity;GO:0022892//null	GO:0015669//gas transport;GO:0006950//response to stress	K17536//connector enhancer of kinase suppressor of Ras 2	gi|327081702|gb|AEA29623.1|//CNK3/IPCEF1 fusion protein long isoform [Homo sapiens]
80025	6848	3195.86	7629.81	1.142825465	0	Up	0	PANK2	GO:0005740//mitochondrial envelope;GO:0031981//nuclear lumen	GO:0032559//adenyl ribonucleotide binding;GO:0016301//kinase activity	GO:0006766//vitamin metabolic process;GO:0009108//coenzyme biosynthetic process;GO:0006575//cellular modified amino acid metabolic process	K09680//type II pantothenate kinase [EC:2.7.1.33]	gi|955524329|ref|XP_014645513.1|//PREDICTED: LOW QUALITY PROTEIN: pantothenate kinase 2, mitochondrial [Ceratotherium simum simum];gi|537146183|gb|ERE69773.1|//pantothenate kinase 2 [Cricetulus griseus];gi|85838513|ref|NP_705902.2|//pantothenate kinase 2, mitochondrial isoform 1 preproprotein [Homo sapiens];gi|40674650|gb|AAH65019.1|//PANK2 protein, partial [Homo sapiens]
160760	3748	3447	8021	1.105823358	0	Up	0	PPTC7	GO:0043231//intracellular membrane-bounded organelle	GO:0043169//cation binding;GO:0016791//phosphatase activity	NA	K17508//protein phosphatase PTC7 [EC:3.1.3.16]	gi|472352461|ref|XP_004395906.1|//PREDICTED: protein phosphatase PTC7 homolog [Odobenus rosmarus divergens];gi|821003150|ref|XP_012365181.1|//PREDICTED: protein phosphatase PTC7 homolog [Nomascus leucogenys]
8924	15340	596	2959	2.199108005	0	Up	0	HERC2	GO:0000152//nuclear ubiquitin ligase complex;GO:0019866//organelle inner membrane	GO:0005506//iron ion binding;GO:0019787//ubiquitin-like protein transferase activity;GO:0030695//GTPase regulator activity	GO:0048232//male gamete generation;GO:0016567//protein ubiquitination;GO:0015031//protein transport;GO:0006259//DNA metabolic process;GO:0007088//regulation of mitotic nuclear division	K10595//E3 ubiquitin-protein ligase HERC2 [EC:2.3.2.26]	gi|126032348|ref|NP_004658.3|//E3 ubiquitin-protein ligase HERC2 [Homo sapiens]
6310	10590	2825.05	7010	1.198520587	0	Up	0	ATXN1	GO:0034399//nuclear periphery;GO:0043234//protein complex;GO:0016234//inclusion body	GO:0008187//poly-pyrimidine tract binding;GO:0005515//protein binding;GO:0070717//poly-purine tract binding	GO:0016310//phosphorylation;GO:0006357//regulation of transcription from RNA polymerase II promoter;GO:0007626//locomotory behavior;GO:0006913//nucleocytoplasmic transport;GO:0051899//membrane depolarization;GO:0009968//negative regulation of signal transduction;GO:0007632//visual behavior	K14718//solute carrier family 39 (zinc transporter), member 12	gi|426351699|ref|XP_004043367.1|//PREDICTED: ataxin-1 [Gorilla gorilla gorilla]
143686	9443	892	3578	1.891420316	0	Up	0	SESN3	GO:0043231//intracellular membrane-bounded organelle	NA	GO:0022402//cell cycle process	K10141//sestrin 1/3	gi|585186997|ref|XP_006744969.1|//PREDICTED: sestrin-3 isoform X2 [Leptonychotes weddellii];gi|31377591|ref|NP_653266.2|//sestrin-3 isoform 1 [Homo sapiens]
11344	1659	2075	5756	1.3593378	0	Up	0	TWF2	GO:0043232//intracellular non-membrane-bounded organelle;GO:0044444//cytoplasmic part	GO:0032559//adenyl ribonucleotide binding;GO:0008092//cytoskeletal protein binding	NA	K08870//twinfilin	gi|685524590|ref|XP_009198877.1|//PREDICTED: toll-like receptor 9 isoform X3 [Papio anubis]
55139	2484	467.3	2633.8	2.382107399	0	Up	0	ANKZF1	GO:0044464//cell part	GO:0046914//transition metal ion binding	NA	K14816//pre-60S factor REI1	gi|530370571|ref|XP_005246720.1|//PREDICTED: ankyrin repeat and zinc finger domain-containing protein 1 isoform X2 [Homo sapiens];gi|109150425|ref|NP_060559.2|//ankyrin repeat and zinc finger domain-containing protein 1 isoform 1 [Homo sapiens]
7905	3116	1709.55	5086.21	1.460356955	0	Up	0	REEP5	GO:0031224//intrinsic component of membrane	GO:0005488//binding	NA	K17279//receptor expression-enhancing protein 5/6	gi|182403|gb|AAA66351.1|//TB2, partial [Homo sapiens]
84656	3560	4197.98	9127.01	1.007829563	0	Up	0	GLYR1	GO:0043231//intracellular membrane-bounded organelle	GO:0042393//histone binding;GO:0016616//oxidoreductase activity, acting on the CH-OH group of donors, NAD or NADP as acceptor;GO:0048037//cofactor binding;GO:0003676//nucleic acid binding	GO:0006007//glucose catabolic process	K00020//3-hydroxyisobutyrate dehydrogenase [EC:1.1.1.31];K15195//AF4/FMR2 family member 3;K18121//glyoxylate/succinic semialdehyde reductase [EC:1.1.1.79 1.1.1.-]	gi|821025038|ref|XP_003269287.2|//PREDICTED: putative oxidoreductase GLYR1 isoform X1 [Nomascus leucogenys];gi|635030611|ref|XP_007982801.1|//PREDICTED: LOW QUALITY PROTEIN: putative oxidoreductase GLYR1 [Chlorocebus sabaeus];gi|675731355|ref|XP_003815153.2|//PREDICTED: putative oxidoreductase GLYR1 isoform X1 [Pan paniscus];gi|119605657|gb|EAW85251.1|//cytokine-like nuclear factor n-pac, isoform…
1399	5336	2908.84	7101.05	1.174970966	0	Up	0	CRKL	GO:0044444//cytoplasmic part	GO:0060089//molecular transducer activity;GO:0004672//protein kinase activity;GO:0030674//protein binding, bridging	GO:0001944//vasculature development;GO:0009653//anatomical structure morphogenesis;GO:0000165//MAPK cascade;GO:0007264//small GTPase mediated signal transduction;GO:0048732//gland development;GO:0003002//regionalization;GO:0048534//hematopoietic or lymphoid organ development	K04438//proto-oncogene C-crk	gi|4885153|ref|NP_005198.1|//crk-like protein [Homo sapiens]
5166	3710	82	1588	4.162825737	0	Up	0	PDK4	GO:0044429//mitochondrial part;GO:0019866//organelle inner membrane	GO:0032559//adenyl ribonucleotide binding;GO:0004673//protein histidine kinase activity	GO:0006468//protein phosphorylation;GO:0006086//acetyl-CoA biosynthetic process from pyruvate;GO:0019318//hexose metabolic process	K00898//pyruvate dehydrogenase kinase 2/3/4 [EC:2.7.11.2]	gi|4505693|ref|NP_002603.1|//pyruvate dehydrogenase kinase, isozyme 4 [Homo sapiens]
286336	3957	484	2660	2.345729837	0	Up	0	FAM78A	NA	NA	NA	NA	gi|118766332|ref|NP_203745.2|//protein FAM78A [Homo sapiens]
1810	3222	1139	4016	1.705374066	0	Up	0	DR1	GO:0000123//histone acetyltransferase complex	GO:0003677//DNA binding;GO:0003712//transcription cofactor activity;GO:0008134//transcription factor binding	GO:0006357//regulation of transcription from RNA polymerase II promoter;GO:0016573//histone acetylation	K02326//DNA polymerase epsilon subunit 3 [EC:2.7.7.7];K08065//nuclear transcription Y subunit beta	gi|795350841|ref|XP_011746186.1|//PREDICTED: uncharacterized protein LOC105485493 [Macaca nemestrina]
823	3110	3489	7995	1.08366698	0	Up	0	CAPN1	GO:0016020//membrane;GO:0044424//intracellular part	GO:0046872//metal ion binding;GO:0004197//cysteine-type endopeptidase activity	GO:0008283//cell proliferation;GO:0019538//protein metabolic process	K01367//calpain-1 [EC:3.4.22.52]	gi|635012337|ref|XP_007987345.1|//PREDICTED: calpain-1 catalytic subunit isoform X3 [Chlorocebus sabaeus];gi|12408656|ref|NP_005177.2|//calpain-1 catalytic subunit [Homo sapiens]
10254	5718	869.11	3470.75	1.885019305	0	Up	0	STAM2	GO:0005769//early endosome	GO:0005488//binding	GO:0007173//epidermal growth factor receptor signaling pathway;GO:0015031//protein transport;GO:0016192//vesicle-mediated transport	K04705//signal transducing adaptor molecule	gi|188219625|ref|NP_005834.4|//signal transducing adapter molecule 2 [Homo sapiens]
202	7562	2496.7	6378.75	1.240633801	0	Up	0	AIM1	NA	GO:0030246//carbohydrate binding	NA	K04257//olfactory receptor;K16810//TBCC domain-containing protein 1	gi|530383409|ref|XP_005266896.1|//PREDICTED: absent in melanoma 1 protein isoform X1 [Homo sapiens]
3964	6181	2244.57	5955.97	1.295279942	0	Up	0	LGALS8	GO:0044421//extracellular region part;GO:0044424//intracellular part	GO:0030246//carbohydrate binding	NA	K06832//galectin-8	gi|62089414|dbj|BAD93151.1|//Galectin-8 variant [Homo sapiens];gi|42544185|ref|NP_006490.3|//galectin-8 isoform a [Homo sapiens]
10902	3092	878	3478	1.873347632	0	Up	0	BRD8	GO:0043189//H4/H2A histone acetyltransferase complex	GO:0004879//nuclear receptor activity	GO:0007165//signal transduction;GO:0006355//regulation of transcription, DNA-templated;GO:0016573//histone acetylation	K11321//bromodomain-containing protein 8	gi|665821264|ref|NP_001287891.1|//bromodomain-containing protein 8 isoform 6 [Homo sapiens];gi|665821269|ref|NP_001287895.1|//bromodomain-containing protein 8 isoform 7 [Homo sapiens];gi|665821262|ref|NP_001287890.1|//bromodomain-containing protein 8 isoform 5 [Homo sapiens] ;gi|34452705|ref|NP_006687.3|//bromodomain-containing protein 8 isoform 1 [Homo sapiens];gi|256223315|ref|NP_001157798.1|//…
29125	2899	1075	3866	1.733887522	0	Up	0	C11orf21	GO:0044424//intracellular part	NA	NA	K17359//tetraspanin-32	gi|397490228|ref|XP_003816108.1|//PREDICTED: uncharacterized protein C11orf21 homolog isoform X2 [Pan paniscus];gi|219273466|ref|NP_001136418.1|//uncharacterized protein C11orf21 [Homo sapiens]
79811	4155	1575	4786	1.490851112	0	Up	0	SLTM	GO:0043231//intracellular membrane-bounded organelle	GO:0005488//binding;GO:0003676//nucleic acid binding	GO:0012501//programmed cell death	K05090//macrophage colony-stimulating factor 1 receptor [EC:2.7.10.1];K00753//glycoprotein 3-alpha-L-fucosyltransferase [EC:2.4.1.214];K13187//RNA-binding protein 4	gi|62244004|ref|NP_001013865.1|//SAFB-like transcription modulator isoform b [Homo sapiens] ;gi|63176611|ref|NP_079031.2|//SAFB-like transcription modulator isoform a [Homo sapiens]
1639	4375	3150	7418	1.123060983	0	Up	0	DCTN1	GO:0005875//microtubule associated complex;GO:0005819//spindle;GO:0000775//chromosome, centromeric region;GO:0044444//cytoplasmic part	GO:0017111//nucleoside-triphosphatase activity;GO:0005488//binding	GO:0000087//mitotic M phase;GO:0048731//system development	K04648//dynactin 1	gi|4139121|gb|AAD03694.1|//dynactin 1 [Homo sapiens];gi|966981909|ref|XP_001107877.3|//PREDICTED: dynactin subunit 1 isoform X5 [Macaca mulatta];gi|299890875|ref|NP_001177766.1|//dynactin subunit 1 isoform 6 [Homo sapiens];gi|205277392|ref|NP_001128512.1|//dynactin subunit 1 isoform 3 [Homo sapiens];gi|13259510|ref|NP_004073.2|//dynactin subunit 1 isoform 1 [Homo sapiens]
54778	5861	2965	7120	1.15122768	0	Up	0	RNF111	GO:0032991//macromolecular complex;GO:0043231//intracellular membrane-bounded organelle	GO:0019787//ubiquitin-like protein transferase activity;GO:0046914//transition metal ion binding;GO:0003824//catalytic activity	GO:0007179//transforming growth factor beta receptor signaling pathway;GO:0007275//multicellular organism development;GO:0016567//protein ubiquitination;GO:0032446//protein modification by small protein conjugation;GO:0032501//multicellular organismal process	K10635//E3 ubiquitin-protein ligase Arkadia [EC:2.3.2.27]	gi|578827100|ref|XP_006720638.1|//PREDICTED: E3 ubiquitin-protein ligase Arkadia isoform X8 [Homo sapiens];gi|395455083|ref|NP_001257458.1|//E3 ubiquitin-protein ligase Arkadia isoform 3 [Homo sapiens]
9857	13473	3163	7430	1.119451199	0	Up	0	CEP350	GO:0031981//nuclear lumen;GO:0005815//microtubule organizing center	NA	NA	K16768//centrosomal protein CEP350	gi|171184451|ref|NP_055625.4|//centrosome-associated protein 350 [Homo sapiens]
55656	3409	712.51	3121.04	2.018427224	0	Up	0	INTS8	GO:0016591//DNA-directed RNA polymerase II, holoenzyme	GO:0005488//binding	GO:0016073//snRNA metabolic process	K13145//integrator complex subunit 8	gi|70608109|ref|NP_060334.2|//integrator complex subunit 8 [Homo sapiens]
9869	4377	932	3564	1.822478021	0	Up	0	SETDB1	GO:0031981//nuclear lumen;GO:0016020//membrane;GO:0043232//intracellular non-membrane-bounded organelle	GO:0016279//protein-lysine N-methyltransferase activity;GO:0046914//transition metal ion binding;GO:0003676//nucleic acid binding	GO:0006325//chromatin organization	K11421//histone-lysine N-methyltransferase SETDB1 [EC:2.1.1.43]	gi|224177469|ref|NP_036564.3|//histone-lysine N-methyltransferase SETDB1 isoform 2 [Homo sapiens];gi|795099115|ref|XP_011828986.1|//PREDICTED: histone-lysine N-methyltransferase SETDB1 isoform X4 [Mandrillus leucophaeus];gi|675742132|ref|XP_008968703.1|//PREDICTED: histone-lysine N-methyltransferase SETDB1 isoform X2 [Pan paniscus]
6047	2975	1666.07	4928.01	1.451938711	0	Up	0	RNF4	GO:0016604//nuclear body	GO:0035258//steroid hormone receptor binding;GO:0003682//chromatin binding;GO:0019787//ubiquitin-like protein transferase activity;GO:0003712//transcription cofactor activity;GO:0046914//transition metal ion binding;GO:0032183//SUMO binding;GO:0003676//nucleic acid binding;GO:0001071//null	GO:0006357//regulation of transcription from RNA polymerase II promoter;GO:0006511//ubiquitin-dependent protein catabolic process;GO:0043254//regulation of protein complex assembly;GO:0010035//response to inorganic substance;GO:0030518//intracellular steroid hormone receptor signaling pathway;GO:0000209//protein polyubiquitination	NA	gi|821002513|ref|XP_012364925.1|//PREDICTED: E3 ubiquitin-protein ligase RNF4-like isoform X1 [Nomascus leucogenys];gi|119602928|gb|EAW82522.1|//ring finger protein 4, isoform CRA_a [Homo sapiens]
54432	1873	964	3606	1.790676889	0	Up	0	YIPF1	GO:0031224//intrinsic component of membrane;GO:0016023//null	NA	NA	NA	gi|10092643|ref|NP_061855.1|//protein YIPF1 [Homo sapiens];gi|221043128|dbj|BAH13241.1|//unnamed protein product [Homo sapiens]
55677	3000	610	2875	2.124063352	0	Up	0	IWS1	GO:0043231//intracellular membrane-bounded organelle	GO:0003676//nucleic acid binding	NA	K17498//transcription factor SPN1	gi|217330641|ref|NP_060439.2|//protein IWS1 homolog [Homo sapiens]
7533	1807	259	2034	2.86067822	0	Up	0	YWHAH	GO:0044424//intracellular part	GO:0035258//steroid hormone receptor binding;GO:0008092//cytoskeletal protein binding;GO:0016491//oxidoreductase activity	GO:0031345//negative regulation of cell projection organization;GO:0031958//corticosteroid receptor signaling pathway;GO:0008208//C21-steroid hormone catabolic process;GO:0015031//protein transport;GO:0050804//modulation of chemical synaptic transmission;GO:0006915//apoptotic process;GO:0007067//null;GO:0050767//regulation of neurogenesis;GO:0006584//catecholamine metabolic process	K16198//14-3-3 protein gamma/eta	gi|83754683|pdb|2C63|A//Chain A, 14-3-3 Protein Eta (human) Complexed To Peptide
8763	3378	3654	8142	1.043289132	0	Up	0	CD164	GO:0016020//membrane;GO:0031090//organelle membrane;GO:0016021//integral component of membrane;GO:0005764//lysosome;GO:0000323//lytic vacuole	GO:0005488//binding	GO:0048513//animal organ development;GO:0002376//immune system process;GO:0008283//cell proliferation;GO:0016337//null;GO:0023052//signaling;GO:0048534//hematopoietic or lymphoid organ development	K06546//CD164 antigen	gi|215422427|ref|NP_001135876.1|//sialomucin core protein 24 isoform 5 precursor [Homo sapiens] ;gi|675681257|ref|XP_008970388.1|//PREDICTED: sialomucin core protein 24 isoform X1 [Pan paniscus];gi|215422425|ref|NP_001135875.1|//sialomucin core protein 24 isoform 4 precursor [Homo sapiens];gi|215422423|ref|NP_001135874.1|//sialomucin core protein 24 isoform 3 precursor [Homo sapiens];gi|21361274|…
3312	2473	1819	5125	1.381789006	2.45E-306	Up	9.56E-307	HSPA8	GO:0032991//macromolecular complex;GO:0030665//clathrin-coated vesicle membrane;GO:0048770//pigment granule	GO:0005515//protein binding;GO:0032559//adenyl ribonucleotide binding;GO:0016887//ATPase activity	GO:0016070//RNA metabolic process;GO:0001505//regulation of neurotransmitter levels;GO:0051084//'de novo' posttranslational protein folding;GO:0006950//response to stress;GO:0048193//Golgi vesicle transport;GO:0051704//multi-organism process;GO:0007049//cell cycle;GO:0009207//purine ribonucleoside triphosphate catabolic process	K03283//heat shock 70kDa protein 1/8	gi|403262505|ref|XP_003923627.1|//PREDICTED: heat shock cognate 71 kDa protein [Saimiri boliviensis boliviensis];gi|675694793|ref|XP_002754570.3|//PREDICTED: heat shock cognate 71 kDa protein [Callithrix jacchus]
4200	4638	3074.09	7185.25	1.112261495	1.55E-305	Up	6.06E-306	ME2	GO:0044429//mitochondrial part	GO:0043169//cation binding;GO:0000166//nucleotide binding;GO:0004470//malic enzyme activity	GO:0043648//dicarboxylic acid metabolic process	K00027//malate dehydrogenase (oxaloacetate-decarboxylating) [EC:1.1.1.38]	gi|270265879|ref|NP_001161807.1|//NAD-dependent malic enzyme, mitochondrial isoform 2 precursor [Homo sapiens];gi|4505145|ref|NP_002387.1|//NAD-dependent malic enzyme, mitochondrial isoform 1 precursor [Homo sapiens]
55711	3775	1044	3714	1.718234647	1.74E-305	Up	6.80E-306	FAR2	GO:0031224//intrinsic component of membrane;GO:0044439//peroxisomal part;GO:0031090//organelle membrane	GO:0016620//oxidoreductase activity, acting on the aldehyde or oxo group of donors, NAD or NADP as acceptor	GO:0045017//glycerolipid biosynthetic process	K13356//alcohol-forming fatty acyl-CoA reductase [EC:1.2.1.84]	gi|767972141|ref|XP_011519049.1|//PREDICTED: fatty acyl-CoA reductase 2 isoform X1 [Homo sapiens]
8895	4884	1367	4316	1.546064166	4.23E-305	Up	1.66E-305	CPNE3	GO:0044444//cytoplasmic part	GO:0004672//protein kinase activity;GO:0005543//phospholipid binding	GO:0006810//transport;GO:0044238//primary metabolic process	K06491//neural cell adhesion molecule;K11348//bromodomain and PHD finger-containing protein 1;K19906//synaptotagmin-6;K19902//synaptotagmin-2	gi|4503015|ref|NP_003900.1|//copine-3 [Homo sapiens]
9517	8164	1595.2	4723.53	1.45351065	9.46E-305	Up	3.71E-305	SPTLC2	GO:0031224//intrinsic component of membrane;GO:0031211//endoplasmic reticulum palmitoyltransferase complex	GO:0016454//C-palmitoyltransferase activity;GO:0048037//cofactor binding	GO:0006670//sphingosine metabolic process;GO:0006667//sphinganine metabolic process;GO:0006672//ceramide metabolic process;GO:0006684//sphingomyelin metabolic process	K00654//serine palmitoyltransferase [EC:2.3.1.50]	gi|4758668|ref|NP_004854.1|//serine palmitoyltransferase 2 [Homo sapiens]
695	2611	878	3376	1.830404603	4.01E-303	Up	1.58E-303	BTK	GO:0043231//intracellular membrane-bounded organelle;GO:0044425//membrane part;GO:0044444//cytoplasmic part;GO:0031982//vesicle	GO:0004713//protein tyrosine kinase activity;GO:0043169//cation binding;GO:0005515//protein binding;GO:0032559//adenyl ribonucleotide binding;GO:0035091//phosphatidylinositol binding	GO:0021700//developmental maturation;GO:0019932//second-messenger-mediated signaling;GO:0009888//tissue development;GO:0006468//protein phosphorylation	K07370//Bruton agammaglobulinemia tyrosine kinase [EC:2.7.10.2]	gi|565324227|ref|NP_001274274.1|//tyrosine-protein kinase BTK isoform 2 [Homo sapiens];gi|565324225|ref|NP_001274273.1|//tyrosine-protein kinase BTK isoform 3 [Homo sapiens];gi|795281004|ref|XP_011820173.1|//PREDICTED: tyrosine-protein kinase BTK isoform X1 [Mandrillus leucophaeus]
83855	2904	2207	5759	1.271114236	1.02E-302	Up	4.03E-303	KLF16	GO:0043231//intracellular membrane-bounded organelle	GO:0046914//transition metal ion binding;GO:0001071//null	GO:0007186//G-protein coupled receptor signaling pathway;GO:0006355//regulation of transcription, DNA-templated	K09208//krueppel-like factor 9/13/14/16	gi|635034956|ref|XP_007992853.1|//PREDICTED: Krueppel-like factor 16 [Chlorocebus sabaeus]
27439	4636	588	2769	2.122859538	3.46E-302	Up	1.36E-302	CECR6	NA	NA	NA	NA	gi|768022773|ref|XP_011544427.1|//PREDICTED: cat eye syndrome critical region protein 6 isoform X2 [Homo sapiens];gi|13994236|ref|NP_114096.1|//cat eye syndrome critical region protein 6 isoform a [Homo sapiens]
8677	1364	3625	8008	1.030843523	6.73E-301	Up	2.65E-301	STX10	GO:0031224//intrinsic component of membrane;GO:0043231//intracellular membrane-bounded organelle;GO:0012505//endomembrane system	GO:0005515//protein binding	GO:0016197//endosomal transport;GO:0015031//protein transport	K08498//syntaxin 6	gi|795221364|ref|XP_011850270.1|//PREDICTED: syntaxin-10 isoform X1 [Mandrillus leucophaeus];gi|795221380|ref|XP_011850273.1|//PREDICTED: syntaxin-10 isoform X3 [Mandrillus leucophaeus];gi|795221373|ref|XP_011850272.1|//PREDICTED: syntaxin-10 isoform X2 [Mandrillus leucophaeus]
130872	3223	1569.23	4646.26	1.45339561	9.21E-300	Up	3.64E-300	AHSA2	NA	GO:0070011//peptidase activity, acting on L-amino acid peptides;GO:0016790//thiolester hydrolase activity	GO:0019941//modification-dependent protein catabolic process	K11853//ubiquitin carboxyl-terminal hydrolase 34 [EC:3.4.19.12];K09228//KRAB domain-containing zinc finger protein;K12581//CCR4-NOT transcription complex subunit 7/8;K01064//wingless-type MMTV integration site family, member 9	gi|694894561|ref|XP_009440867.1|//PREDICTED: LOW QUALITY PROTEIN: activator of 90 kDa heat shock protein ATPase homolog 2 [Pan troglodytes];gi|78070368|gb|AAI07762.1|//USP34 protein [Homo sapiens];gi|166198353|sp|Q719I0.2|AHSA2_HUMAN//RecName: Full=Activator of 90 kDa heat shock protein ATPase homolog 2
8450	5198	3604	7955	1.029645463	2.36E-298	Up	9.35E-299	CUL4B	GO:0043231//intracellular membrane-bounded organelle;GO:0080008//Cul4-RING E3 ubiquitin ligase complex	GO:0019899//enzyme binding	GO:0019941//modification-dependent protein catabolic process;GO:0006259//DNA metabolic process	K10609//cullin 4	gi|635147714|ref|XP_008017652.1|//PREDICTED: cullin-4B isoform X5 [Chlorocebus sabaeus];gi|121114302|ref|NP_001073341.1|//cullin-4B isoform 2 [Homo sapiens];gi|965874959|ref|XP_014964685.1|//PREDICTED: cullin-4B isoform X6 [Ovis aries musimon]
54480	3863	3311	7500	1.067006129	3.47E-298	Up	1.38E-298	CHPF2	GO:0031224//intrinsic component of membrane;GO:0000139//Golgi membrane	GO:0015020//glucuronosyltransferase activity	NA	K03419//chondroitin polymerizing factor 2 [EC:2.4.1.226]	gi|546231996|ref|NP_001271224.1|//chondroitin sulfate glucuronyltransferase isoform 2 [Homo sapiens];gi|48717495|ref|NP_061888.1|//chondroitin sulfate glucuronyltransferase isoform 1 precursor [Homo sapiens]
197259	2687	2993	6993	1.11170177	3.56E-297	Up	1.41E-297	MLKL	NA	GO:0032559//adenyl ribonucleotide binding;GO:0016301//kinase activity	GO:0006464//cellular protein modification process	K08849//mixed lineage kinase domain-like [EC:2.7.11.1]	gi|215820622|ref|NP_001135969.1|//mixed lineage kinase domain-like protein isoform 2 [Homo sapiens];gi|22749323|ref|NP_689862.1|//mixed lineage kinase domain-like protein isoform 1 [Homo sapiens]
10610	2105	2694	6516	1.161619297	3.82E-297	Up	1.52E-297	ST6GALNAC2	GO:0031228//intrinsic component of Golgi membrane	GO:0016757//transferase activity, transferring glycosyl groups	GO:0006464//cellular protein modification process	K06616//alpha-N-acetylgalactosaminide alpha-2,6-sialyltransferase (sialyltransferase 7B) [EC:2.4.99.-]	gi|192448440|ref|NP_006447.2|//alpha-N-acetylgalactosaminide alpha-2,6-sialyltransferase 2 precursor [Homo sapiens]
56254	3972	585	2736	2.112942244	7.40E-297	Up	2.95E-297	RNF20	GO:0031981//nuclear lumen;GO:0043234//protein complex	GO:0019787//ubiquitin-like protein transferase activity;GO:0046914//transition metal ion binding;GO:0003712//transcription cofactor activity;GO:0019899//enzyme binding	GO:0016574//histone ubiquitination;GO:0016477//cell migration;GO:0006513//protein monoubiquitination;GO:0006355//regulation of transcription, DNA-templated;GO:0019941//modification-dependent protein catabolic process	K10696//E3 ubiquitin-protein ligase BRE1 [EC:2.3.2.27]	gi|119579361|gb|EAW58957.1|//ring finger protein 20, isoform CRA_c [Homo sapiens]
58533	2986	3262	7411	1.071293987	1.37E-296	Up	5.45E-297	SNX6	GO:0012506//vesicle membrane;GO:0005769//early endosome	GO:0042802//identical protein binding;GO:0005543//phospholipid binding	GO:0016197//endosomal transport;GO:0007179//transforming growth factor beta receptor signaling pathway;GO:0007176//regulation of epidermal growth factor-activated receptor activity;GO:0015031//protein transport	K17920//sorting nexin-5/6/32	gi|918582620|ref|XP_005376997.2|//PREDICTED: sorting nexin-6 [Chinchilla lanigera];gi|88703041|ref|NP_689419.2|//sorting nexin-6 isoform b [Homo sapiens]
10066	2480	3081	7127	1.097278786	1.51E-296	Up	6.04E-297	SCAMP2	GO:0031981//nuclear lumen;GO:0010008//endosome membrane;GO:0031224//intrinsic component of membrane;GO:0000139//Golgi membrane	GO:0005488//binding	GO:0048193//Golgi vesicle transport	K19995//secretory carrier-associated membrane protein	gi|426379788|ref|XP_004056571.1|//PREDICTED: secretory carrier-associated membrane protein 2 [Gorilla gorilla gorilla];gi|829901301|ref|XP_012590927.1|//PREDICTED: secretory carrier-associated membrane protein 2 isoform X1 [Microcebus murinus]
57506	11730	3701.09	8088.95	1.015384769	1.65E-296	Up	6.60E-297	MAVS	GO:0031224//intrinsic component of membrane;GO:0031966//mitochondrial membrane	GO:0019904//protein domain specific binding;GO:0060089//molecular transducer activity;GO:0019900//kinase binding	GO:0032481//positive regulation of type I interferon production;GO:0002253//activation of immune response;GO:0043330//response to exogenous dsRNA;GO:0000060//protein import into nucleus, translocation;GO:0001961//positive regulation of cytokine-mediated signaling pathway;GO:0001932//regulation of protein phosphorylation;GO:0007249//I-kappaB kinase/NF-kappaB signaling;GO:0001818//negative regulati…	K12648//mitochondrial antiviral-signaling protein	gi|83776598|ref|NP_065797.2|//mitochondrial antiviral-signaling protein isoform 1 [Homo sapiens]
1806	3961	2077.73	5485.03	1.287873867	2.61E-294	Up	1.04E-294	DPYD	GO:0044444//cytoplasmic part	GO:0004152//dihydroorotate dehydrogenase activity;GO:0043169//cation binding;GO:0000166//nucleotide binding;GO:0042802//identical protein binding;GO:0016628//oxidoreductase activity, acting on the CH-CH group of donors, NAD or NADP as acceptor;GO:0051536//iron-sulfur cluster binding;GO:0050662//coenzyme binding	GO:0006144//purine nucleobase metabolic process;GO:0006208//pyrimidine nucleobase catabolic process;GO:0046104//thymidine metabolic process;GO:0009174//pyrimidine ribonucleoside monophosphate biosynthetic process;GO:0019856//pyrimidine nucleobase biosynthetic process	K00207//dihydropyrimidine dehydrogenase (NADP+) [EC:1.3.1.2]	gi|237757300|ref|NP_001153773.1|//dihydropyrimidine dehydrogenase [NADP(+)] isoform 2 [Homo sapiens];gi|119943098|ref|NP_000101.2|//dihydropyrimidine dehydrogenase [NADP(+)] isoform 1 [Homo sapiens]
119016	2528	2804.44	6669.59	1.137267904	5.05E-294	Up	2.03E-294	AGAP4	NA	GO:0046914//transition metal ion binding	GO:0032012//regulation of ARF protein signal transduction	K12491//Arf-GAP with GTPase, ANK repeat and PH domain-containing protein 1/3	gi|608601787|ref|NP_001263272.2|//arf-GAP with GTPase, ANK repeat and PH domain-containing protein 4 isoform 1 [Homo sapiens] ;gi|156104893|ref|NP_597703.2|//arf-GAP with GTPase, ANK repeat and PH domain-containing protein 4 isoform 2 [Homo sapiens]
3304	2551	929.93	3421.14	1.76666566	1.28E-292	Up	5.15E-293	HSPA1B	GO:0032991//macromolecular complex;GO:0016604//nuclear body;GO:0044444//cytoplasmic part	GO:0032559//adenyl ribonucleotide binding;GO:0019899//enzyme binding	GO:0006401//RNA catabolic process;GO:0006457//protein folding;GO:0008283//cell proliferation;GO:0006950//response to stress;GO:0043066//negative regulation of apoptotic process;GO:0016049//cell growth	K03283//heat shock 70kDa protein 1/8	gi|62089222|dbj|BAD93055.1|//heat shock 70kDa protein 1A variant [Homo sapiens]
64083	2676	1383	4268	1.513141564	2.14E-292	Up	8.61E-293	GOLPH3	GO:0005740//mitochondrial envelope;GO:0000139//Golgi membrane	GO:0005488//binding	GO:0009967//positive regulation of signal transduction;GO:0007005//mitochondrion organization	K15620//golgi phosphoprotein 3	gi|11545859|ref|NP_071413.1|//Golgi phosphoprotein 3 [Homo sapiens]
55723	1746	529	2590	2.178995015	3.95E-292	Up	1.59E-292	ASF1B	GO:0043231//intracellular membrane-bounded organelle;GO:0044427//chromosomal part	GO:0005515//protein binding	GO:0034728//nucleosome organization;GO:0048232//male gamete generation;GO:0048869//cellular developmental process	K10753//histone chaperone ASF1	gi|8922549|ref|NP_060624.1|//histone chaperone ASF1B [Homo sapiens]
84926	2949	489.74	2500.99	2.239793894	7.71E-292	Up	3.11E-292	SPRYD3	NA	NA	NA	K08844//leucine-rich repeat kinase 2 [EC:2.7.11.1]	gi|635065538|ref|XP_008001558.1|//PREDICTED: SPRY domain-containing protein 3 [Chlorocebus sabaeus]
5699	1019	2576	6273	1.171405513	5.75E-290	Up	2.32E-290	PSMB10	GO:0043231//intracellular membrane-bounded organelle;GO:0000502//proteasome complex	GO:0004175//endopeptidase activity	GO:0030330//DNA damage response, signal transduction by p53 class mediator;GO:0016070//RNA metabolic process;GO:0006520//cellular amino acid metabolic process;GO:0051320//S phase;GO:0007050//cell cycle arrest;GO:0006915//apoptotic process;GO:0043161//proteasome-mediated ubiquitin-dependent protein catabolic process;GO:0006955//immune response;GO:0051439//regulation of ubiquitin-protein ligase act…	K02733//20S proteasome subunit beta 10 [EC:3.4.25.1]	gi|4506191|ref|NP_002792.1|//proteasome subunit beta type-10 precursor [Homo sapiens]
55671	4439	3651	7949	1.009864253	8.02E-289	Up	3.24E-289	PPP4R3A	GO:0043231//intracellular membrane-bounded organelle;GO:0015630//microtubule cytoskeleton	GO:0005488//binding	NA	K17491//protein phosphatase 4 regulatory subunit 3	gi|119601860|gb|EAW81454.1|//KIAA2010, isoform CRA_c [Homo sapiens];gi|546231210|ref|NP_001271210.1|//serine/threonine-protein phosphatase 4 regulatory subunit 3A isoform 3 [Homo sapiens]
23181	6972	1670.57	4752.81	1.395822838	1.33E-288	Up	5.40E-289	DIP2A	GO:0043231//intracellular membrane-bounded organelle	GO:0005515//protein binding	GO:0032501//multicellular organismal process	K12581//CCR4-NOT transcription complex subunit 7/8;K15289//solute carrier family 35, member F5;K17985//activating molecule in BECN1-regulated autophagy protein 1	gi|635024231|ref|XP_007969436.1|//PREDICTED: disco-interacting protein 2 homolog A isoform X10 [Chlorocebus sabaeus];gi|795584764|ref|XP_011724016.1|//PREDICTED: disco-interacting protein 2 homolog A isoform X3 [Macaca nemestrina];gi|795584778|ref|XP_011724018.1|//PREDICTED: disco-interacting protein 2 homolog A isoform X5 [Macaca nemestrina]
57704	3639	2332.46	5863.4	1.217267684	4.55E-288	Up	1.85E-288	GBA2	GO:0031224//intrinsic component of membrane;GO:0005783//endoplasmic reticulum	GO:0015926//glucosidase activity	GO:0008202//steroid metabolic process;GO:0016139//glycoside catabolic process;GO:0006678//glucosylceramide metabolic process	K17108//non-lysosomal glucosylceramidase [EC:3.2.1.45]	gi|24308251|ref|NP_065995.1|//non-lysosomal glucosylceramidase [Homo sapiens];gi|10047285|dbj|BAB13431.1|//KIAA1605 protein [Homo sapiens]
63035	7349	856	3246	1.810362842	3.38E-287	Up	1.37E-287	BCORL1	NA	NA	NA	K10683//BRCA1-associated RING domain protein 1	gi|578838739|ref|XP_006724842.1|//PREDICTED: BCL-6 corepressor-like protein 1 isoform X2 [Homo sapiens];gi|296179431|ref|NP_068765.3|//BCL-6 corepressor-like protein 1 1 [Homo sapiens]
4303	3365	3521	7734	1.022612081	6.82E-287	Up	2.77E-287	FOXO4	GO:0031981//nuclear lumen;GO:0043234//protein complex;GO:0044444//cytoplasmic part	GO:0043566//null;GO:0000981//RNA polymerase II transcription factor activity, sequence-specific DNA binding;GO:0019900//kinase binding;GO:0043565//sequence-specific DNA binding	GO:0048017//inositol lipid-mediated signaling;GO:0000122//negative regulation of transcription from RNA polymerase II promoter;GO:0007169//transmembrane receptor protein tyrosine kinase signaling pathway;GO:0048513//animal organ development;GO:0008283//cell proliferation;GO:0051148//negative regulation of muscle cell differentiation;GO:0001525//angiogenesis;GO:0051318//G1 phase;GO:0031572//G2 DNA…	K12358//forkhead box protein O4	gi|103472003|ref|NP_005929.2|//forkhead box protein O4 isoform 1 [Homo sapiens];gi|283436083|ref|NP_001164402.1|//forkhead box protein O4 isoform 2 [Homo sapiens]
10473	1980	1432	4319	1.480048368	2.14E-286	Up	8.70E-287	HMGN4	NA	NA	NA	K11302//high-mobility group nucleosome-binding domain-containing protein 4	gi|686747496|ref|XP_009248079.1|//PREDICTED: LOW QUALITY PROTEIN: putative Dresden prostate carcinoma protein 2 [Pongo abelii]
8019	5673	1434	4318	1.477700763	1.17E-285	Up	4.75E-286	BRD3	NA	GO:0005488//binding	NA	K11721//bromodomain-containing protein 3	gi|11067749|ref|NP_031397.1|//bromodomain-containing protein 3 [Homo sapiens]
11156	2783	2458	6046	1.185878607	5.06E-285	Up	2.06E-285	PTP4A3	GO:0016020//membrane;GO:0005768//endosome	GO:0005515//protein binding;GO:0004725//protein tyrosine phosphatase activity	GO:0006464//cellular protein modification process;GO:0006470//protein dephosphorylation	K18041//protein tyrosine phosphatase type IVA [EC:3.1.3.48]	gi|14589854|ref|NP_009010.2|//protein tyrosine phosphatase type IVA 3 isoform 2 [Homo sapiens];gi|14589856|ref|NP_116000.1|//protein tyrosine phosphatase type IVA 3 isoform 1 [Homo sapiens]
7343	4752	1920	5153	1.311688826	1.60E-284	Up	6.51E-285	UBTF	GO:0031981//nuclear lumen	GO:0003676//nucleic acid binding	GO:0006353//DNA-templated transcription, termination;GO:0006342//chromatin silencing;GO:0006354//DNA-templated transcription, elongation;GO:0006356//regulation of transcription from RNA polymerase I promoter;GO:0006352//DNA-templated transcription, initiation	K09273//upstream-binding transcription factor	gi|7657671|ref|NP_055048.1|//nucleolar transcription factor 1 isoform a [Homo sapiens];gi|795243931|ref|XP_011913930.1|//PREDICTED: nucleolar transcription factor 1 isoform X2 [Cercocebus atys]
10180	3306	924	3363	1.751166566	3.35E-284	Up	1.37E-284	RBM6	GO:0043231//intracellular membrane-bounded organelle	GO:0046914//transition metal ion binding;GO:0003676//nucleic acid binding	GO:0010467//gene expression	K13094//RNA-binding protein 5/10	gi|5032033|ref|NP_005768.1|//RNA-binding protein 6 isoform 1 [Homo sapiens]
55252	7174	1728	4819	1.367013128	1.61E-283	Up	6.60E-284	ASXL2	NA	NA	NA	K11471//additional sex combs-like protein	gi|37998953|dbj|BAD00086.1|//polycomb group protein [Homo sapiens]
23309	4850	2788	6564	1.122727222	1.63E-283	Up	6.69E-284	SIN3B	GO:0001739//sex chromatin	GO:0003712//transcription cofactor activity;GO:0005488//binding	GO:0014706//striated muscle tissue development;GO:0006355//regulation of transcription, DNA-templated;GO:0006629//lipid metabolic process	K11644//paired amphipathic helix protein Sin3a	gi|662236783|ref|NP_001284526.1|//paired amphipathic helix protein Sin3b isoform 3 [Homo sapiens];gi|694973523|ref|XP_009433207.1|//PREDICTED: paired amphipathic helix protein Sin3b isoform X2 [Pan troglodytes];gi|52138513|ref|NP_056075.1|//paired amphipathic helix protein Sin3b isoform 1 [Homo sapiens]
4779	4891	1197	3873	1.581410893	4.18E-283	Up	1.71E-283	NFE2L1	GO:0043231//intracellular membrane-bounded organelle	GO:0000989//transcription factor activity, transcription factor binding;GO:0003677//DNA binding;GO:0005515//protein binding;GO:0001071//null	GO:0032502//developmental process;GO:0006952//defense response;GO:0006351//transcription, DNA-templated;GO:0006779//porphyrin-containing compound biosynthetic process	K09040//nuclear factor erythroid 2-related factor 1/3	gi|530412318|ref|XP_005257468.1|//PREDICTED: nuclear factor erythroid 2-related factor 1 isoform X2 [Homo sapiens];gi|4505379|ref|NP_003195.1|//nuclear factor erythroid 2-related factor 1 [Homo sapiens];gi|14714932|gb|AAH10623.1|//NFE2L1 protein [Homo sapiens]
79065	3868	1776	4898	1.350943736	5.23E-283	Up	2.15E-283	ATG9A	GO:0031224//intrinsic component of membrane;GO:0005774//vacuolar membrane;GO:0005770//late endosome;GO:0031982//vesicle	NA	GO:0006810//transport;GO:0044248//cellular catabolic process;GO:0007033//vacuole organization	K17907//autophagy-related protein 9	gi|731283160|ref|XP_010610152.1|//PREDICTED: autophagy-related protein 9A isoform X1 [Fukomys damarensis];gi|116089282|ref|NP_001070666.1|//autophagy-related protein 9A [Homo sapiens]
54961	2894	1945	5180	1.300564487	2.75E-282	Up	1.13E-282	SSH3	GO:0043231//intracellular membrane-bounded organelle;GO:0043232//intracellular non-membrane-bounded organelle	GO:0004721//phosphoprotein phosphatase activity;GO:0008092//cytoskeletal protein binding	GO:0030032//lamellipodium assembly;GO:0006464//cellular protein modification process;GO:0010769//regulation of cell morphogenesis involved in differentiation;GO:0030832//regulation of actin filament length	K05766//protein phosphatase slingshot [EC:3.1.3.16 3.1.3.48]	gi|239582767|ref|NP_060327.3|//protein phosphatase Slingshot homolog 3 [Homo sapiens]
11164	3469	1152.53	3781.17	1.601410954	1.76E-281	Up	7.23E-282	NUDT5	GO:0044464//cell part	GO:0046872//metal ion binding;GO:0019144//ADP-sugar diphosphatase activity	GO:0009134//nucleoside diphosphate catabolic process;GO:0006014//D-ribose metabolic process	K13987//ADP-sugar pyrophosphatase / 8-oxo-dGDP phosphatase / ADP-D-ribose pyrophosphorylase [EC:3.6.1.13 3.6.1.58 3.6.1.- 2.7.7.96]	gi|37594464|ref|NP_054861.2|//ADP-sugar pyrophosphatase [Homo sapiens];gi|119606726|gb|EAW86320.1|//nudix (nucleoside diphosphate linked moiety X)-type motif 5, isoform CRA_a [Homo sapiens];gi|544455869|ref|XP_005564682.1|//PREDICTED: ADP-sugar pyrophosphatase isoform X1 [Macaca fascicularis]
23510	3701	1357	4149	1.499725481	1.31E-280	Up	5.40E-281	KCTD2	GO:0005887//integral component of plasma membrane	GO:0005267//potassium channel activity	GO:0030001//metal ion transport	K01011//thiosulfate/3-mercaptopyruvate sulfurtransferase [EC:2.8.1.1 2.8.1.2]	gi|23272394|gb|AAH33329.1|//KCTD2 protein, partial [Homo sapiens];gi|444727849|gb|ELW68327.1|//BTB/POZ domain-containing protein KCTD2 [Tupaia chinensis];gi|114670388|ref|XP_001138510.1|//PREDICTED: BTB/POZ domain-containing protein KCTD2 [Pan troglodytes]
10170	1810	286	1965	2.667824804	1.55E-280	Up	6.41E-281	DHRS9	GO:0031227//intrinsic component of endoplasmic reticulum membrane	GO:0030283//testosterone dehydrogenase [NAD(P)] activity;GO:0016853//isomerase activity	GO:0001523//retinoid metabolic process;GO:0035238//vitamin A biosynthetic process;GO:0030154//cell differentiation;GO:0008207//C21-steroid hormone metabolic process	K11149//dehydrogenase/reductase SDR family member 9 [EC:1.1.-.-]	gi|576796343|ref|NP_001276692.1|//dehydrogenase/reductase SDR family member 9 isoform 2 [Homo sapiens]
55281	2072	3195.43	7172.93	1.053935012	1.25E-279	Up	5.17E-280	TMEM140	GO:0016020//membrane	NA	NA	NA	gi|512749782|ref|NP_060765.4|//transmembrane protein 140 [Homo sapiens]
11079	3118	1698	4738.01	1.367827329	4.86E-279	Up	2.01E-279	RER1	GO:0031228//intrinsic component of Golgi membrane	NA	GO:0048193//Golgi vesicle transport	NA	gi|7688699|gb|AAF67490.1|AF157324_1//RER1 protein [Homo sapiens]
90324	3370	2011	5260	1.274532262	8.17E-278	Up	3.39E-278	CCDC97	NA	NA	NA	NA	gi|119577434|gb|EAW57030.1|//hypothetical protein MGC20255, isoform CRA_a [Homo sapiens];gi|16418351|ref|NP_443080.1|//coiled-coil domain-containing protein 97 [Homo sapiens]
9879	5749	1286.07	3983.74	1.518536867	1.75E-274	Up	7.32E-275	DDX46	GO:0016604//nuclear body	GO:0032559//adenyl ribonucleotide binding;GO:0042623//ATPase activity, coupled;GO:0003676//nucleic acid binding	GO:0006396//RNA processing	K12811//ATP-dependent RNA helicase DDX46/PRP5 [EC:3.6.4.13]	gi|820974763|ref|XP_012360531.1|//PREDICTED: probable ATP-dependent RNA helicase DDX46 isoform X1 [Nomascus leucogenys];gi|533122366|ref|XP_005376521.1|//PREDICTED: probable ATP-dependent RNA helicase DDX46 isoform X2 [Chinchilla lanigera];gi|859769355|ref|XP_012907941.1|//PREDICTED: probable ATP-dependent RNA helicase DDX46 [Mustela putorius furo]
7871	5293	2214	5570	1.21840465	3.72E-274	Up	1.56E-274	SLMAP	GO:0005783//endoplasmic reticulum;GO:0015630//microtubule cytoskeleton;GO:0043234//protein complex;GO:0016021//integral component of membrane;GO:0005886//plasma membrane	GO:0005515//protein binding	GO:0044267//cellular protein metabolic process;GO:0003012//muscle system process	K11498//centromeric protein E;K16464//centrosomal protein CEP250;K16808//nuclear mitotic apparatus protein 1;K10251//17beta-estradiol 17-dehydrogenase / very-long-chain 3-oxoacyl-CoA reductase [EC:1.1.1.62 1.1.1.330];K20282//GRIP and coiled-coil domain-containing protein 2;K19533//synaptonemal complex protein 1;K10421//CAP-Gly domain-containing linker protein 1;K12478//early endosome antigen 1;K0…	gi|749502288|ref|NP_001291350.1|//sarcolemmal membrane-associated protein isoform c [Homo sapiens];gi|749502283|ref|NP_001291349.1|//sarcolemmal membrane-associated protein isoform a [Homo sapiens];gi|530373156|ref|XP_005265527.1|//PREDICTED: sarcolemmal membrane-associated protein isoform X16 [Homo sapiens];gi|694902288|ref|XP_009443984.1|//PREDICTED: sarcolemmal membrane-associated protein isof…
1524	3118	119	1475	3.51906402	7.58E-273	Up	3.17E-273	CX3CR1	GO:0016021//integral component of membrane	GO:0001637//G-protein coupled chemoattractant receptor activity	GO:0021987//cerebral cortex development;GO:0001525//angiogenesis;GO:0006952//defense response;GO:0030595//leukocyte chemotaxis;GO:0007166//cell surface receptor signaling pathway;GO:0001774//microglial cell activation;GO:0051704//multi-organism process;GO:0006915//apoptotic process	K04192//CX3C chemokine receptor 1	gi|283837934|ref|NP_001164645.1|//CX3C chemokine receptor 1 isoform a [Homo sapiens]
10269	3165	1154	3732	1.580688306	1.08E-272	Up	4.53E-273	ZMPSTE24	GO:0012505//endomembrane system;GO:0043231//intracellular membrane-bounded organelle;GO:0031224//intrinsic component of membrane;GO:0031090//organelle membrane	GO:0004175//endopeptidase activity;GO:0043169//cation binding;GO:0008237//metallopeptidase activity	GO:0006997//nucleus organization;GO:0019941//modification-dependent protein catabolic process	K06013//STE24 endopeptidase [EC:3.4.24.84]	gi|22713599|gb|AAH37283.1|//Zinc metallopeptidase (STE24 homolog, S. cerevisiae) [Homo sapiens]
9701	4072	1669.24	4638.1	1.361725072	2.36E-271	Up	9.92E-272	PPP6R2	GO:0044424//intracellular part;GO:0043227//membrane-bounded organelle	GO:0005488//binding	NA	K15500//serine/threonine-protein phosphatase 6 regulatory subunit 2	gi|339276044|ref|NP_001229829.1|//serine/threonine-protein phosphatase 6 regulatory subunit 2 isoform 4 [Homo sapiens];gi|768031591|ref|XP_011529031.1|//PREDICTED: serine/threonine-protein phosphatase 6 regulatory subunit 2 isoform X10 [Homo sapiens];gi|768031580|ref|XP_011529027.1|//PREDICTED: serine/threonine-protein phosphatase 6 regulatory subunit 2 isoform X6 [Homo sapiens];gi|768031598|ref|…
5799	4778	1427	4216	1.450272076	2.53E-271	Up	1.06E-271	PTPRN2	GO:0016021//integral component of membrane;GO:0016023//null;GO:0033267//axon part	GO:0004725//protein tyrosine phosphatase activity;GO:0004871//signal transducer activity;GO:0005488//binding	GO:0043087//regulation of GTPase activity;GO:0006464//cellular protein modification process;GO:0006796//phosphate-containing compound metabolic process	K07817//receptor-type tyrosine-protein phosphatase N [EC:3.1.3.48]	gi|194097442|ref|NP_570858.2|//receptor-type tyrosine-protein phosphatase N2 isoform 3 precursor [Homo sapiens];gi|815891246|ref|NP_001295197.1|//receptor-type tyrosine-protein phosphatase N2 isoform 5 [Homo sapiens];gi|194097438|ref|NP_570857.2|//receptor-type tyrosine-protein phosphatase N2 isoform 2 precursor [Homo sapiens];gi|194097440|ref|NP_002838.2|//receptor-type tyrosine-protein phosphat…
9725	4469	961	3362	1.694093933	2.64E-271	Up	1.11E-271	TMEM63A	GO:0031224//intrinsic component of membrane;GO:0005764//lysosome	GO:0005488//binding	NA	K10165//nucleotide-binding oligomerization domain-containing protein 2	gi|62897427|dbj|BAD96654.1|//Hypothetical protein KIAA0792 (Novel protein) variant [Homo sapiens]
10943	2650	2400.24	5850.59	1.172785996	4.41E-271	Up	1.86E-271	MSL3	GO:0000123//histone acetyltransferase complex;GO:0044427//chromosomal part	GO:0042393//histone binding;GO:0001071//null;GO:0003676//nucleic acid binding	GO:0043967//histone H4 acetylation;GO:0006351//transcription, DNA-templated;GO:0032501//multicellular organismal process	K18403//male-specific lethal 3	gi|212275945|ref|NP_523353.2|//male-specific lethal 3 homolog isoform a [Homo sapiens];gi|17975755|ref|NP_523352.1|//male-specific lethal 3 homolog isoform d [Homo sapiens];gi|300796021|ref|NP_001180199.1|//male-specific lethal 3 homolog isoform e [Homo sapiens]
5431	4001	1587.95	4486.94	1.385948949	1.13E-269	Up	4.79E-270	POLR2B	GO:0016591//DNA-directed RNA polymerase II, holoenzyme	GO:0043169//cation binding;GO:0016301//kinase activity;GO:0034062//5'-3' RNA polymerase activity;GO:0001882//nucleoside binding;GO:0003676//nucleic acid binding	GO:0006397//mRNA processing;GO:0045935//positive regulation of nucleobase-containing compound metabolic process;GO:0000377//RNA splicing, via transesterification reactions with bulged adenosine as nucleophile;GO:0006354//DNA-templated transcription, elongation;GO:0006352//DNA-templated transcription, initiation;GO:0006289//nucleotide-excision repair	K03010//DNA-directed RNA polymerase II subunit RPB2 [EC:2.7.7.6]	gi|4505941|ref|NP_000929.1|//DNA-directed RNA polymerase II subunit RPB2 isoform 1 [Homo sapiens];gi|940745960|ref|XP_014315653.1|//PREDICTED: DNA-directed RNA polymerase II subunit RPB2 isoform X2 [Myotis lucifugus];gi|507661474|ref|XP_004706352.1|//PREDICTED: DNA-directed RNA polymerase II subunit RPB2 isoform X2 [Echinops telfairi]
23326	5220	3144.97	7014.42	1.044660106	1.35E-269	Up	5.70E-270	USP22	GO:0070461//SAGA-type complex	GO:0019783//ubiquitin-like protein-specific protease activity;GO:0003713//transcription coactivator activity;GO:0004402//histone acetyltransferase activity;GO:0016790//thiolester hydrolase activity;GO:0046914//transition metal ion binding	GO:0070646//protein modification by small protein removal;GO:0007346//regulation of mitotic cell cycle;GO:0007275//multicellular organism development;GO:0016567//protein ubiquitination;GO:0019941//modification-dependent protein catabolic process;GO:0016570//histone modification	K11366//ubiquitin carboxyl-terminal hydrolase 22/27/51 [EC:3.4.19.12]	gi|150010639|ref|NP_056091.1|//ubiquitin carboxyl-terminal hydrolase 22 [Homo sapiens]
10526	5365	366	2109	2.414026086	2.79E-269	Up	1.18E-269	IPO8	GO:0043231//intracellular membrane-bounded organelle	GO:0022892//null;GO:0005049//nuclear export signal receptor activity;GO:0017016//Ras GTPase binding	GO:0023052//signaling;GO:0015031//protein transport	K18755//importin-8	gi|53759103|ref|NP_006381.2|//importin-8 isoform 1 [Homo sapiens];gi|300360505|ref|NP_001177924.1|//importin-8 isoform 2 [Homo sapiens]
55082	1772	2843	6539	1.089038468	5.75E-269	Up	2.44E-269	ARGLU1	NA	NA	NA	K13173//arginine and glutamate-rich protein 1	gi|625182285|ref|XP_007642049.1|//PREDICTED: arginine and glutamate-rich protein 1 isoform X1 [Cricetulus griseus]
10426	2937	1092	3594	1.606000097	9.47E-269	Up	4.02E-269	TUBGCP3	GO:0000922//spindle pole;GO:0005813//centrosome	GO:0015631//tubulin binding;GO:0005198//structural molecule activity	GO:0000226//microtubule cytoskeleton organization;GO:0009566//fertilization;GO:0022402//cell cycle process	K16570//gamma-tubulin complex component 3	gi|555943697|ref|NP_001273206.1|//gamma-tubulin complex component 3 isoform 2 [Homo sapiens];gi|555943863|ref|NP_001273207.1|//gamma-tubulin complex component 3 isoform 3 [Homo sapiens];gi|555943745|ref|NP_001273208.1|//gamma-tubulin complex component 3 isoform 4 [Homo sapiens];gi|5453660|ref|NP_006313.1|//gamma-tubulin complex component 3 isoform 1 [Homo sapiens]
283578	7784	834.35	3101.3	1.781531025	1.58E-268	Up	6.70E-269	TMED8	GO:0031224//intrinsic component of membrane	NA	GO:0051234//establishment of localization	K17776//metaxin;K15696//RING finger protein 113B	gi|675699416|ref|XP_003808914.2|//PREDICTED: protein TMED8 isoform X2 [Pan paniscus]
8545	4538	2520.06	6018	1.143208568	1.04E-267	Up	4.43E-268	CGGBP1	GO:0043231//intracellular membrane-bounded organelle	GO:0043566//null	GO:0010467//gene expression	NA	gi|823431689|ref|XP_012422537.1|//PREDICTED: LOW QUALITY PROTEIN: CGG triplet repeat-binding protein 1 [Odobenus rosmarus divergens]
51667	3155	3448	7461	1.000991778	2.54E-267	Up	1.08E-267	NUB1	GO:0043231//intracellular membrane-bounded organelle	NA	GO:0034097//response to cytokine;GO:0032446//protein modification by small protein conjugation;GO:0019941//modification-dependent protein catabolic process;GO:0031331//positive regulation of cellular catabolic process	NA	gi|343403794|ref|NP_001230280.1|//NEDD8 ultimate buster 1 isoform 1 [Homo sapiens];gi|343403796|ref|NP_057202.3|//NEDD8 ultimate buster 1 isoform 2 [Homo sapiens]
1488	3443	2632	6190	1.121162464	7.01E-267	Up	2.99E-267	CTBP2	GO:0043231//intracellular membrane-bounded organelle;GO:0044459//plasma membrane part;GO:0043234//protein complex	GO:0016614//oxidoreductase activity, acting on CH-OH group of donors;GO:0000166//nucleotide binding;GO:0003712//transcription cofactor activity	GO:0008152//metabolic process;GO:0008283//cell proliferation;GO:0006355//regulation of transcription, DNA-templated;GO:0045444//fat cell differentiation;GO:0019058//viral life cycle	K04496//C-terminal binding protein	gi|4557499|ref|NP_001320.1|//C-terminal-binding protein 2 isoform 1 [Homo sapiens];gi|145580575|ref|NP_073713.2|//C-terminal-binding protein 2 isoform 2 [Homo sapiens]
25938	7856	1391.97	4122.94	1.453927892	2.25E-266	Up	9.59E-267	HEATR5A	NA	NA	NA	K12581//CCR4-NOT transcription complex subunit 7/8;K15289//solute carrier family 35, member F5;K17985//activating molecule in BECN1-regulated autophagy protein 1	gi|327365361|ref|NP_056288.2|//HEAT repeat-containing protein 5A [Homo sapiens]
147015	1939	1537	4374	1.396218599	7.08E-266	Up	3.03E-266	DHRS13	NA	NA	NA	K11169//dehydrogenase/reductase SDR family member 13 [EC:1.1.-.-]	gi|146231950|ref|NP_653284.2|//dehydrogenase/reductase SDR family member 13 precursor [Homo sapiens]
29767	9173	1028.73	3449.87	1.63306016	2.77E-264	Up	1.19E-264	TMOD2	GO:0043232//intracellular non-membrane-bounded organelle	GO:0008092//cytoskeletal protein binding	GO:0048731//system development	K10370//tropomodulin	gi|218931148|ref|NP_001136357.1|//tropomodulin-2 isoform b [Homo sapiens] ;gi|7657647|ref|NP_055363.1|//tropomodulin-2 isoform a [Homo sapiens]
23390	4771	3029	6789	1.051740051	7.05E-264	Up	3.03E-264	ZDHHC17	GO:0031224//intrinsic component of membrane;GO:0031982//vesicle;GO:0000139//Golgi membrane	GO:0046873//metal ion transmembrane transporter activity;GO:0060089//molecular transducer activity;GO:0016409//palmitoyltransferase activity;GO:0046914//transition metal ion binding	GO:0006497//protein lipidation;GO:0007249//I-kappaB kinase/NF-kappaB signaling;GO:0015031//protein transport;GO:0070838//divalent metal ion transport	K20032//palmitoyltransferase ZDHHC13/17 [EC:2.3.1.225]	gi|817344043|ref|XP_012297503.1|//PREDICTED: palmitoyltransferase ZDHHC17 [Aotus nancymaae]
255809	1089	3152	6977	1.033721843	1.29E-263	Up	5.54E-264	C19orf38	GO:0031224//intrinsic component of membrane	NA	NA	NA	gi|210147581|ref|NP_001129954.1|//protein HIDE1 precursor [Homo sapiens]
79671	3778	363	2065	2.395482872	2.30E-261	Up	9.97E-262	NLRX1	GO:0031966//mitochondrial membrane	GO:0032559//adenyl ribonucleotide binding	GO:0006952//defense response;GO:0001818//negative regulation of cytokine production;GO:0051704//multi-organism process	K12653//NLR family member X1	gi|25777608|ref|NP_078894.2|//NLR family member X1 precursor [Homo sapiens]
10917	2454	1.1	1800.75	10.56426121	2.65E-261	Up	1.15E-261	BTNL3	GO:0031224//intrinsic component of membrane	NA	GO:0044238//primary metabolic process	K06712//butyrophilin	gi|37574624|ref|NP_932079.1|//butyrophilin-like protein 3 precursor [Homo sapiens]
6945	2396	2077.09	5253.37	1.226062013	3.09E-261	Up	1.34E-261	MLX	GO:0043231//intracellular membrane-bounded organelle	GO:0042802//identical protein binding;GO:0046983//protein dimerization activity;GO:0001071//null;GO:0003676//nucleic acid binding	GO:0051169//nuclear transport;GO:0006355//regulation of transcription, DNA-templated;GO:0009893//positive regulation of metabolic process;GO:0015980//energy derivation by oxidation of organic compounds	K09113//MAX-like protein X	gi|24586667|ref|NP_733752.1|//max-like protein X isoform gamma [Homo sapiens];gi|829945377|ref|XP_012598651.1|//PREDICTED: max-like protein X isoform X1 [Microcebus murinus];gi|829945381|ref|XP_012598652.1|//PREDICTED: max-like protein X isoform X2 [Microcebus murinus]
8639	3562	1258.98	3843.22	1.497442743	1.69E-259	Up	7.33E-260	AOC3	GO:0031224//intrinsic component of membrane	GO:0016641//oxidoreductase activity, acting on the CH-NH2 group of donors, oxygen as acceptor;GO:0042802//identical protein binding;GO:0046914//transition metal ion binding;GO:0048037//cofactor binding	GO:0006807//nitrogen compound metabolic process;GO:0006952//defense response;GO:0009987//cellular process	K00276//primary-amine oxidase [EC:1.4.3.21]	gi|767996324|ref|XP_011523721.1|//PREDICTED: membrane primary amine oxidase isoform X1 [Homo sapiens];gi|480306390|ref|NP_001264660.1|//membrane primary amine oxidase isoform 2 [Homo sapiens];gi|4502119|ref|NP_003725.1|//membrane primary amine oxidase isoform 1 [Homo sapiens]
389541	637	1693	4585	1.324722305	2.99E-257	Up	1.30E-257	LAMTOR4	NA	NA	NA	K20399//ragulator complex protein LAMTOR4	gi|533202512|ref|XP_005413797.1|//PREDICTED: ragulator complex protein LAMTOR4 isoform X2 [Chinchilla lanigera];gi|56606127|ref|NP_001008396.1|//ragulator complex protein LAMTOR4 isoform 1 [Homo sapiens];gi|970749295|ref|XP_015107756.1|//PREDICTED: ragulator complex protein LAMTOR4 isoform X1 [Vicugna pacos];gi|918660565|ref|XP_013364922.1|//PREDICTED: ragulator complex protein LAMTOR4 isoform X1…
29916	2343	1156	3643	1.543368141	3.44E-257	Up	1.50E-257	SNX11	GO:0044464//cell part	GO:0005543//phospholipid binding	GO:0006810//transport;GO:0009987//cellular process	K17924//sorting nexin-10/11	gi|426347796|ref|XP_004041532.1|//PREDICTED: sorting nexin-11 [Gorilla gorilla gorilla]
121457	2390	2061.77	5199.13	1.221769371	3.81E-257	Up	1.66E-257	IKBIP	GO:0031224//intrinsic component of membrane;GO:0043231//intracellular membrane-bounded organelle;GO:0031090//organelle membrane	GO:0005488//binding	GO:0012502//induction of programmed cell death;GO:0010212//response to ionizing radiation	K17975//kinectin;K10402//kinesin family member 20;K12581//CCR4-NOT transcription complex subunit 7/8;K07560//D-tyrosyl-tRNA(Tyr) deacylase [EC:3.1.-.-];K10421//CAP-Gly domain-containing linker protein 1;K10062//collectin sub-family member 12	gi|42491362|ref|NP_963906.1|//inhibitor of nuclear factor kappa-B kinase-interacting protein isoform 2 [Homo sapiens];gi|675800524|ref|XP_008956296.1|//PREDICTED: inhibitor of nuclear factor kappa-B kinase-interacting protein isoform X1 [Pan paniscus];gi|675800528|ref|XP_008956298.1|//PREDICTED: inhibitor of nuclear factor kappa-B kinase-interacting protein isoform X3 [Pan paniscus]
84078	3185	151.26	1500.18	3.197415729	3.08E-256	Up	1.35E-256	KBTBD7	NA	GO:0005488//binding	NA	K10474//kelch repeat and BTB domain-containing protein 6/7	gi|21359972|ref|NP_115514.2|//kelch repeat and BTB domain-containing protein 7 [Homo sapiens]
23613	5238	888	3137	1.708136492	3.15E-256	Up	1.38E-256	ZMYND8	NA	GO:0046914//transition metal ion binding	NA	K20289//conserved oligomeric Golgi complex subunit 2;K08883//tripartite motif-containing protein 33 [EC:2.3.2.27];K11424//histone-lysine N-methyltransferase NSD2 [EC:2.1.1.43];K11643//chromodomain-helicase-DNA-binding protein 4 [EC:3.6.4.12];K11728//nucleosome-remodeling factor subunit BPTF;K08881//tripartite motif-containing protein 24 [EC:2.3.2.27]	gi|528881107|ref|NP_001268701.1|//protein kinase C-binding protein 1 isoform f [Homo sapiens];gi|45946211|gb|AAH30721.2|//ZMYND8 protein, partial [Homo sapiens];gi|528881282|ref|NP_001268705.1|//protein kinase C-binding protein 1 isoform j [Homo sapiens];gi|528881287|ref|NP_001268707.1|//protein kinase C-binding protein 1 isoform l [Homo sapiens];gi|34335264|ref|NP_898869.1|//protein kinase C-bin…
9698	5416	1517	4269.19	1.38012383	4.65E-255	Up	2.04E-255	PUM1	GO:0044444//cytoplasmic part	GO:0003676//nucleic acid binding	GO:0048193//Golgi vesicle transport;GO:0006412//translation	K17943//pumilio RNA-binding family	gi|148698189|gb|EDL30136.1|//pumilio 1 (Drosophila), isoform CRA_c, partial [Mus musculus];gi|148698188|gb|EDL30135.1|//pumilio 1 (Drosophila), isoform CRA_b, partial [Mus musculus]
22928	2351	715	2790	1.851632519	8.43E-255	Up	3.70E-255	SEPHS2	NA	GO:0032559//adenyl ribonucleotide binding;GO:0016301//kinase activity	GO:0009070//serine family amino acid biosynthetic process	K01008//selenide, water dikinase [EC:2.7.9.3]	gi|15011844|ref|NP_036380.2|//selenide, water dikinase 2 [Homo sapiens]
11325	3966	1576	4368	1.358087866	1.23E-254	Up	5.40E-255	DDX42	GO:0016604//nuclear body	GO:0032559//adenyl ribonucleotide binding;GO:0042623//ATPase activity, coupled;GO:0003676//nucleic acid binding	GO:0050789//regulation of biological process;GO:0033036//macromolecule localization	K12835//ATP-dependent RNA helicase DDX42 [EC:3.6.4.13]	gi|45446743|ref|NP_031398.2|//ATP-dependent RNA helicase DDX42 [Homo sapiens]
55737	5000	1786	4721	1.289742947	3.63E-254	Up	1.60E-254	VPS35	GO:0043231//intracellular membrane-bounded organelle;GO:0044444//cytoplasmic part	GO:0005488//binding	GO:0016197//endosomal transport	K18468//vacuolar protein sorting-associated protein 35	gi|9622850|gb|AAF89953.1|AF175265_1//vacuolar sorting protein 35 [Homo sapiens]
51112	2546	653	2661	1.914196158	3.73E-254	Up	1.64E-254	TRAPPC12	NA	NA	NA	K20309//trafficking protein particle complex subunit 12	gi|40548372|ref|NP_057114.5|//trafficking protein particle complex subunit 12 [Homo sapiens]
538	8495	1005.32	3343.78	1.62120768	1.42E-253	Up	6.26E-254	ATP7A	GO:0005768//endosome;GO:0031224//intrinsic component of membrane;GO:0044297//cell body;GO:0042995//cell projection;GO:0044459//plasma membrane part;GO:0005798//Golgi-associated vesicle	GO:0005515//protein binding;GO:0032559//adenyl ribonucleotide binding;GO:0043682//copper-transporting ATPase activity;GO:0016531//copper chaperone activity	GO:0006801//superoxide metabolic process;GO:0048771//tissue remodeling;GO:0009101//glycoprotein biosynthetic process;GO:0021859//pyramidal neuron differentiation;GO:0009206//purine ribonucleoside triphosphate biosynthetic process;GO:0009636//response to toxic substance;GO:0030003//cellular cation homeostasis;GO:0006119//oxidative phosphorylation;GO:0035434//copper ion transmembrane transport;GO:0…	K17686//Cu+-exporting ATPase [EC:3.6.3.54]	gi|532691750|ref|NP_000043.4|//copper-transporting ATPase 1 isoform 1 [Homo sapiens];gi|532691752|ref|NP_001269153.1|//copper-transporting ATPase 1 isoform 2 [Homo sapiens];gi|694985388|ref|XP_009437561.1|//PREDICTED: LOW QUALITY PROTEIN: copper-transporting ATPase 1 [Pan troglodytes]
7332	3027	1463	4165	1.39676927	2.02E-253	Up	8.92E-254	UBE2L3	GO:0043231//intracellular membrane-bounded organelle;GO:0043234//protein complex	GO:0005515//protein binding;GO:0032559//adenyl ribonucleotide binding;GO:0019787//ubiquitin-like protein transferase activity;GO:0003712//transcription cofactor activity	GO:0006355//regulation of transcription, DNA-templated;GO:0016567//protein ubiquitination;GO:0019941//modification-dependent protein catabolic process;GO:0032870//cellular response to hormone stimulus;GO:0051384//response to glucocorticoid;GO:0000084//mitotic S phase	K04552//ubiquitin-conjugating enzyme E2 L3 [EC:2.3.2.23]	gi|594084273|ref|XP_006065698.1|//PREDICTED: uncharacterized protein LOC102407363 [Bubalus bubalis];gi|926713124|ref|XP_013826295.1|//PREDICTED: ubiquitin-conjugating enzyme E2 L3 [Capra hircus];gi|831216554|ref|XP_012657232.1|//PREDICTED: ubiquitin-conjugating enzyme E2 L3-like [Otolemur garnettii];gi|373432684|ref|NP_001243284.1|//ubiquitin-conjugating enzyme E2 L3 isoform 4 [Homo sapiens]
4087	10465	2230.37	5434.48	1.17224148	9.21E-252	Up	4.06E-252	SMAD2	GO:0016020//membrane;GO:0005667//transcription factor complex;GO:0044444//cytoplasmic part	GO:0043566//null;GO:0005072//transforming growth factor beta receptor, cytoplasmic mediator activity;GO:0043565//sequence-specific DNA binding;GO:0046332//SMAD binding;GO:0019899//enzyme binding;GO:0005160//transforming growth factor beta receptor binding;GO:0001071//null	GO:0009952//anterior/posterior pattern specification;GO:0014706//striated muscle tissue development;GO:0001649//osteoblast differentiation;GO:0009746//response to hexose;GO:0003143//embryonic heart tube morphogenesis;GO:0042127//regulation of cell proliferation;GO:0001704//formation of primary germ layer;GO:0030323//respiratory tube development;GO:0007179//transforming growth factor beta receptor…	K04500//mothers against decapentaplegic homolog 2/3	gi|524953051|ref|XP_005076516.1|//PREDICTED: mothers against decapentaplegic homolog 2 isoform X2 [Mesocricetus auratus];gi|511857828|ref|XP_004752252.1|//PREDICTED: mothers against decapentaplegic homolog 2 isoform X1 [Mustela putorius furo]
23039	4880	990	3303	1.625659083	1.74E-251	Up	7.67E-252	XPO7	NA	NA	NA	K18460//exportin-7	gi|694925906|ref|XP_001151243.2|//PREDICTED: LOW QUALITY PROTEIN: exportin-7 [Pan troglodytes]
56946	6890	1337	3908	1.434813546	1.14E-247	Up	5.06E-248	EMSY	GO:0043231//intracellular membrane-bounded organelle	NA	GO:0006325//chromatin organization;GO:0006259//DNA metabolic process	K14972//PAX-interacting protein 1;K15157//mediator of RNA polymerase II transcription subunit 15;K08867//WNK lysine deficient protein kinase [EC:2.7.11.1];K07197//sterol regulatory element-binding transcription factor 1	gi|665821234|ref|NP_001287871.1|//BRCA2-interacting transcriptional repressor EMSY isoform 1 [Homo sapiens];gi|665821138|ref|NP_001287872.1|//BRCA2-interacting transcriptional repressor EMSY isoform 2 [Homo sapiens];gi|19923559|ref|NP_064578.2|//BRCA2-interacting transcriptional repressor EMSY isoform 4 [Homo sapiens];gi|665821195|ref|NP_001287873.1|//BRCA2-interacting transcriptional repressor E…
23345	27606	1582	4327	1.339000065	6.80E-247	Up	3.03E-247	SYNE1	GO:0031981//nuclear lumen;GO:0031224//intrinsic component of membrane;GO:0031965//nuclear membrane;GO:0034992//microtubule organizing center attachment site;GO:0030016//myofibril	GO:0008092//cytoskeletal protein binding	GO:0051647//nucleus localization;GO:0043578//nuclear matrix organization;GO:0030154//cell differentiation;GO:0007010//cytoskeleton organization	K19326//nesprin-1	gi|23097308|ref|NP_149062.1|//nesprin-1 isoform 2 [Homo sapiens];gi|330688408|ref|NP_892006.3|//nesprin-1 isoform 1 [Homo sapiens]
140803	8274	2647.25	6059.35	1.082051139	8.20E-247	Up	3.65E-247	TRPM6	GO:0031224//intrinsic component of membrane	GO:0043169//cation binding;GO:0032559//adenyl ribonucleotide binding;GO:0004672//protein kinase activity;GO:0005261//cation channel activity	GO:0006810//transport;GO:0006464//cellular protein modification process;GO:0042221//response to chemical	K04981//transient receptor potential cation channel subfamily M member 6 [EC:2.7.11.1]	gi|18921093|ref|NP_060132.3|//transient receptor potential cation channel subfamily M member 6 isoform a [Homo sapiens];gi|293597574|ref|NP_001170782.1|//transient receptor potential cation channel subfamily M member 6 isoform c [Homo sapiens];gi|293597572|ref|NP_001170781.1|//transient receptor potential cation channel subfamily M member 6 isoform b [Homo sapiens]
2936	3174	1491.31	4167.17	1.369870317	3.20E-246	Up	1.43E-246	GSR	GO:0043231//intracellular membrane-bounded organelle;GO:0009986//cell surface;GO:0044444//cytoplasmic part	GO:0015038//glutathione disulfide oxidoreductase activity;GO:0000166//nucleotide binding;GO:0042802//identical protein binding;GO:0042277//peptide binding;GO:0050662//coenzyme binding	GO:0006790//sulfur compound metabolic process;GO:0019725//cellular homeostasis;GO:0048232//male gamete generation;GO:0055086//nucleobase-containing small molecule metabolic process	K00383//glutathione reductase (NADPH) [EC:1.8.1.7]	gi|50301238|ref|NP_000628.2|//glutathione reductase, mitochondrial isoform 1 precursor [Homo sapiens];gi|305410789|ref|NP_001182031.1|//glutathione reductase, mitochondrial isoform 2 precursor [Homo sapiens];gi|305410793|ref|NP_001182033.1|//glutathione reductase, mitochondrial isoform 4 precursor [Homo sapiens];gi|305410791|ref|NP_001182032.1|//glutathione reductase, mitochondrial isoform 3 prec…
60559	4596	3099.43	6752.48	1.010797084	5.05E-246	Up	2.25E-246	SPCS3	GO:0043231//intracellular membrane-bounded organelle;GO:0031224//intrinsic component of membrane;GO:0031090//organelle membrane;GO:0043234//protein complex	GO:0016787//hydrolase activity	GO:0030073//insulin secretion;GO:0015980//energy derivation by oxidation of organic compounds	K12948//signal peptidase complex subunit 3 [EC:3.4.-.-]	gi|926725527|ref|XP_013830814.1|//PREDICTED: signal peptidase complex subunit 3 [Capra hircus]
55201	3332	1744	4594	1.284733361	6.67E-246	Up	2.98E-246	MAP1S	GO:0043231//intracellular membrane-bounded organelle;GO:0044297//cell body;GO:0015630//microtubule cytoskeleton;GO:0044444//cytoplasmic part;GO:0043005//neuron projection	GO:0015631//tubulin binding;GO:0003779//actin binding;GO:0004518//nuclease activity;GO:0003676//nucleic acid binding	GO:0000226//microtubule cytoskeleton organization;GO:0048858//cell projection morphogenesis;GO:0034643//establishment of mitochondrion localization, microtubule-mediated;GO:0012501//programmed cell death;GO:0007417//central nervous system development	K10429//microtubule-associated protein 1	gi|45595641|gb|AAH67115.1|//MAP1S protein, partial [Homo sapiens];gi|816197590|ref|NP_001295292.1|//microtubule-associated protein 1S isoform 2 [Homo sapiens]
387837	1595	314	1876	2.466205908	1.07E-245	Up	4.78E-246	CLEC12B	GO:0031224//intrinsic component of membrane	GO:0030246//carbohydrate binding;GO:0004871//signal transducer activity	NA	K17517//C-type lectin domain family 12 member B	gi|194018499|ref|NP_995324.2|//C-type lectin domain family 12 member B isoform 2 [Homo sapiens] ;gi|194018501|ref|NP_001123470.1|//C-type lectin domain family 12 member B isoform 1 [Homo sapiens]
[truncated: 3,380 more rows]
