# Supplementary material for: Abnormal Neutrophil Transcriptional Signature May Predict Newly Diagnosed Latent Autoimmune Diabetes in Adults of South China
Source: Front Endocrinol (Lausanne). 2020 Dec 18;11:581902. doi: 10.3389/fendo.2020.581902 (PMC7775642; doi:10.3389/fendo.2020.581902)
Supplement: Supplementary file 1 [file DataSheet_1.zip › Supplementary Materials/Supplementary Data 2.xlsx]

## Sheet: Annotation-upregulated genes
Input ID	Gene ID	Type	Tax ID	Homologene Gene ID	Homologene Gene Tax ID	Gene Symbol	Description	Gene Summary	Biological Process (GO)	Kinase Class (UniProt)	Protein Function (Protein Atlas)	Subcellular Location (Protein Atlas)	Drug (DrugBank)	Canonical Pathways_x000D_	Hallmark Gene Sets_x000D_	GO:0043299 leukocyte degranulation	GO:0030099 myeloid cell differentiation	GO:0002764 immune response-regulating sig	GO:0051493 regulation of cytoskeleton org	GO:0016569 covalent chromatin modificatio	GO:0045088 regulation of innate immune re	GO:0016311 dephosphorylation	GO:0051345 positive regulation of hydrola	GO:0045859 regulation of protein kinase a	GO:1901652 response to peptide	GO:0010942 positive regulation of cell de	GO:0002683 negative regulation of immune	GO:0001816 cytokine production	GO:0045936 negative regulation of phospha	GO:0016482 cytosolic transport	GO:0010564 regulation of cell cycle proce	GO:0006914 autophagy	GO:0048193 Golgi vesicle transport	GO:0030522 intracellular receptor signali	GO:0019221 cytokine-mediated signaling pa
FCGR3B	2215	symbol	H. sapiens	2215	H. sapiens	FCGR3B	Fc fragment of IgG receptor IIIb	The protein encoded by this gene is a low affinity receptor for the Fc region of gamma immunoglobulins (IgG). The encoded protein acts as a monomer and can bind either monomeric or aggregated IgG. This gene may function to capture immune complexes in the peripheral circulation. Several transcript variants encoding different isoforms have been found for this gene. A highly-similar gene encoding a …	GO:0043312 neutrophil degranulation;GO:0002283 neutrophil activation involved in immune response;GO:0042119 neutrophil activation		CD markers		Cetuximab;Etanercept;Immune Globulin Human;Adalimumab;Abciximab;Gemtuzumab ozogamicin;Trastuzumab;Rituximab;Basiliximab;Muromonab;Ibritumomab tiuxetan;Tositumomab;Alemtuzumab;Alefacept;Efalizumab;Natalizumab;Palivizumab;Daclizumab;Bevacizumab			1.0	0.0	0.0	0.0	0.0	0.0	0.0	0.0	0.0	0.0	0.0	0.0	0.0	0.0	0.0	0.0	0.0	0.0	0.0	0.0
CXCR2	3579	symbol	H. sapiens	3579	H. sapiens	CXCR2	C-X-C motif chemokine receptor 2	The protein encoded by this gene is a member of the G-protein-coupled receptor family. This protein is a receptor for interleukin 8 (IL8). It binds to IL8 with high affinity, and transduces the signal through a G-protein activated second messenger system. This receptor also binds to chemokine (C-X-C motif) ligand 1 (CXCL1/MGSA), a protein with melanoma growth stimulating activity, and has been sh…	GO:0033030 negative regulation of neutrophil apoptotic process;GO:0038112 interleukin-8-mediated signaling pathway;GO:0090023 positive regulation of neutrophil chemotaxis		CD markers;G-protein coupled receptors/{Chemokines and chemotactic factors receptors,GPCRs excl olfactory receptors}			(M7871)ST GRANULE CELL SURVIVAL PATHWAY; (M210)PID IL8 CXCR2 PATHWAY		1.0	0.0	0.0	0.0	0.0	0.0	0.0	0.0	0.0	0.0	1.0	1.0	0.0	0.0	0.0	0.0	0.0	0.0	0.0	1.0
MNDA	4332	symbol	H. sapiens	4332	H. sapiens	MNDA	myeloid cell nuclear differentiation antigen	The myeloid cell nuclear differentiation antigen (MNDA) is detected only in nuclei of cells of the granulocyte-monocyte lineage. A 200-amino acid region of human MNDA is strikingly similar to a region in the proteins encoded by a family of interferon-inducible mouse genes, designated Ifi-201, Ifi-202, and Ifi-203, that are not regulated in a cell- or tissue-specific fashion. The 1.8-kb MNDA mRNA,…	GO:0030889 negative regulation of B cell proliferation;GO:0050869 negative regulation of B cell activation;GO:0050853 B cell receptor signaling pathway			Nucleoli;Nucleoplasm(Supported)				1.0	0.0	1.0	0.0	0.0	1.0	0.0	0.0	0.0	0.0	1.0	1.0	1.0	0.0	0.0	0.0	0.0	0.0	0.0	0.0
TXNIP	10628	symbol	H. sapiens	10628	H. sapiens	TXNIP	thioredoxin interacting protein	This gene encodes a thioredoxin-binding protein that is a member of the alpha arrestin protein family. Thioredoxin is a thiol-oxidoreductase that is a major regulator of cellular redox signaling which protects cells from oxidative stress. This protein inhibits the antioxidative function of thioredoxin resulting in the accumulation of reactive oxygen species and cellular stress. This protein also …	GO:0071228 cellular response to tumor cell;GO:0051782 negative regulation of cell division;GO:0032570 response to progesterone			Cytosol;Plasma membrane(Approved)			(M5911)HALLMARK INTERFERON ALPHA RESPONSE; (M5902)HALLMARK APOPTOSIS; (M5939)HALLMARK P53 PATHWAY	0.0	0.0	0.0	0.0	0.0	0.0	0.0	0.0	0.0	1.0	1.0	0.0	0.0	0.0	0.0	0.0	0.0	0.0	1.0	0.0
FAM65B	9750	gene_synonym	H. sapiens	9750	H. sapiens	RIPOR2	RHO family interacting cell polarization regulator 2	This gene encodes an atypical inhibitor of the small G protein RhoA. Inhibition of RhoA activity by the encoded protein mediates myoblast fusion and polarization of T cells and neutrophils. The encoded protein is a component of hair cell stereocilia that is essential for hearing. A splice site mutation in this gene results in hearing loss in human patients. [provided by RefSeq, Sep 2016]	GO:1903904 negative regulation of establishment of T cell polarity;GO:2000391 positive regulation of neutrophil extravasation;GO:0060088 auditory receptor cell stereocilium organization							0.0	0.0	0.0	0.0	0.0	0.0	0.0	0.0	0.0	0.0	0.0	1.0	0.0	1.0	0.0	0.0	0.0	0.0	0.0	0.0
IGF2R	3482	symbol	H. sapiens	3482	H. sapiens	IGF2R	insulin like growth factor 2 receptor	This gene encodes a receptor for both insulin-like growth factor 2 and mannose 6-phosphate. The binding sites for each ligand are located on different segments of the protein. This receptor has various functions, including in the intracellular trafficking of lysosomal enzymes, the activation of transforming growth factor beta, and the degradation of insulin-like growth factor 2. Mutation or loss …	GO:0044794 positive regulation by host of viral process;GO:0044788 modulation by host of viral process;GO:0043312 neutrophil degranulation		CD markers	Golgi apparatus;Vesicles(Enhanced)	Mecasermin (Transporter activity);alpha-D-mannose 6-phosphate (Transporter activity)		(M5910)HALLMARK PROTEIN SECRETION; (M5902)HALLMARK APOPTOSIS; (M5947)HALLMARK IL2 STAT5 SIGNALING	1.0	0.0	0.0	0.0	0.0	0.0	0.0	0.0	0.0	1.0	1.0	0.0	0.0	0.0	0.0	0.0	0.0	0.0	0.0	0.0
TNFRSF10C	8794	symbol	H. sapiens	8794	H. sapiens	TNFRSF10C	TNF receptor superfamily member 10c	The protein encoded by this gene is a member of the TNF-receptor superfamily. This receptor contains an extracellular TRAIL-binding domain and a transmembrane domain, but no cytoplasmic death domain. This receptor is not capable of inducing apoptosis, and is thought to function as an antagonistic receptor that protects cells from TRAIL-induced apoptosis. This gene was found to be a p53-regulated …	GO:0036462 TRAIL-activated apoptotic signaling pathway;GO:0008625 extrinsic apoptotic signaling pathway via death domain receptors;GO:0097191 extrinsic apoptotic signaling pathway		CD markers			(M79)PID TRAIL PATHWAY; (M145)PID P53 DOWNSTREAM PATHWAY		0.0	0.0	0.0	0.0	0.0	0.0	0.0	0.0	0.0	0.0	1.0	0.0	0.0	0.0	0.0	0.0	0.0	0.0	0.0	0.0
ZYX	7791	symbol	H. sapiens	7791	H. sapiens	ZYX	zyxin	Focal adhesions are actin-rich structures that enable cells to adhere to the extracellular matrix and at which protein complexes involved in signal transduction assemble. Zyxin is a zinc-binding phosphoprotein that concentrates at focal adhesions and along the actin cytoskeleton. Zyxin has an N-terminal proline-rich domain and three LIM domains in its C-terminal half. The proline-rich domain may …	GO:0043149 stress fiber assembly;GO:0030038 contractile actin filament bundle assembly;GO:0071346 cellular response to interferon-gamma			Focal adhesion sites(Supported)		(M184)PID ECADHERIN KERATINOCYTE PATHWAY; (M232)PID ECADHERIN STABILIZATION PATHWAY; (M238)PID THROMBIN PAR1 PATHWAY	(M5915)HALLMARK APICAL JUNCTION	0.0	0.0	0.0	1.0	0.0	0.0	0.0	0.0	0.0	0.0	0.0	0.0	0.0	0.0	0.0	0.0	0.0	0.0	0.0	0.0
CXCR1	3577	symbol	H. sapiens	3577	H. sapiens	CXCR1	C-X-C motif chemokine receptor 1	The protein encoded by this gene is a member of the G-protein-coupled receptor family. This protein is a receptor for interleukin 8 (IL8). It binds to IL8 with high affinity, and transduces the signal through a G-protein activated second messenger system. Knockout studies in mice suggested that this protein inhibits embryonic oligodendrocyte precursor migration in developing spinal cord. This gen…	GO:0038112 interleukin-8-mediated signaling pathway;GO:0098759 cellular response to interleukin-8;GO:0098758 response to interleukin-8		CD markers;G-protein coupled receptors/{Chemokines and chemotactic factors receptors,GPCRs excl olfactory receptors}		Ketoprofen (Interleukin-8 receptor activity)	(M252)PID IL8 CXCR1 PATHWAY		1.0	0.0	0.0	0.0	0.0	0.0	0.0	0.0	0.0	0.0	0.0	0.0	0.0	0.0	0.0	0.0	0.0	0.0	0.0	1.0
FYB	2533	gene_synonym	H. sapiens	2533	H. sapiens	FYB1	FYN binding protein 1	The protein encoded by this gene is an adapter for the FYN protein and LCP2 signaling cascades in T-cells. The encoded protein is involved in platelet activation and controls the expression of interleukin-2. Three transcript variants encoding different isoforms have been found for this gene. [provided by RefSeq, Jul 2011]	GO:0050852 T cell receptor signaling pathway;GO:0050851 antigen receptor-mediated signaling pathway;GO:0002429 immune response-activating cell surface receptor signaling pathway					(M34)PID TCR PATHWAY	(M5915)HALLMARK APICAL JUNCTION; (M5950)HALLMARK ALLOGRAFT REJECTION	0.0	0.0	1.0	0.0	0.0	0.0	0.0	0.0	0.0	0.0	0.0	0.0	0.0	0.0	0.0	0.0	0.0	0.0	0.0	0.0
MMP25	64386	symbol	H. sapiens	64386	H. sapiens	MMP25	matrix metallopeptidase 25	Proteins of the matrix metalloproteinase (MMP) family are involved in the breakdown of extracellular matrix in normal physiological processes, such as embryonic development, reproduction, and tissue remodeling, as well as in disease processes, such as arthritis and metastasis. Most MMPs are secreted as inactive proproteins which are activated when cleaved by extracellular proteinases. However, th…	GO:0060022 hard palate development;GO:0043312 neutrophil degranulation;GO:0062009 secondary palate development		Enzymes/Peptidases/Metallopeptidases		Marimastat (Zinc ion binding)	(M3468)NABA ECM REGULATORS; (M5885)NABA MATRISOME ASSOCIATED; (M5889)NABA MATRISOME		1.0	0.0	0.0	0.0	0.0	0.0	0.0	0.0	0.0	0.0	0.0	0.0	0.0	0.0	0.0	0.0	0.0	0.0	0.0	0.0
SORL1	6653	symbol	H. sapiens	6653	H. sapiens	SORL1	sortilin related receptor 1	This gene encodes a mosaic protein that belongs to at least two families: the vacuolar protein sorting 10 (VPS10) domain-containing receptor family, and the low density lipoprotein receptor (LDLR) family. The encoded protein also contains fibronectin type III repeats and an epidermal growth factor repeat. The encoded preproprotein is proteolytically processed to generate the mature receptor, whic…	GO:0038020 insulin receptor recycling;GO:1902963 negative regulation of metalloendopeptidase activity involved in amyloid precursor protein catabolic process;GO:1902955 positive regulation of early endosome to recycling endosome transport			Cell Junctions;Nucleoplasm(Approved)				0.0	1.0	0.0	1.0	0.0	0.0	0.0	0.0	1.0	1.0	0.0	0.0	1.0	1.0	1.0	0.0	1.0	1.0	0.0	0.0
TSC22D3	1831	symbol	H. sapiens	1831	H. sapiens	TSC22D3	TSC22 domain family member 3	This gene encodes the anti-inflammatory protein glucocorticoid (GC)-induced leucine zipper. Expression of this gene stimulated by glucocorticoids and interleukin 10 and it appears to play a key role in the anti-inflammatory and immunosuppressive effects of this steroid. This protein has also been shown to inhibit pro-inflammatory molecules including nuclear factor &amp;#954;B. Alternate splicing …	GO:0070236 negative regulation of activation-induced cell death of T cells;GO:0070235 regulation of activation-induced cell death of T cells;GO:0070233 negative regulation of T cell apoptotic process		Transcription factors/Basic domains	Cytosol;Golgi apparatus;Nuclear speckles(Approved)				0.0	0.0	0.0	0.0	0.0	0.0	0.0	0.0	0.0	0.0	0.0	1.0	0.0	0.0	0.0	0.0	0.0	0.0	0.0	0.0
TUBA1A	7846	symbol	H. sapiens	7846	H. sapiens	TUBA1A	tubulin alpha 1a	Microtubules of the eukaryotic cytoskeleton perform essential and diverse functions and are composed of a heterodimer of alpha and beta tubulins. The genes encoding these microtubule constituents belong to the tubulin superfamily, which is composed of six distinct families. Genes from the alpha, beta and gamma tubulin families are found in all eukaryotes. The alpha and beta tubulins represent the…	GO:0097711 ciliary basal body-plasma membrane docking;GO:0010389 regulation of G2/M transition of mitotic cell cycle;GO:1902749 regulation of cell cycle G2/M phase transition			Microtubules(Enhanced)	Albendazole (Structural molecule activity);Vinblastine (Structural molecule activity);Mebendazole (Structural molecule activity);Epothilone D (Structural molecule activity);Epothilone B (Structural molecule activity);CYT997 (Structural molecule activity);2-MERCAPTO-N-[1,2,3,10-TETRAMETHOXY-9-OXO-5,6,7,9-TETRAHYDRO-BENZO[A]HEPTALEN-7-YL]ACETAMIDE (Structural molecule activity)	(M2579)ST DIFFERENTIATION PATHWAY IN PC12 CELLS; (M19)PID P73PATHWAY		0.0	0.0	0.0	0.0	0.0	0.0	0.0	0.0	0.0	0.0	0.0	0.0	0.0	0.0	0.0	1.0	0.0	1.0	0.0	0.0
ADGRE5	976	symbol	H. sapiens	976	H. sapiens	ADGRE5	adhesion G protein-coupled receptor E5	This gene encodes a member of the EGF-TM7 subfamily of adhesion G protein-coupled receptors, which mediate cell-cell interactions. These proteins are cleaved by self-catalytic proteolysis into a large extracellular subunit and seven-span transmembrane subunit, which associate at the cell surface as a receptor complex. The encoded protein may play a role in cell adhesion as well as leukocyte recru…	GO:0043312 neutrophil degranulation;GO:0002283 neutrophil activation involved in immune response;GO:0007189 adenylate cyclase-activating G protein-coupled receptor signaling pathway		CD markers;G-protein coupled receptors/{Family 2 (B) receptors,GPCRs excl olfactory receptors};Transporters	Cytosol(Approved)				1.0	0.0	0.0	0.0	0.0	0.0	0.0	0.0	0.0	0.0	0.0	0.0	0.0	0.0	0.0	0.0	0.0	0.0	0.0	0.0
FGL2	10875	symbol	H. sapiens	10875	H. sapiens	FGL2	fibrinogen like 2	The protein encoded by this gene is a secreted protein that is similar to the beta- and gamma-chains of fibrinogen. The carboxyl-terminus of the encoded protein consists of the fibrinogen-related domains (FRED). The encoded protein forms a tetrameric complex which is stabilized by interchain disulfide bonds. This protein may play a role in physiologic functions at mucosal sites. [provided by RefS…	GO:0043381 negative regulation of memory T cell differentiation;GO:0043380 regulation of memory T cell differentiation;GO:0002617 negative regulation of macrophage antigen processing and presentation					(M3008)NABA ECM GLYCOPROTEINS; (M5884)NABA CORE MATRISOME; (M5889)NABA MATRISOME	(M5947)HALLMARK IL2 STAT5 SIGNALING; (M5924)HALLMARK MTORC1 SIGNALING; (M5913)HALLMARK INTERFERON GAMMA RESPONSE	1.0	1.0	0.0	0.0	0.0	0.0	0.0	0.0	0.0	0.0	0.0	1.0	0.0	0.0	0.0	0.0	0.0	0.0	0.0	0.0
SELPLG	6404	symbol	H. sapiens	6404	H. sapiens	SELPLG	selectin P ligand	This gene encodes a glycoprotein that functions as a high affinity counter-receptor for the cell adhesion molecules P-, E- and L- selectin expressed on myeloid cells and stimulated T lymphocytes. As such, this protein plays a critical role in leukocyte trafficking during inflammation by tethering of leukocytes to activated platelets or endothelia expressing selectins. This protein requires two po…	GO:0050902 leukocyte adhesive activation;GO:0046718 viral entry into host cell;GO:0050901 leukocyte tethering or rolling		CD markers			(M159)PID AMB2 NEUTROPHILS PATHWAY		0.0	0.0	0.0	0.0	0.0	0.0	0.0	0.0	0.0	0.0	0.0	1.0	0.0	0.0	0.0	0.0	0.0	0.0	0.0	0.0
MEGF9	1955	symbol	H. sapiens	1955	H. sapiens	MEGF9	multiple EGF like domains 9		GO:0034446 substrate adhesion-dependent cell spreading;GO:0031589 cell-substrate adhesion;GO:0000904 cell morphogenesis involved in differentiation			Cytosol;Nucleus(Approved)		(M5883)NABA SECRETED FACTORS; (M5885)NABA MATRISOME ASSOCIATED; (M5889)NABA MATRISOME		0.0	0.0	0.0	0.0	0.0	0.0	0.0	0.0	0.0	0.0	0.0	0.0	0.0	0.0	0.0	0.0	0.0	0.0	0.0	0.0
CAP1	10487	symbol	H. sapiens	10487	H. sapiens	CAP1	cyclase associated actin cytoskeleton regulatory protein 1	The protein encoded by this gene is related to the S. cerevisiae CAP protein, which is involved in the cyclic AMP pathway. The human protein is able to interact with other molecules of the same protein, as well as with CAP2 and actin. Alternatively spliced transcript variants encoding different isoforms have been identified. [provided by RefSeq, Aug 2016]	GO:0043312 neutrophil degranulation;GO:0002283 neutrophil activation involved in immune response;GO:0007190 activation of adenylate cyclase activity			Cytosol(Supported)		(M7955)SIG INSULIN RECEPTOR PATHWAY IN CARDIAC MYOCYTES	(M5915)HALLMARK APICAL JUNCTION	1.0	0.0	0.0	1.0	0.0	0.0	0.0	0.0	0.0	0.0	0.0	0.0	0.0	0.0	0.0	0.0	0.0	0.0	0.0	0.0
EVI2B	2124	symbol	H. sapiens	2124	H. sapiens	EVI2B	ecotropic viral integration site 2B		GO:0045660 positive regulation of neutrophil differentiation;GO:0045658 regulation of neutrophil differentiation;GO:0030854 positive regulation of granulocyte differentiation		CD markers					0.0	1.0	0.0	0.0	0.0	0.0	0.0	0.0	0.0	0.0	0.0	0.0	0.0	0.0	0.0	1.0	0.0	0.0	0.0	0.0
JAML	120425	symbol	H. sapiens	120425	H. sapiens	JAML	junction adhesion molecule like		GO:0072672 neutrophil extravasation;GO:0035696 monocyte extravasation;GO:0060054 positive regulation of epithelial cell proliferation involved in wound healing					(M277)PID INTEGRIN A4B1 PATHWAY		0.0	0.0	0.0	0.0	0.0	0.0	0.0	0.0	0.0	0.0	0.0	1.0	0.0	0.0	0.0	0.0	0.0	0.0	0.0	0.0
WIPF1	7456	symbol	H. sapiens	7456	H. sapiens	WIPF1	WAS/WASL interacting protein family member 1	This gene encodes a protein that plays an important role in the organization of the actin cytoskeleton. The encoded protein binds to a region of Wiskott-Aldrich syndrome protein that is frequently mutated in Wiskott-Aldrich syndrome, an X-linked recessive disorder. Impairment of the interaction between these two proteins may contribute to the disease. Two transcript variants encoding the same pro…	GO:0038096 Fc-gamma receptor signaling pathway involved in phagocytosis;GO:0002431 Fc receptor mediated stimulatory signaling pathway;GO:0000147 actin cortical patch assembly			Cytosol;Plasma membrane(Approved)		(M7)PID FCER1 PATHWAY	(M5930)HALLMARK EPITHELIAL MESENCHYMAL TRANSITION	0.0	0.0	1.0	1.0	0.0	0.0	0.0	0.0	0.0	0.0	0.0	0.0	0.0	0.0	0.0	0.0	0.0	0.0	0.0	0.0
SMAP2	64744	symbol	H. sapiens	64744	H. sapiens	SMAP2	small ArfGAP2		GO:0043547 positive regulation of GTPase activity;GO:0043087 regulation of GTPase activity;GO:0051345 positive regulation of hydrolase activity							0.0	0.0	0.0	0.0	0.0	0.0	0.0	1.0	0.0	0.0	0.0	0.0	0.0	0.0	0.0	0.0	0.0	0.0	0.0	0.0
IQGAP1	8826	symbol	H. sapiens	8826	H. sapiens	IQGAP1	IQ motif containing GTPase activating protein 1	This gene encodes a member of the IQGAP family. The protein contains four IQ domains, one calponin homology domain, one Ras-GAP domain and one WW domain. It interacts with components of the cytoskeleton, with cell adhesion molecules, and with several signaling molecules to regulate cell morphology and motility. Expression of the protein is upregulated by gene amplification in two gastric cancer c…	GO:0072015 glomerular visceral epithelial cell development;GO:0072310 glomerular epithelial cell development;GO:0072112 glomerular visceral epithelial cell differentiation			Cell Junctions;Plasma membrane(Supported)		(M163)PID LIS1 PATHWAY; (M72)PID NECTIN PATHWAY; (M156)PID ECADHERIN NASCENT AJ PATHWAY		1.0	0.0	0.0	0.0	0.0	0.0	1.0	1.0	1.0	1.0	0.0	1.0	1.0	1.0	0.0	1.0	0.0	0.0	0.0	0.0
LRRK2	120892	symbol	H. sapiens	120892	H. sapiens	LRRK2	leucine rich repeat kinase 2	This gene is a member of the leucine-rich repeat kinase family and encodes a protein with an ankryin repeat region, a leucine-rich repeat (LRR) domain, a kinase domain, a DFG-like motif, a RAS domain, a GTPase domain, a MLK-like domain, and a WD40 domain. The protein is present largely in the cytoplasm but also associates with the mitochondrial outer membrane. Mutations in this gene have been ass…	GO:1903217 negative regulation of protein processing involved in protein targeting to mitochondrion;GO:1903125 negative regulation of thioredoxin peroxidase activity by peptidyl-threonine phosphorylation;GO:1903216 regulation of protein processing involved in protein targeting to mitochondrion	TKL Ser/Thr protein kinase family	Enzymes/{ENZYME proteins/Transferases,Kinases/TKL Ser/Thr protein kinases}	Nucleus;Vesicles(Approved)				1.0	1.0	0.0	1.0	1.0	1.0	0.0	1.0	1.0	1.0	1.0	1.0	1.0	1.0	1.0	0.0	1.0	1.0	1.0	0.0
VNN2	8875	symbol	H. sapiens	8875	H. sapiens	VNN2	vanin 2	This gene product is a member of the Vanin family of proteins that share extensive sequence similarity with each other, and also with biotinidase. The family includes secreted and membrane-associated proteins, a few of which have been reported to participate in hematopoietic cell trafficking. No biotinidase activity has been demonstrated for any of the vanin proteins, however, they possess pantet…	GO:0015939 pantothenate metabolic process;GO:0006767 water-soluble vitamin metabolic process;GO:0006766 vitamin metabolic process		Enzymes/ENZYME proteins/Hydrolases					0.0	0.0	0.0	0.0	0.0	0.0	0.0	0.0	0.0	0.0	0.0	0.0	0.0	0.0	0.0	0.0	0.0	0.0	0.0	0.0
CSF2RB	1439	symbol	H. sapiens	1439	H. sapiens	CSF2RB	colony stimulating factor 2 receptor beta common subunit	The protein encoded by this gene is the common beta chain of the high affinity receptor for IL-3, IL-5 and CSF. Defects in this gene have been reported to be associated with protein alveolar proteinosis (PAP). [provided by RefSeq, Jul 2008]	GO:0038043 interleukin-5-mediated signaling pathway;GO:0038156 interleukin-3-mediated signaling pathway;GO:0036016 cellular response to interleukin-3		CD markers	Golgi apparatus(Approved)	Sargramostim (Receptor activity);NPI 32101 (Receptor activity)	(M135)PID IL5 PATHWAY; (M182)PID IL3 PATHWAY; (M22)PID GMCSF PATHWAY	(M5897)HALLMARK IL6 JAK STAT3 SIGNALING; (M5913)HALLMARK INTERFERON GAMMA RESPONSE	0.0	0.0	0.0	0.0	0.0	0.0	0.0	0.0	0.0	0.0	0.0	0.0	0.0	0.0	0.0	0.0	0.0	0.0	0.0	1.0
FAM129A	116496	gene_synonym	H. sapiens	116496	H. sapiens	NIBAN1	niban apoptosis regulator 1	This gene encodes a member of the family with sequence similarity 129 protein family. This gene is highly expressed in several cancer cells and may serve as a prognostic marker for certain cancers. The encoded protein may play a role in regulating p53-mediated apoptosis. [provided by RefSeq, Sep 2016]	GO:0045727 positive regulation of translation;GO:0001933 negative regulation of protein phosphorylation;GO:0034250 positive regulation of cellular amide metabolic process			Cytosol(Supported)Plasma membrane(Approved)			(M5892)HALLMARK CHOLESTEROL HOMEOSTASIS; (M5924)HALLMARK MTORC1 SIGNALING	0.0	0.0	0.0	0.0	0.0	0.0	0.0	0.0	0.0	0.0	0.0	0.0	0.0	1.0	0.0	0.0	0.0	0.0	0.0	0.0
MBOAT7	79143	symbol	H. sapiens	79143	H. sapiens	MBOAT7	membrane bound O-acyltransferase domain containing 7	This gene encodes a member of the membrane-bound O-acyltransferases family of integral membrane proteins that have acyltransferase activity. The encoded protein is a lysophosphatidylinositol acyltransferase that has specificity for arachidonoyl-CoA as an acyl donor. This protein is involved in the reacylation of phospholipids as part of the phospholipid remodeling pathway known as the Land cycle.…	GO:0021819 layer formation in cerebral cortex;GO:0021801 cerebral cortex radial glia guided migration;GO:0021799 cerebral cortex radially oriented cell migration		Enzymes/ENZYME proteins/Transferases	Cytosol(Approved)				0.0	0.0	0.0	0.0	0.0	0.0	0.0	0.0	0.0	0.0	0.0	0.0	0.0	0.0	0.0	0.0	0.0	0.0	0.0	0.0
IL17RA	23765	symbol	H. sapiens	23765	H. sapiens	IL17RA	interleukin 17 receptor A	Interleukin 17A (IL17A) is a proinflammatory cytokine secreted by activated T-lymphocytes. It is a potent inducer of the maturation of CD34-positive hematopoietic precursors into neutrophils. The transmembrane protein encoded by this gene (interleukin 17A receptor; IL17RA) is a ubiquitous type I membrane glycoprotein that binds with low affinity to interleukin 17A. Interleukin 17A and its recepto…	GO:2000667 positive regulation of interleukin-13 secretion;GO:2000664 positive regulation of interleukin-5 secretion;GO:0097400 interleukin-17-mediated signaling pathway		CD markers	Cytosol;Nucleoplasm(Approved)			(M5897)HALLMARK IL6 JAK STAT3 SIGNALING	0.0	0.0	0.0	0.0	0.0	1.0	0.0	0.0	0.0	0.0	0.0	0.0	1.0	0.0	0.0	0.0	0.0	0.0	0.0	1.0
SELL	6402	symbol	H. sapiens	6402	H. sapiens	SELL	selectin L	This gene encodes a cell surface adhesion molecule that belongs to a family of adhesion/homing receptors. The encoded protein contains a C-type lectin-like domain, a calcium-binding epidermal growth factor-like domain, and two short complement-like repeats. The gene product is required for binding and subsequent rolling of leucocytes on endothelial cells, facilitating their migration into seconda…	GO:0050901 leukocyte tethering or rolling;GO:0043312 neutrophil degranulation;GO:0061756 leukocyte adhesion to vascular endothelial cell		CD markers	Cytosol(Approved)		(M11736)SA MMP CYTOKINE CONNECTION	(M5911)HALLMARK INTERFERON ALPHA RESPONSE; (M5947)HALLMARK IL2 STAT5 SIGNALING; (M5932)HALLMARK INFLAMMATORY RESPONSE	1.0	0.0	0.0	0.0	0.0	0.0	0.0	0.0	0.0	0.0	0.0	1.0	0.0	0.0	0.0	0.0	0.0	0.0	0.0	0.0
TLN1	7094	symbol	H. sapiens	7094	H. sapiens	TLN1	talin 1	This gene encodes a cytoskeletal protein that is concentrated in areas of cell-substratum and cell-cell contacts. The encoded protein plays a significant role in the assembly of actin filaments and in spreading and migration of various cell types, including fibroblasts and osteoclasts. It codistributes with integrins in the cell surface membrane in order to assist in the attachment of adherent ce…	GO:0007016 cytoskeletal anchoring at plasma membrane;GO:0070527 platelet aggregation;GO:0036498 IRE1-mediated unfolded protein response			Cytosol;Focal adhesion sites;Microtubule organizing center;Plasma membrane(Supported)		(M72)PID NECTIN PATHWAY; (M277)PID INTEGRIN A4B1 PATHWAY; (M127)PID ERBB1 RECEPTOR PROXIMAL PATHWAY		1.0	0.0	0.0	1.0	0.0	0.0	0.0	0.0	0.0	0.0	0.0	0.0	0.0	0.0	0.0	0.0	0.0	0.0	0.0	0.0
PECAM1	5175	symbol	H. sapiens	5175	H. sapiens	PECAM1	platelet and endothelial cell adhesion molecule 1	The protein encoded by this gene is found on the surface of platelets, monocytes, neutrophils, and some types of T-cells, and makes up a large portion of endothelial cell intercellular junctions. The encoded protein is a member of the immunoglobulin superfamily and is likely involved in leukocyte migration, angiogenesis, and integrin activation. [provided by RefSeq, May 2010]	GO:0072011 glomerular endothelium development;GO:0072672 neutrophil extravasation;GO:0090673 endothelial cell-matrix adhesion					(M53)PID INTEGRIN3 PATHWAY	(M5946)HALLMARK COAGULATION; (M5915)HALLMARK APICAL JUNCTION; (M5953)HALLMARK KRAS SIGNALING UP	1.0	0.0	0.0	0.0	0.0	0.0	0.0	0.0	0.0	0.0	0.0	1.0	0.0	0.0	0.0	0.0	0.0	0.0	0.0	0.0
RNF24	11237	symbol	H. sapiens	11237	H. sapiens	RNF24	ring finger protein 24	This gene encodes an integral membrane protein that contains a RING-type zinc finger. The encoded protein may interact with multiple transient receptor potential cation channel subfamily C (TRPC) proteins and regulate the trafficking and insertion of these proteins into the plasma membrane. [provided by RefSeq, Mar 2016]	GO:0016567 protein ubiquitination;GO:0032446 protein modification by small protein conjugation;GO:0070647 protein modification by small protein conjugation or removal			Golgi apparatus(Supported)				0.0	0.0	0.0	0.0	0.0	0.0	0.0	0.0	0.0	0.0	0.0	0.0	0.0	0.0	0.0	0.0	0.0	0.0	0.0	0.0
CREB5	9586	symbol	H. sapiens	9586	H. sapiens	CREB5	cAMP responsive element binding protein 5	The product of this gene belongs to the CRE (cAMP response element)-binding protein family. Members of this family contain zinc-finger and bZIP DNA-binding domains. The encoded protein specifically binds to CRE as a homodimer or a heterodimer with c-Jun or CRE-BP1, and functions as a CRE-dependent trans-activator. Alternatively spliced transcript variants encoding different isoforms have been ide…	GO:0045893 positive regulation of transcription, DNA-templated;GO:1903508 positive regulation of nucleic acid-templated transcription;GO:1902680 positive regulation of RNA biosynthetic process		Transcription factors/Basic domains	Nucleus;Plasma membrane;Vesicles(Approved)		(M14775)ST G ALPHA S PATHWAY; (M7871)ST GRANULE CELL SURVIVAL PATHWAY; (M4910)ST ERK1 ERK2 MAPK PATHWAY		0.0	0.0	0.0	0.0	0.0	0.0	0.0	0.0	0.0	0.0	0.0	0.0	0.0	0.0	0.0	0.0	0.0	0.0	0.0	0.0
NCOA4	8031	symbol	H. sapiens	8031	H. sapiens	NCOA4	nuclear receptor coactivator 4	This gene encodes an androgen receptor coactivator. The encoded protein interacts with the androgen receptor in a ligand-dependent manner to enhance its transcriptional activity. Chromosomal translocations between this gene and the ret tyrosine kinase gene, also located on chromosome 10, have been associated with papillary thyroid carcinoma. Alternatively spliced transcript variants have been des…	GO:0006622 protein targeting to lysosome;GO:0030521 androgen receptor signaling pathway;GO:0006879 cellular iron ion homeostasis			Cytosol;Golgi apparatus;Nucleoli(Approved)		(M58)PID AR PATHWAY	(M5908)HALLMARK ANDROGEN RESPONSE; (M5945)HALLMARK HEME METABOLISM	0.0	0.0	0.0	0.0	0.0	0.0	0.0	0.0	0.0	1.0	0.0	0.0	0.0	0.0	0.0	0.0	0.0	0.0	1.0	0.0
SLC2A3	6515	symbol	H. sapiens	6515	H. sapiens	SLC2A3	solute carrier family 2 member 3		GO:0019852 L-ascorbic acid metabolic process;GO:1904659 glucose transmembrane transport;GO:0043312 neutrophil degranulation		Transporters/Electrochemical Potential-driven transporters	Plasma membrane(Approved)			(M5947)HALLMARK IL2 STAT5 SIGNALING; (M5890)HALLMARK TNFA SIGNALING VIA NFKB; (M5924)HALLMARK MTORC1 SIGNALING	1.0	0.0	0.0	0.0	0.0	0.0	0.0	0.0	0.0	0.0	0.0	0.0	0.0	0.0	0.0	0.0	0.0	0.0	0.0	0.0
LYZ	4069	symbol	H. sapiens	4069	H. sapiens	LYZ	lysozyme	This gene encodes human lysozyme, whose natural substrate is the bacterial cell wall peptidoglycan (cleaving the beta[1-4]glycosidic linkages between N-acetylmuramic acid and N-acetylglucosamine). Lysozyme is one of the antimicrobial agents found in human milk, and is also present in spleen, lung, kidney, white blood cells, plasma, saliva, and tears. The protein has antibacterial activity against…	GO:0043312 neutrophil degranulation;GO:0002283 neutrophil activation involved in immune response;GO:0001895 retina homeostasis		Enzymes/ENZYME proteins/Hydrolases	Golgi apparatus(Supported)Actin filaments;Nucleoplasm(Uncertain)	L-Aspartic Acid (Lysozyme activity);(R)-Propylene glycol (Lysozyme activity);Cu-Bicyclam (Lysozyme activity);4-Methylumbelliferyl Chitobiose (Lysozyme activity);Sucrose (Lysozyme activity);Arsanilic acid (Lysozyme activity);Di(N-Acetyl-D-Glucosamine) (Lysozyme activity);Para-Toluene Sulfonate (Lysozyme activity);1-Proponol (Lysozyme activity);Cu-Cyclam (Lysozyme activity);3-Aminosuccinimide (Lyso…	(M195)PID CMYB PATHWAY		1.0	0.0	0.0	0.0	0.0	0.0	0.0	0.0	0.0	0.0	0.0	0.0	0.0	0.0	0.0	0.0	0.0	0.0	0.0	0.0
CPPED1	55313	symbol	H. sapiens	55313	H. sapiens	CPPED1	calcineurin like phosphoesterase domain containing 1		GO:0043312 neutrophil degranulation;GO:0002283 neutrophil activation involved in immune response;GO:0042119 neutrophil activation		Enzymes/ENZYME proteins/Hydrolases	Cytosol;Plasma membrane(Supported)				1.0	0.0	0.0	0.0	0.0	0.0	1.0	0.0	0.0	0.0	0.0	0.0	0.0	0.0	0.0	0.0	0.0	0.0	0.0	0.0
APBB1IP	54518	symbol	H. sapiens	54518	H. sapiens	APBB1IP	amyloid beta precursor protein binding family B member 1 interacting protein		GO:0002291 T cell activation via T cell receptor contact with antigen bound to MHC molecule on antigen presenting cell;GO:0002286 T cell activation involved in immune response;GO:0002285 lymphocyte activation involved in immune response			Cytosol;Plasma membrane(Enhanced)				1.0	0.0	0.0	0.0	0.0	0.0	0.0	0.0	0.0	0.0	0.0	1.0	0.0	0.0	0.0	0.0	0.0	0.0	0.0	0.0
P2RY13	53829	symbol	H. sapiens	53829	H. sapiens	P2RY13	purinergic receptor P2Y13	The product of this gene belongs to the family of G-protein coupled receptors. This family has several receptor subtypes with different pharmacological selectivity, which overlaps in some cases, for various adenosine and uridine nucleotides. This receptor is activated by ADP. [provided by RefSeq, Sep 2008]	GO:0035589 G protein-coupled purinergic nucleotide receptor signaling pathway;GO:0007194 negative regulation of adenylate cyclase activity;GO:0035590 purinergic nucleotide receptor signaling pathway		G-protein coupled receptors/{Adenosine and adenine nucleotide receptors,GPCRs excl olfactory receptors}					0.0	0.0	0.0	0.0	0.0	0.0	0.0	0.0	0.0	0.0	0.0	0.0	0.0	0.0	0.0	0.0	0.0	0.0	1.0	0.0
MME	4311	symbol	H. sapiens	4311	H. sapiens	MME	membrane metalloendopeptidase	The protein encoded by this gene is a type II transmembrane glycoprotein and a common acute lymphocytic leukemia antigen that is an important cell surface marker in the diagnosis of human acute lymphocytic leukemia (ALL). The encoded protein is present on leukemic cells of pre-B phenotype, which represent 85% of cases of ALL. This protein is not restricted to leukemic cells, however, and is found…	GO:0002003 angiotensin maturation;GO:0002002 regulation of angiotensin levels in blood;GO:0001991 regulation of systemic arterial blood pressure by circulatory renin-angiotensin		CD markers;Enzymes/{ENZYME proteins/Hydrolases,Peptidases/Metallopeptidases}		Candoxatril (Zinc ion binding);Omapatrilat (Zinc ion binding);N-[3-[(1-Aminoethyl)(Hydroxy)Phosphoryl]-2-(1,1'-Biphenyl-4-Ylmethyl)Propanoyl]Alanine (Zinc ion binding);Phosphoramidon (Zinc ion binding);N-(3-Phenyl-2-Sulfanylpropanoyl)Phenylalanylalanine (Zinc ion binding);[2(R,S)-2-Sulfanylheptanoyl]-Phe-Ala (Zinc ion binding);SLV 306 (Zinc ion binding);2-[(1S)-1-BENZYL-2-SULFANYLETHYL]-1H-IMIDAZ…			1.0	0.0	0.0	0.0	0.0	0.0	0.0	0.0	0.0	0.0	0.0	0.0	0.0	0.0	0.0	0.0	0.0	0.0	0.0	0.0
ARHGAP9	64333	symbol	H. sapiens	64333	H. sapiens	ARHGAP9	Rho GTPase activating protein 9	This gene encodes a member of the Rho-GAP family of GTPase activating proteins. The protein has substantial GAP activity towards several Rho-family GTPases in vitro, converting them to an inactive GDP-bound state. It is implicated in regulating adhesion of hematopoietic cells to the extracellular matrix. Multiple transcript variants encoding different isoforms have been found for this gene. [prov…	GO:0043312 neutrophil degranulation;GO:0002283 neutrophil activation involved in immune response;GO:0042119 neutrophil activation					(M241)PID RAC1 REG PATHWAY; (M68)PID RHOA REG PATHWAY		1.0	0.0	0.0	0.0	0.0	0.0	0.0	1.0	0.0	0.0	0.0	0.0	0.0	0.0	0.0	0.0	0.0	0.0	0.0	0.0
LYST	1130	symbol	H. sapiens	1130	H. sapiens	LYST	lysosomal trafficking regulator	This gene encodes a protein that regulates intracellular protein trafficking in endosomes, and may be involved in pigmentation. Mutations in this gene are associated with Chediak-Higashi syndrome, a lysosomal storage disorder. Alternative splicing results in multiple transcript variants, though the full-length nature of some of these variants has not been determined. [provided by RefSeq, Apr 2013]	GO:0033364 mast cell secretory granule organization;GO:0032510 endosome to lysosome transport via multivesicular body sorting pathway;GO:0032438 melanosome organization			Microtubule organizing center;Nucleoplasm;Plasma membrane(Approved)				0.0	0.0	0.0	0.0	0.0	0.0	0.0	0.0	0.0	0.0	0.0	0.0	0.0	0.0	1.0	0.0	1.0	0.0	0.0	0.0
STEAP4	79689	symbol	H. sapiens	79689	H. sapiens	STEAP4	STEAP4 metalloreductase	The protein encoded by this gene belongs to the STEAP (six transmembrane epithelial antigen of prostate) family, and resides in the golgi apparatus. It functions as a metalloreductase that has the ability to reduce both Fe(3+) to Fe(2+) and Cu(2+) to Cu(1+), using NAD(+) as acceptor. Studies in mice and human suggest that this gene maybe involved in adipocyte development and metabolism, and may c…	GO:0098706 ferric iron import across cell outer membrane;GO:0033216 ferric iron import;GO:0015677 copper ion import		Transporters/Transport Electron Carriers	Golgi apparatus(Supported)			(M5908)HALLMARK ANDROGEN RESPONSE	0.0	0.0	0.0	0.0	0.0	0.0	0.0	0.0	0.0	0.0	0.0	0.0	0.0	0.0	0.0	0.0	0.0	0.0	0.0	0.0
SLC44A2	57153	symbol	H. sapiens	57153	H. sapiens	SLC44A2	solute carrier family 44 member 2		GO:0015871 choline transport;GO:0006656 phosphatidylcholine biosynthetic process;GO:0043312 neutrophil degranulation		Transporters/Electrochemical Potential-driven transporters	Cell Junctions;Vesicles(Approved)				1.0	0.0	0.0	0.0	0.0	0.0	0.0	0.0	0.0	0.0	0.0	0.0	0.0	0.0	0.0	0.0	0.0	0.0	0.0	0.0
LRP10	26020	symbol	H. sapiens	26020	H. sapiens	LRP10	LDL receptor related protein 10	This gene encodes a low density lipoprotein receptor family protein. A similar protein in mouse is thought to play a role in the uptake of apolipoprotein E-containing lipoproteins. [provided by RefSeq, Jul 2016]	GO:0048839 inner ear development;GO:0043583 ear development;GO:0006869 lipid transport			Nucleoli;Nucleus(Approved)			(M5945)HALLMARK HEME METABOLISM	0.0	0.0	0.0	0.0	0.0	0.0	0.0	0.0	0.0	0.0	0.0	0.0	0.0	0.0	0.0	0.0	0.0	0.0	0.0	0.0
CORO1A	11151	symbol	H. sapiens	11151	H. sapiens	CORO1A	coronin 1A	This gene encodes a member of the WD repeat protein family. WD repeats are minimally conserved regions of approximately 40 amino acids typically bracketed by gly-his and trp-asp (GH-WD), which may facilitate formation of heterotrimeric or multiprotein complexes. Members of this family are involved in a variety of cellular processes, including cell cycle progression, signal transduction, apoptosis…	GO:0051126 negative regulation of actin nucleation;GO:0051279 regulation of release of sequestered calcium ion into cytosol;GO:0051125 regulation of actin nucleation			Cytosol(Approved)			(M5924)HALLMARK MTORC1 SIGNALING	1.0	0.0	0.0	1.0	0.0	0.0	0.0	0.0	0.0	0.0	0.0	1.0	0.0	0.0	1.0	0.0	1.0	0.0	0.0	0.0
FAM212B	55924	gene_synonym	H. sapiens	55924	H. sapiens	INKA2	inka box actin regulator 2		GO:0071901 negative regulation of protein serine/threonine kinase activity;GO:0006469 negative regulation of protein kinase activity;GO:0033673 negative regulation of kinase activity			Nucleus(Approved)				0.0	0.0	0.0	0.0	0.0	0.0	0.0	0.0	1.0	0.0	0.0	0.0	0.0	1.0	0.0	0.0	0.0	0.0	0.0	0.0
GCA	25801	symbol	H. sapiens	25801	H. sapiens	GCA	grancalcin	This gene encodes a calcium-binding protein that is abundant in neutrophils and macrophages. In the absence of divalent cation, this protein localizes to the cytosolic fraction; with magnesium alone, it partitions with the granule fraction; and in the presence of magnesium and calcium, it associates with both the granule and membrane fractions. Alternative splicing and use of alternative promoter…	GO:0043312 neutrophil degranulation;GO:0002283 neutrophil activation involved in immune response;GO:0042119 neutrophil activation			Cytosol(Supported)Plasma membrane(Approved)			(M5921)HALLMARK COMPLEMENT	1.0	0.0	0.0	0.0	0.0	0.0	0.0	0.0	0.0	0.0	0.0	0.0	0.0	0.0	0.0	0.0	0.0	0.0	0.0	0.0
PXN	5829	symbol	H. sapiens	5829	H. sapiens	PXN	paxillin	This gene encodes a cytoskeletal protein involved in actin-membrane attachment at sites of cell adhesion to the extracellular matrix (focal adhesion). Alternatively spliced transcript variants encoding different isoforms have been described for this gene. These isoforms exhibit different expression pattern, and have different biochemical, as well as physiological properties (PMID:9054445). [provi…	GO:0051496 positive regulation of stress fiber assembly;GO:0060396 growth hormone receptor signaling pathway;GO:0051492 regulation of stress fiber assembly			Focal adhesion sites(Enhanced)Cytosol(Supported)Centrosome(Approved)		(M118)PID INTEGRIN A9B1 PATHWAY; (M125)PID IGF1 PATHWAY; (M277)PID INTEGRIN A4B1 PATHWAY	(M5893)HALLMARK MITOTIC SPINDLE	0.0	0.0	0.0	1.0	0.0	0.0	0.0	0.0	0.0	1.0	0.0	0.0	0.0	0.0	0.0	0.0	0.0	0.0	0.0	0.0
BCL6	604	symbol	H. sapiens	604	H. sapiens	BCL6	BCL6 transcription repressor	The protein encoded by this gene is a zinc finger transcription factor and contains an N-terminal POZ domain. This protein acts as a sequence-specific repressor of transcription, and has been shown to modulate the transcription of STAT-dependent IL-4 responses of B cells. This protein can interact with a variety of POZ-containing proteins that function as transcription corepressors. This gene is …	GO:0048294 negative regulation of isotype switching to IgE isotypes;GO:0045629 negative regulation of T-helper 2 cell differentiation;GO:0045829 negative regulation of isotype switching		Transcription factors/Zinc-coordinating DNA-binding domains	Nucleoplasm(Enhanced)Golgi apparatus(Uncertain)		(M30)PID HDAC CLASSII PATHWAY; (M136)PID FOXO PATHWAY; (M28)PID IL4 2PATHWAY	(M5890)HALLMARK TNFA SIGNALING VIA NFKB; (M5905)HALLMARK ADIPOGENESIS	1.0	1.0	0.0	1.0	1.0	0.0	0.0	1.0	1.0	0.0	1.0	1.0	1.0	1.0	0.0	1.0	0.0	0.0	0.0	1.0
MSL1	339287	symbol	H. sapiens	339287	H. sapiens	MSL1	MSL complex subunit 1		GO:0043984 histone H4-K16 acetylation;GO:0043967 histone H4 acetylation;GO:0016573 histone acetylation			Nucleoplasm(Enhanced)				0.0	0.0	0.0	0.0	1.0	0.0	0.0	0.0	0.0	0.0	0.0	0.0	0.0	0.0	0.0	0.0	0.0	0.0	0.0	0.0
STK17B	9262	symbol	H. sapiens	9262	H. sapiens	STK17B	serine/threonine kinase 17b		GO:2000271 positive regulation of fibroblast apoptotic process;GO:2000269 regulation of fibroblast apoptotic process;GO:0044346 fibroblast apoptotic process	CAMK Ser/Thr protein kinase family	Enzymes/{ENZYME proteins/Transferases,Kinases/CAMK Ser/Thr protein kinases}	Cytosol;Plasma membrane(Uncertain)	Quercetin (Protein serine/threonine kinase activity)			0.0	0.0	0.0	0.0	0.0	0.0	0.0	0.0	0.0	0.0	1.0	0.0	0.0	0.0	0.0	0.0	0.0	0.0	0.0	0.0
RERE	473	symbol	H. sapiens	473	H. sapiens	RERE	arginine-glutamic acid dipeptide repeats	This gene encodes a member of the atrophin family of arginine-glutamic acid (RE) dipeptide repeat-containing proteins. The encoded protein co-localizes with a transcription factor in the nucleus, and its overexpression triggers apoptosis. A similar protein in mouse associates with histone deacetylase and is thought to function as a transcriptional co-repressor during embryonic development. Multip…	GO:0021691 cerebellar Purkinje cell layer maturation;GO:0021699 cerebellar cortex maturation;GO:0021590 cerebellum maturation		Transcription factors/{Helix-turn-helix domains,Zinc-coordinating DNA-binding domains}					0.0	0.0	0.0	0.0	0.0	0.0	0.0	0.0	0.0	0.0	0.0	0.0	0.0	0.0	0.0	0.0	0.0	0.0	0.0	0.0
PYGL	5836	symbol	H. sapiens	5836	H. sapiens	PYGL	glycogen phosphorylase L	This gene encodes a homodimeric protein that catalyses the cleavage of alpha-1,4-glucosidic bonds to release glucose-1-phosphate from liver glycogen stores. This protein switches from inactive phosphorylase B to active phosphorylase A by phosphorylation of serine residue 15. Activity of this enzyme is further regulated by multiple allosteric effectors and hormonal controls. Humans have three glyc…	GO:0006015 5-phosphoribose 1-diphosphate biosynthetic process;GO:0005980 glycogen catabolic process;GO:0046391 5-phosphoribose 1-diphosphate metabolic process		Enzymes/ENZYME proteins/Transferases	Cytosol;Plasma membrane(Supported)	Pyridoxal Phosphate (Vitamin binding);Adenosine monophosphate (Vitamin binding);CP-526423 (Vitamin binding);1-N-Acetyl-Beta-D-Glucosamine (Vitamin binding);Beta-D-Glucose (Vitamin binding);5-Chloro-1h-Indole-2-Carboxylic Acid{[Cyclopentyl-(2-Hydroxy-Ethyl)-Carbamoyl]-Methyl}-Amide (Vitamin binding);Cp403700, (S)-1-{2-[(5-Chloro-1h-Indole-2-Carbonyl)-Amino]-3-Phenyl-Propionyl}-Azetidine-3-Carboxyl…		(M5937)HALLMARK GLYCOLYSIS	1.0	0.0	0.0	0.0	0.0	0.0	0.0	0.0	0.0	0.0	0.0	0.0	0.0	0.0	0.0	0.0	0.0	0.0	0.0	0.0
NFE2	4778	symbol	H. sapiens	4778	H. sapiens	NFE2	nuclear factor, erythroid 2		GO:0006337 nucleosome disassembly;GO:0045652 regulation of megakaryocyte differentiation;GO:0031498 chromatin disassembly		Transcription factors/Basic domains	Actin filaments;Nucleoplasm(Approved)			(M5945)HALLMARK HEME METABOLISM	0.0	1.0	0.0	1.0	0.0	0.0	0.0	0.0	0.0	0.0	0.0	0.0	0.0	0.0	0.0	0.0	0.0	0.0	0.0	0.0
BIN2	51411	symbol	H. sapiens	51411	H. sapiens	BIN2	bridging integrator 2		GO:0043312 neutrophil degranulation;GO:0097320 plasma membrane tubulation;GO:0071800 podosome assembly							1.0	0.0	0.0	0.0	0.0	0.0	0.0	0.0	0.0	0.0	0.0	0.0	0.0	0.0	0.0	0.0	0.0	0.0	0.0	0.0
LILRB3	11025	symbol	H. sapiens	11025	H. sapiens	LILRB3	leukocyte immunoglobulin like receptor B3	This gene is a member of the leukocyte immunoglobulin-like receptor (LIR) family, which is found in a gene cluster at chromosomal region 19q13.4. The encoded protein belongs to the subfamily B class of LIR receptors which contain two or four extracellular immunoglobulin domains, a transmembrane domain, and two to four cytoplasmic immunoreceptor tyrosine-based inhibitory motifs (ITIMs). The recept…	GO:0045671 negative regulation of osteoclast differentiation;GO:0002762 negative regulation of myeloid leukocyte differentiation;GO:0045670 regulation of osteoclast differentiation		CD markers					1.0	1.0	0.0	0.0	0.0	0.0	0.0	0.0	0.0	0.0	0.0	1.0	0.0	0.0	0.0	0.0	0.0	0.0	0.0	0.0
VMP1	81671	symbol	H. sapiens	81671	H. sapiens	VMP1	vacuole membrane protein 1	This gene encodes a transmembrane protein that plays a key regulatory role in the process of autophagy. The ectopic overexpression of the encoded protein in cultured cells triggers autophagy even under nutrient-rich conditions. This gene is overexpressed in pancreatitis affected acinar cells where the encoded protein mediates sequestration and degradation of potentially deleterious activated zymo…	GO:0007566 embryo implantation;GO:0000045 autophagosome assembly;GO:1905037 autophagosome organization			Endoplasmic reticulum(Supported)Nucleoli(Approved)				0.0	0.0	0.0	0.0	0.0	0.0	0.0	0.0	0.0	0.0	0.0	0.0	0.0	0.0	0.0	0.0	1.0	0.0	0.0	0.0
KIAA1551	55196	gene_synonym	H. sapiens	55196	H. sapiens	RESF1	retroelement silencing factor 1		GO:0045869 negative regulation of single stranded viral RNA replication via double stranded DNA intermediate;GO:0090309 positive regulation of methylation-dependent chromatin silencing;GO:0045091 regulation of single stranded viral RNA replication via double stranded DNA intermediate			Cytosol;Intermediate filaments;Nucleoli(Supported)				0.0	0.0	0.0	0.0	1.0	0.0	0.0	0.0	0.0	0.0	0.0	0.0	0.0	0.0	0.0	0.0	0.0	0.0	0.0	0.0
ACTN1	87	symbol	H. sapiens	87	H. sapiens	ACTN1	actinin alpha 1	Alpha actinins belong to the spectrin gene superfamily which represents a diverse group of cytoskeletal proteins, including the alpha and beta spectrins and dystrophins. Alpha actinin is an actin-binding protein with multiple roles in different cell types. In nonmuscle cells, the cytoskeletal isoform is found along microfilament bundles and adherens-type junctions, where it is involved in binding…	GO:0030220 platelet formation;GO:0051639 actin filament network formation;GO:0051764 actin crosslink formation			Focal adhesion sites;Plasma membrane(Approved)		(M165)PID SYNDECAN 4 PATHWAY; (M232)PID ECADHERIN STABILIZATION PATHWAY; (M71)PID ILK PATHWAY	(M5908)HALLMARK ANDROGEN RESPONSE; (M5915)HALLMARK APICAL JUNCTION	1.0	1.0	0.0	1.0	0.0	0.0	0.0	0.0	0.0	0.0	0.0	0.0	0.0	0.0	0.0	0.0	0.0	0.0	0.0	0.0
PADI2	11240	symbol	H. sapiens	11240	H. sapiens	PADI2	peptidyl arginine deiminase 2	This gene encodes a member of the peptidyl arginine deiminase family of enzymes, which catalyze the post-translational deimination of proteins by converting arginine residues into citrullines in the presence of calcium ions. The family members have distinct substrate specificities and tissue-specific expression patterns. The type II enzyme is the most widely expressed family member. Known substra…	GO:1901624 negative regulation of lymphocyte chemotaxis;GO:0036413 histone H3-R26 citrullination;GO:0070100 negative regulation of chemokine-mediated signaling pathway		Enzymes/ENZYME proteins/Hydrolases		L-Citrulline (Protein-arginine deiminase activity)			1.0	0.0	0.0	0.0	1.0	0.0	0.0	0.0	0.0	1.0	0.0	1.0	0.0	0.0	0.0	0.0	0.0	0.0	1.0	1.0
PRKAR1A	5573	symbol	H. sapiens	5573	H. sapiens	PRKAR1A	protein kinase cAMP-dependent type I regulatory subunit alpha	cAMP is a signaling molecule important for a variety of cellular functions. cAMP exerts its effects by activating the cAMP-dependent protein kinase, which transduces the signal through phosphorylation of different target proteins. The inactive kinase holoenzyme is a tetramer composed of two regulatory and two catalytic subunits. cAMP causes the dissociation of the inactive holoenzyme into a dimer…	GO:0046007 negative regulation of activated T cell proliferation;GO:2000480 negative regulation of cAMP-dependent protein kinase activity;GO:0034199 activation of protein kinase A activity			Cytosol(Approved)	Sp-Adenosine-3',5'-Cyclic-Monophosphorothioate (Ubiquitin protein ligase binding);Cyclic Guanosine Monophosphate (Ubiquitin protein ligase binding);Cyclic Adenosine Monophosphate (Ubiquitin protein ligase binding);GEM-231 (Ubiquitin protein ligase binding)	(M277)PID INTEGRIN A4B1 PATHWAY		0.0	0.0	0.0	1.0	0.0	0.0	0.0	0.0	1.0	1.0	0.0	1.0	0.0	1.0	0.0	1.0	0.0	0.0	0.0	0.0
TRANK1	9881	symbol	H. sapiens	9881	H. sapiens	TRANK1	tetratricopeptide repeat and ankyrin repeat containing 1					Nucleoplasm(Approved)				0.0	0.0	0.0	0.0	0.0	0.0	0.0	0.0	0.0	0.0	0.0	0.0	0.0	0.0	0.0	0.0	0.0	0.0	0.0	0.0
PICALM	8301	symbol	H. sapiens	8301	H. sapiens	PICALM	phosphatidylinositol binding clathrin assembly protein	This gene encodes a clathrin assembly protein, which recruits clathrin and adaptor protein complex 2 (AP2) to cell membranes at sites of coated-pit formation and clathrin-vesicle assembly. The protein may be required to determine the amount of membrane to be recycled, possibly by regulating the size of the clathrin cage. The protein is involved in AP2-dependent clathrin-mediated endocytosis at th…	GO:1902963 negative regulation of metalloendopeptidase activity involved in amyloid precursor protein catabolic process;GO:1902962 regulation of metalloendopeptidase activity involved in amyloid precursor protein catabolic process;GO:1902961 positive regulation of aspartic-type endopeptidase activity involved in amyloid precursor protein catabolic process			Vesicles(Supported)			(M5945)HALLMARK HEME METABOLISM	0.0	0.0	0.0	1.0	0.0	0.0	0.0	1.0	0.0	0.0	1.0	0.0	0.0	0.0	1.0	0.0	0.0	1.0	0.0	0.0
CELF2	10659	symbol	H. sapiens	10659	H. sapiens	CELF2	CUGBP Elav-like family member 2	Members of the CELF/BRUNOL protein family contain two N-terminal RNA recognition motif (RRM) domains, one C-terminal RRM domain, and a divergent segment of 160-230 aa between the second and third RRM domains. Members of this protein family regulate pre-mRNA alternative splicing and may also be involved in mRNA editing, and translation. Alternative splicing results in multiple transcript variants …	GO:0006376 mRNA splice site selection;GO:0000381 regulation of alternative mRNA splicing, via spliceosome;GO:0000245 spliceosomal complex assembly			Cytokinetic bridge;Microtubules;Nucleoplasm(Uncertain)			(M5942)HALLMARK UV RESPONSE DN	0.0	0.0	0.0	0.0	0.0	0.0	0.0	0.0	0.0	0.0	0.0	0.0	0.0	0.0	0.0	0.0	0.0	0.0	0.0	0.0
FRAT2	23401	symbol	H. sapiens	23401	H. sapiens	FRAT2	FRAT regulator of WNT signaling pathway 2	The protein encoded by this intronless gene belongs to the GSK-3-binding protein family. Studies show that this protein plays a role as a positive regulator of the WNT signaling pathway. It may be upregulated in tumor progression. [provided by RefSeq, Jul 2008]	GO:1904886 beta-catenin destruction complex disassembly;GO:0060070 canonical Wnt signaling pathway;GO:0032984 protein-containing complex disassembly			Mitochondria;Nucleus(Approved)				0.0	0.0	0.0	1.0	0.0	0.0	0.0	0.0	0.0	0.0	0.0	0.0	0.0	0.0	0.0	0.0	0.0	0.0	0.0	0.0
MSRB1	51734	symbol	H. sapiens	51734	H. sapiens	MSRB1	methionine sulfoxide reductase B1	The protein encoded by this gene belongs to the methionine-R-sulfoxide reductase B (MsrB) family. Members of this family function as repair enzymes that protect proteins from oxidative stress by catalyzing the reduction of methionine-R-sulfoxides to methionines. This protein is highly expressed in liver and kidney, and is localized to the nucleus and cytosol. It is the only member of the MsrB fam…	GO:0030091 protein repair;GO:0030041 actin filament polymerization;GO:0008154 actin polymerization or depolymerization			Nucleoplasm(Enhanced)			(M5921)HALLMARK COMPLEMENT	0.0	0.0	0.0	1.0	0.0	0.0	0.0	0.0	0.0	0.0	0.0	0.0	0.0	0.0	0.0	0.0	0.0	0.0	0.0	0.0
STAT6	6778	symbol	H. sapiens	6778	H. sapiens	STAT6	signal transducer and activator of transcription 6	The protein encoded by this gene is a member of the STAT family of transcription factors. In response to cytokines and growth factors, STAT family members are phosphorylated by the receptor associated kinases, and then form homo- or heterodimers that translocate to the cell nucleus where they act as transcription activators. This protein plays a central role in exerting IL4 mediated biological re…	GO:0048295 positive regulation of isotype switching to IgE isotypes;GO:0002296 T-helper 1 cell lineage commitment;GO:0048293 regulation of isotype switching to IgE isotypes		Transcription factors/Immunoglobulin fold	Cytosol;Nucleoplasm(Enhanced)		(M9378)ST INTERLEUKIN 4 PATHWAY; (M1718)SIG IL4RECEPTOR IN B LYPHOCYTES; (M91)PID TCPTP PATHWAY		1.0	1.0	0.0	0.0	0.0	0.0	0.0	0.0	0.0	1.0	0.0	1.0	1.0	0.0	0.0	0.0	0.0	0.0	0.0	1.0
BOD1L1	259282	symbol	H. sapiens	259282	H. sapiens	BOD1L1	biorientation of chromosomes in cell division 1 like 1		GO:0032515 negative regulation of phosphoprotein phosphatase activity;GO:0031297 replication fork processing;GO:0035308 negative regulation of protein dephosphorylation			Nucleoplasm(Enhanced)				0.0	0.0	0.0	0.0	0.0	0.0	1.0	0.0	0.0	0.0	0.0	0.0	0.0	1.0	0.0	0.0	0.0	0.0	0.0	0.0
OGFRL1	79627	symbol	H. sapiens	79627	H. sapiens	OGFRL1	opioid growth factor receptor like 1		GO:0038003 opioid receptor signaling pathway;GO:0007186 G protein-coupled receptor signaling pathway;GO:0007165 signal transduction			Golgi apparatus;Nucleoplasm(Approved)				0.0	0.0	0.0	0.0	0.0	0.0	0.0	0.0	0.0	0.0	0.0	0.0	0.0	0.0	0.0	0.0	0.0	0.0	0.0	0.0
RAB11FIP1	80223	symbol	H. sapiens	80223	H. sapiens	RAB11FIP1	RAB11 family interacting protein 1	This gene encodes one of the Rab11-family interacting proteins (Rab11-FIPs), which play a role in the Rab-11 mediated recycling of vesicles. The encoded protein may be involved in endocytic sorting, trafficking of proteins including integrin subunits and epidermal growth factor receptor (EGFR), and transport between the recycling endosome and the trans-Golgi network. Alternative splicing results …	GO:0070164 negative regulation of adiponectin secretion;GO:0070163 regulation of adiponectin secretion;GO:0070162 adiponectin secretion			Vesicles(Enhanced)				1.0	0.0	0.0	0.0	0.0	0.0	0.0	0.0	0.0	0.0	0.0	0.0	1.0	0.0	0.0	0.0	0.0	0.0	0.0	0.0
S100A11	6282	symbol	H. sapiens	6282	H. sapiens	S100A11	S100 calcium binding protein A11	The protein encoded by this gene is a member of the S100 family of proteins containing 2 EF-hand calcium-binding motifs. S100 proteins are localized in the cytoplasm and/or nucleus of a wide range of cells, and involved in the regulation of a number of cellular processes such as cell cycle progression and differentiation. S100 genes include at least 13 members which are located as a cluster on ch…	GO:0043312 neutrophil degranulation;GO:0008156 negative regulation of DNA replication;GO:0002283 neutrophil activation involved in immune response				Phosphonothreonine (S100 protein binding)	(M5883)NABA SECRETED FACTORS; (M5885)NABA MATRISOME ASSOCIATED; (M5889)NABA MATRISOME	(M5892)HALLMARK CHOLESTEROL HOMEOSTASIS	1.0	0.0	0.0	0.0	0.0	0.0	0.0	0.0	0.0	0.0	0.0	0.0	0.0	0.0	0.0	0.0	0.0	0.0	0.0	0.0
DDX17	10521	symbol	H. sapiens	10521	H. sapiens	DDX17	DEAD-box helicase 17	DEAD box proteins, characterized by the conserved motif Asp-Glu-Ala-Asp (DEAD), are putative RNA helicases. They are implicated in a number of cellular processes involving alteration of RNA secondary structure, such as translation initiation, nuclear and mitochondrial splicing, and ribosome and splicesosome assembly. Based on their distribution patterns, some members of this family are believed t…	GO:2001014 regulation of skeletal muscle cell differentiation;GO:0030521 androgen receptor signaling pathway;GO:0030520 intracellular estrogen receptor signaling pathway		Enzymes/ENZYME proteins/Hydrolases	Nuclear speckles(Enhanced)		(M200)PID ERA GENOMIC PATHWAY		0.0	0.0	0.0	0.0	0.0	0.0	0.0	0.0	0.0	1.0	0.0	0.0	0.0	0.0	0.0	0.0	0.0	0.0	1.0	0.0
HIPK3	10114	symbol	H. sapiens	10114	H. sapiens	HIPK3	homeodomain interacting protein kinase 3		GO:0043508 negative regulation of JUN kinase activity;GO:0046329 negative regulation of JNK cascade;GO:0043407 negative regulation of MAP kinase activity	CMGC Ser/Thr protein kinase family	Enzymes/{ENZYME proteins/Transferases,Kinases/CMGC Ser/Thr protein kinases}	Cytosol;Nuclear bodies(Supported)				0.0	0.0	0.0	0.0	0.0	0.0	0.0	0.0	1.0	0.0	0.0	0.0	0.0	1.0	0.0	0.0	0.0	0.0	0.0	0.0
CR1	1378	symbol	H. sapiens	1378	H. sapiens	CR1	complement C3b/C4b receptor 1 (Knops blood group)	This gene is a member of the receptors of complement activation (RCA) family and is located in the 'cluster RCA' region of chromosome 1. The gene encodes a monomeric single-pass type I membrane glycoprotein found on erythrocytes, leukocytes, glomerular podocytes, and splenic follicular dendritic cells. The Knops blood group system is a system of antigens located on this protein. The protein media…	GO:0045959 negative regulation of complement activation, classical pathway;GO:0030450 regulation of complement activation, classical pathway;GO:0045957 negative regulation of complement activation, alternative pathway		Blood group antigen proteins;CD markers				(M5921)HALLMARK COMPLEMENT	1.0	1.0	1.0	0.0	0.0	1.0	0.0	1.0	0.0	0.0	0.0	1.0	0.0	0.0	0.0	0.0	0.0	0.0	0.0	0.0
MBD6	114785	symbol	H. sapiens	114785	H. sapiens	MBD6	methyl-CpG binding domain protein 6		GO:0016579 protein deubiquitination;GO:0070646 protein modification by small protein removal;GO:0070647 protein modification by small protein conjugation or removal			Nucleus(Enhanced)				0.0	0.0	0.0	0.0	0.0	0.0	0.0	0.0	0.0	0.0	0.0	0.0	0.0	0.0	0.0	0.0	0.0	0.0	0.0	0.0
ARHGAP27	201176	symbol	H. sapiens	201176	H. sapiens	ARHGAP27	Rho GTPase activating protein 27	This gene encodes a member of a large family of proteins that activate Rho-type guanosine triphosphate (GTP) metabolizing enzymes. The encoded protein may pay a role in clathrin-mediated endocytosis. Alternatively spliced transcript variants encoding multiple isoforms have been observed for this gene. [provided by RefSeq, Aug 2013]	GO:0006898 receptor-mediated endocytosis;GO:0043547 positive regulation of GTPase activity;GO:0043087 regulation of GTPase activity			Cytosol;Nucleus(Supported)			(M5893)HALLMARK MITOTIC SPINDLE	0.0	0.0	0.0	0.0	0.0	0.0	0.0	1.0	0.0	0.0	0.0	0.0	0.0	0.0	0.0	0.0	0.0	0.0	0.0	0.0
CARD8	22900	symbol	H. sapiens	22900	H. sapiens	CARD8	caspase recruitment domain family member 8	The protein encoded by this gene belongs to the caspase recruitment domain (CARD)-containing family of proteins, which are involved in pathways leading to activation of caspases or nuclear factor kappa-B (NFKB). This protein may be a component of the inflammasome, a protein complex that plays a role in the activation of proinflammatory caspases. It is thought that this protein acts as an adaptor …	GO:0050713 negative regulation of interleukin-1 beta secretion;GO:0031665 negative regulation of lipopolysaccharide-mediated signaling pathway;GO:0050718 positive regulation of interleukin-1 beta secretion			Cytosol;Nucleoplasm(Enhanced)				0.0	0.0	0.0	0.0	0.0	0.0	0.0	1.0	0.0	0.0	1.0	0.0	1.0	1.0	0.0	0.0	0.0	0.0	1.0	1.0
PHC2	1912	symbol	H. sapiens	1912	H. sapiens	PHC2	polyhomeotic homolog 2	In Drosophila melanogaster, the 'Polycomb' group (PcG) of genes are part of a cellular memory system that is responsible for the stable inheritance of gene activity. PcG proteins form a large multimeric, chromatin-associated protein complex. The protein encoded by this gene has homology to the Drosophila PcG protein 'polyhomeotic' (Ph) and is known to heterodimerize with EDR1 and colocalize with …	GO:0007283 spermatogenesis;GO:0048232 male gamete generation;GO:0007276 gamete generation			Nucleoplasm(Supported)				0.0	0.0	0.0	0.0	0.0	0.0	0.0	0.0	0.0	0.0	0.0	0.0	0.0	0.0	0.0	0.0	0.0	0.0	0.0	0.0
KIAA0040	9674	symbol	H. sapiens	9674	H. sapiens	KIAA0040	KIAA0040					Nucleoplasm(Approved)				0.0	0.0	0.0	0.0	0.0	0.0	0.0	0.0	0.0	0.0	0.0	0.0	0.0	0.0	0.0	0.0	0.0	0.0	0.0	0.0
FLOT2	2319	symbol	H. sapiens	2319	H. sapiens	FLOT2	flotillin 2	Caveolae are small domains on the inner cell membrane involved in vesicular trafficking and signal transduction. This gene encodes a caveolae-associated, integral membrane protein, which is thought to function in neuronal signaling. [provided by RefSeq, Jul 2008]	GO:0034139 regulation of toll-like receptor 3 signaling pathway;GO:1903905 positive regulation of establishment of T cell polarity;GO:0034138 toll-like receptor 3 signaling pathway					(M1315)SIG PIP3 SIGNALING IN B LYMPHOCYTES; (M8626)SIG BCR SIGNALING PATHWAY; (M7955)SIG INSULIN RECEPTOR PATHWAY IN CARDIAC MYOCYTES	(M5916)HALLMARK APICAL SURFACE	0.0	0.0	1.0	0.0	0.0	1.0	0.0	0.0	0.0	0.0	0.0	1.0	0.0	0.0	0.0	0.0	0.0	0.0	0.0	0.0
RNF149	284996	symbol	H. sapiens	284996	H. sapiens	RNF149	ring finger protein 149		GO:0043409 negative regulation of MAPK cascade;GO:0001933 negative regulation of protein phosphorylation;GO:0042326 negative regulation of phosphorylation		Enzymes/ENZYME proteins/Transferases	Plasma membrane;Vesicles(Approved)				0.0	0.0	0.0	0.0	0.0	0.0	0.0	0.0	1.0	0.0	0.0	0.0	0.0	1.0	0.0	0.0	0.0	0.0	0.0	0.0
HSPA1A	3303	symbol	H. sapiens	3303	H. sapiens	HSPA1A	heat shock protein family A (Hsp70) member 1A	This intronless gene encodes a 70kDa heat shock protein which is a member of the heat shock protein 70 family. In conjuction with other heat shock proteins, this protein stabilizes existing proteins against aggregation and mediates the folding of newly translated proteins in the cytosol and in organelles. It is also involved in the ubiquitin-proteasome pathway through interaction with the AU-rich…	GO:0070434 positive regulation of nucleotide-binding oligomerization domain containing 2 signaling pathway;GO:0070426 positive regulation of nucleotide-binding oligomerization domain containing signaling pathway;GO:0070432 regulation of nucleotide-binding oligomerization domain containing 2 signaling pathway			Nucleoplasm;Vesicles(Approved)			(M5921)HALLMARK COMPLEMENT	1.0	1.0	1.0	1.0	0.0	1.0	0.0	1.0	1.0	0.0	1.0	0.0	1.0	1.0	0.0	1.0	1.0	0.0	1.0	1.0
TET2	54790	symbol	H. sapiens	54790	H. sapiens	TET2	tet methylcytosine dioxygenase 2	The protein encoded by this gene is a methylcytosine dioxygenase that catalyzes the conversion of methylcytosine to 5-hydroxymethylcytosine. The encoded protein is involved in myelopoiesis, and defects in this gene have been associated with several myeloproliferative disorders. Two variants encoding different isoforms have been found for this gene. [provided by RefSeq, Mar 2011]	GO:0080182 histone H3-K4 trimethylation;GO:0006211 5-methylcytosine catabolic process;GO:0019857 5-methylcytosine metabolic process		Enzymes/ENZYME proteins/Oxidoreductases	Nucleoplasm(Approved)				0.0	1.0	0.0	0.0	1.0	0.0	0.0	0.0	0.0	0.0	0.0	0.0	0.0	0.0	0.0	0.0	0.0	0.0	0.0	0.0
TRIM25	7706	symbol	H. sapiens	7706	H. sapiens	TRIM25	tripartite motif containing 25	The protein encoded by this gene is a member of the tripartite motif (TRIM) family. The TRIM motif includes three zinc-binding domains, a RING, a B-box type 1 and a B-box type 2, and a coiled-coil region. The protein localizes to the cytoplasm. The presence of potential DNA-binding and dimerization-transactivation domains suggests that this protein may act as a transcription factor, similar to se…	GO:1902187 negative regulation of viral release from host cell;GO:0046597 negative regulation of viral entry into host cell;GO:1902186 regulation of viral release from host cell		Enzymes/ENZYME proteins/{Ligase,Transferases}	Cytosol(Supported)Nuclear bodies(Approved)Nucleoplasm(Uncertain)			(M5911)HALLMARK INTERFERON ALPHA RESPONSE; (M5913)HALLMARK INTERFERON GAMMA RESPONSE	0.0	0.0	0.0	0.0	0.0	0.0	0.0	0.0	0.0	0.0	0.0	0.0	1.0	0.0	0.0	0.0	0.0	0.0	0.0	1.0
MYADM	91663	symbol	H. sapiens	91663	H. sapiens	MYADM	myeloid associated differentiation marker		GO:0034115 negative regulation of heterotypic cell-cell adhesion;GO:0090038 negative regulation of protein kinase C signaling;GO:0070587 regulation of cell-cell adhesion involved in gastrulation		Transporters/Transporter channels and pores	Nuclear speckles(Approved)				0.0	0.0	0.0	1.0	0.0	0.0	0.0	0.0	0.0	0.0	0.0	1.0	0.0	1.0	0.0	0.0	0.0	0.0	0.0	0.0
LILRB2	10288	symbol	H. sapiens	10288	H. sapiens	LILRB2	leukocyte immunoglobulin like receptor B2	This gene is a member of the leukocyte immunoglobulin-like receptor (LIR) family, which is found in a gene cluster at chromosomal region 19q13.4. The encoded protein belongs to the subfamily B class of LIR receptors which contain two or four extracellular immunoglobulin domains, a transmembrane domain, and two to four cytoplasmic immunoreceptor tyrosine-based inhibitory motifs (ITIMs). The recept…	GO:1905875 negative regulation of postsynaptic density organization;GO:1900454 positive regulation of long-term synaptic depression;GO:0002774 Fc receptor mediated inhibitory signaling pathway		CD markers					1.0	1.0	1.0	0.0	0.0	0.0	1.0	0.0	0.0	0.0	0.0	1.0	1.0	0.0	0.0	0.0	0.0	0.0	1.0	0.0
DYSF	8291	symbol	H. sapiens	8291	H. sapiens	DYSF	dysferlin	The protein encoded by this gene belongs to the ferlin family and is a skeletal muscle protein found associated with the sarcolemma. It is involved in muscle contraction and contains C2 domains that play a role in calcium-mediated membrane fusion events, suggesting that it may be involved in membrane regeneration and repair. In addition, the protein encoded by this gene binds caveolin-3, a skelet…	GO:1901842 negative regulation of high voltage-gated calcium channel activity;GO:1901386 negative regulation of voltage-gated calcium channel activity;GO:1901841 regulation of high voltage-gated calcium channel activity		Transporters/Transporter channels and pores	Plasma membrane(Supported)Microtubule organizing center(Approved)				1.0	0.0	0.0	0.0	0.0	0.0	0.0	0.0	0.0	0.0	0.0	1.0	1.0	1.0	0.0	0.0	0.0	0.0	0.0	0.0
MGAM	8972	symbol	H. sapiens	8972	H. sapiens	MGAM	maltase-glucoamylase	This gene encodes maltase-glucoamylase, which is a brush border membrane enzyme that plays a role in the final steps of digestion of starch. The protein has two catalytic sites identical to those of sucrase-isomaltase, but the proteins are only 59% homologous. Both are members of glycosyl hydrolase family 31, which has a variety of substrate specificities. [provided by RefSeq, Jul 2008]	GO:0005983 starch catabolic process;GO:0044245 polysaccharide digestion;GO:0000023 maltose metabolic process		Enzymes/ENZYME proteins/Hydrolases		Acarbose (Maltose alpha-glucosidase activity);Miglitol (Maltose alpha-glucosidase activity);Voglibose (Maltose alpha-glucosidase activity)			1.0	0.0	0.0	0.0	0.0	0.0	0.0	0.0	0.0	0.0	0.0	0.0	0.0	0.0	0.0	0.0	0.0	0.0	0.0	0.0
KMT2D	8085	symbol	H. sapiens	8085	H. sapiens	KMT2D	lysine methyltransferase 2D	The protein encoded by this gene is a histone methyltransferase that methylates the Lys-4 position of histone H3. The encoded protein is part of a large protein complex called ASCOM, which has been shown to be a transcriptional regulator of the beta-globin and estrogen receptor genes. Mutations in this gene have been shown to be a cause of Kabuki syndrome. [provided by RefSeq, Oct 2010]	GO:0033148 positive regulation of intracellular estrogen receptor signaling pathway;GO:0001555 oocyte growth;GO:0033145 positive regulation of intracellular steroid hormone receptor signaling pathway		Enzymes/ENZYME proteins/Transferases	Cytosol;Nucleus;Plasma membrane(Approved)			(M5956)HALLMARK KRAS SIGNALING DN	0.0	1.0	0.0	0.0	1.0	0.0	0.0	0.0	0.0	1.0	0.0	0.0	0.0	0.0	0.0	0.0	0.0	0.0	1.0	0.0
CLEC12A	160364	symbol	H. sapiens	160364	H. sapiens	CLEC12A	C-type lectin domain family 12 member A	This gene encodes a member of the C-type lectin/C-type lectin-like domain (CTL/CTLD) superfamily. Members of this family share a common protein fold and have diverse functions, such as cell adhesion, cell-cell signaling, glycoprotein turnover, and roles in inflammation and immune response. The protein encoded by this gene is a negative regulator of granulocyte and monocyte function. Several alter…	GO:0043312 neutrophil degranulation;GO:0002283 neutrophil activation involved in immune response;GO:0042119 neutrophil activation					(M5880)NABA ECM AFFILIATED; (M5885)NABA MATRISOME ASSOCIATED; (M5889)NABA MATRISOME		1.0	0.0	0.0	0.0	0.0	0.0	0.0	0.0	0.0	0.0	0.0	0.0	0.0	0.0	0.0	0.0	0.0	0.0	0.0	0.0
TLR1	7096	symbol	H. sapiens	7096	H. sapiens	TLR1	toll like receptor 1	The protein encoded by this gene is a member of the Toll-like receptor (TLR) family which plays a fundamental role in pathogen recognition and activation of innate immunity. TLRs are highly conserved from Drosophila to humans and share structural and functional similarities. They recognize pathogen-associated molecular patterns (PAMPs) that are expressed on infectious agents, and mediate the prod…	GO:0042495 detection of triacyl bacterial lipopeptide;GO:0034137 positive regulation of toll-like receptor 2 signaling pathway;GO:0034130 toll-like receptor 1 signaling pathway		CD markers			(M264)PID TOLL ENDOGENOUS PATHWAY	(M5932)HALLMARK INFLAMMATORY RESPONSE; (M5950)HALLMARK ALLOGRAFT REJECTION	1.0	0.0	1.0	0.0	0.0	1.0	0.0	0.0	0.0	0.0	0.0	0.0	1.0	0.0	0.0	0.0	0.0	0.0	0.0	0.0
FBXL5	26234	symbol	H. sapiens	26234	H. sapiens	FBXL5	F-box and leucine rich repeat protein 5	This gene encodes a member of the F-box protein family which is characterized by an approximately 40 amino acid motif, the F-box. The F-box proteins constitute one of the four subunits of ubiquitin protein ligase complex called SCFs (SKP1-cullin-F-box), which function in phosphorylation-dependent ubiquitination. The F-box proteins are divided into 3 classes: Fbws containing WD-40 domains, Fbls co…	GO:0006879 cellular iron ion homeostasis;GO:0031146 SCF-dependent proteasomal ubiquitin-dependent protein catabolic process;GO:0055072 iron ion homeostasis							0.0	0.0	0.0	0.0	0.0	0.0	0.0	0.0	0.0	0.0	0.0	0.0	0.0	0.0	0.0	0.0	1.0	0.0	0.0	0.0
AGO4	192670	symbol	H. sapiens	192670	H. sapiens	AGO4	argonaute RISC component 4	This gene encodes a member of the Argonaute family of proteins which contain PAZ and PIWI domains and play an integral role in RNA interference and short-interfering-RNA-mediated gene silencing. This gene is located on chromosome 1 in a cluster of related family members. [provided by RefSeq, Mar 2017]	GO:0090625 mRNA cleavage involved in gene silencing by siRNA;GO:0035280 miRNA loading onto RISC involved in gene silencing by miRNA;GO:0007130 synaptonemal complex assembly			Cytosol;Nucleoplasm(Enhanced)Nuclear bodies(Supported)			(M5898)HALLMARK DNA REPAIR	0.0	1.0	0.0	0.0	0.0	0.0	0.0	0.0	0.0	0.0	0.0	0.0	0.0	0.0	0.0	0.0	0.0	0.0	0.0	0.0
PAK2	5062	symbol	H. sapiens	5062	H. sapiens	PAK2	p21 (RAC1) activated kinase 2	The p21 activated kinases (PAK) are critical effectors that link Rho GTPases to cytoskeleton reorganization and nuclear signaling. The PAK proteins are a family of serine/threonine kinases that serve as targets for the small GTP binding proteins, CDC42 and RAC1, and have been implicated in a wide range of biological activities. The protein encoded by this gene is activated by proteolytic cleavage…	GO:2001271 negative regulation of cysteine-type endopeptidase activity involved in execution phase of apoptosis;GO:2001270 regulation of cysteine-type endopeptidase activity involved in execution phase of apoptosis;GO:0002223 stimulatory C-type lectin receptor signaling pathway	STE Ser/Thr protein kinase family	Enzymes/{ENZYME proteins/Transferases,Kinases/STE Ser/Thr protein kinases};RAS pathway related proteins	Nucleus(Enhanced)Vesicles(Supported)		(M139)PID MYC PATHWAY; (M76)PID P38 ALPHA BETA PATHWAY; (M16801)SIG REGULATION OF THE ACTIN CYTOSKELETON BY RHO GTPASES		0.0	0.0	1.0	0.0	0.0	1.0	0.0	0.0	1.0	1.0	1.0	1.0	0.0	1.0	0.0	0.0	0.0	0.0	1.0	1.0
KAT6A	7994	symbol	H. sapiens	7994	H. sapiens	KAT6A	lysine acetyltransferase 6A	This gene encodes a member of the MOZ, YBFR2, SAS2, TIP60 family of histone acetyltransferases. The protein is composed of a nuclear localization domain, a double C2H2 zinc finger domain that binds to acetylated histone tails, a histone acetyl-transferase domain, a glutamate/aspartate-rich region, and a serine- and methionine-rich transactivation domain. It is part of a complex that acetylates ly…	GO:0043967 histone H4 acetylation;GO:0043966 histone H3 acetylation;GO:0090398 cellular senescence		Enzymes/ENZYME proteins/Transferases;Transcription factors/Zinc-coordinating DNA-binding domains	Cytosol;Nuclear speckles;Nucleoli(Approved)				0.0	1.0	0.0	0.0	1.0	0.0	0.0	0.0	0.0	0.0	0.0	0.0	0.0	0.0	0.0	1.0	0.0	0.0	0.0	0.0
FCGR3A	2214	symbol	H. sapiens	2214	H. sapiens	FCGR3A	Fc fragment of IgG receptor IIIa	This gene encodes a receptor for the Fc portion of immunoglobulin G, and it is involved in the removal of antigen-antibody complexes from the circulation, as well as other other antibody-dependent responses. This gene (FCGR3A) is highly similar to another nearby gene (FCGR3B) located on chromosome 1. The receptor encoded by this gene is expressed on natural killer (NK) cells as an integral membra…	GO:0038096 Fc-gamma receptor signaling pathway involved in phagocytosis;GO:0002431 Fc receptor mediated stimulatory signaling pathway;GO:0038094 Fc-gamma receptor signaling pathway		CD markers		Cetuximab;Etanercept;Immune Globulin Human;Adalimumab;Abciximab;Gemtuzumab ozogamicin;Trastuzumab;Rituximab;Basiliximab;Muromonab;Ibritumomab tiuxetan;Tositumomab;Alemtuzumab;Alefacept;Efalizumab;Natalizumab;Palivizumab;Daclizumab;Bevacizumab	(M11736)SA MMP CYTOKINE CONNECTION		0.0	0.0	1.0	0.0	0.0	0.0	0.0	0.0	0.0	0.0	0.0	0.0	0.0	0.0	0.0	0.0	0.0	0.0	0.0	0.0
OSBPL8	114882	symbol	H. sapiens	114882	H. sapiens	OSBPL8	oxysterol binding protein like 8	This gene encodes a member of a family of proteins containing an N-terminal pleckstrin homology domain and a highly conserved C-terminal oxysterol-binding protein-like sterol-binding domain. It binds mutliple lipid-containing molecules, including phosphatidylserine, phosphatidylinositol 4-phosphate (PI4P) and oxysterol, and promotes their exchange between the endoplasmic reticulum and the plasma …	GO:0046326 positive regulation of glucose import;GO:0046628 positive regulation of insulin receptor signaling pathway;GO:0010891 negative regulation of sequestering of triglyceride		Transporters/Electrochemical Potential-driven transporters	Cytosol;Vesicles(Approved)				0.0	0.0	0.0	0.0	0.0	0.0	0.0	0.0	1.0	1.0	0.0	0.0	0.0	0.0	0.0	0.0	0.0	0.0	0.0	0.0
TUBA1B	10376	symbol	H. sapiens	10376	H. sapiens	TUBA1B	tubulin alpha 1b		GO:0071353 cellular response to interleukin-4;GO:0070670 response to interleukin-4;GO:0030705 cytoskeleton-dependent intracellular transport			Microtubules(Supported)	Epothilone D (Ubiquitin protein ligase binding);Epothilone B (Ubiquitin protein ligase binding);CYT997 (Ubiquitin protein ligase binding);2-MERCAPTO-N-[1,2,3,10-TETRAMETHOXY-9-OXO-5,6,7,9-TETRAHYDRO-BENZO[A]HEPTALEN-7-YL]ACETAMIDE (Ubiquitin protein ligase binding)	(M11)PID PRL SIGNALING EVENTS PATHWAY; (M32)PID HDAC CLASSIII PATHWAY; (M30)PID HDAC CLASSII PATHWAY		0.0	0.0	0.0	0.0	0.0	0.0	0.0	0.0	0.0	0.0	0.0	0.0	0.0	0.0	0.0	0.0	0.0	0.0	0.0	0.0
NLRP1	22861	symbol	H. sapiens	22861	H. sapiens	NLRP1	NLR family pyrin domain containing 1	This gene encodes a member of the Ced-4 family of apoptosis proteins. Ced-family members contain a caspase recruitment domain (CARD) and are known to be key mediators of programmed cell death. The encoded protein contains a distinct N-terminal pyrin-like motif, which is possibly involved in protein-protein interactions. This protein interacts strongly with caspase 2 and weakly with caspase 9. Ove…	GO:0050718 positive regulation of interleukin-1 beta secretion;GO:1904784 NLRP1 inflammasome complex assembly;GO:0050716 positive regulation of interleukin-1 secretion			Cytosol;Nucleoplasm(Supported)		(M267)PID ANTHRAX PATHWAY		0.0	0.0	0.0	0.0	0.0	0.0	0.0	1.0	0.0	1.0	1.0	0.0	1.0	0.0	0.0	0.0	0.0	0.0	0.0	0.0
TGFBR2	7048	symbol	H. sapiens	7048	H. sapiens	TGFBR2	transforming growth factor beta receptor 2	The protein encoded by this gene is a transmembrane protein that has a protein kinase domain, forms a heterodimeric complex with TGF-beta receptor type-1, and binds TGF-beta. This receptor/ligand complex phosphorylates proteins, which then enter the nucleus and regulate the transcription of genes related to cell proliferation, cell cycle arrest, wound healing, immunosuppression, and tumorigenesis…	GO:0003430 growth plate cartilage chondrocyte growth;GO:0051138 positive regulation of NK T cell differentiation;GO:0003431 growth plate cartilage chondrocyte development	TKL Ser/Thr protein kinase family	Enzymes/{ENZYME proteins/Transferases,Kinases/TKL Ser/Thr protein kinases}	Plasma membrane(Supported)	Glycerol (Type iii transforming growth factor beta receptor binding)	(M185)PID ALK1 PATHWAY; (M33)PID GLYPICAN 1PATHWAY; (M53)PID INTEGRIN3 PATHWAY	(M5942)HALLMARK UV RESPONSE DN	1.0	1.0	0.0	0.0	0.0	0.0	0.0	0.0	1.0	0.0	0.0	1.0	0.0	0.0	0.0	0.0	0.0	0.0	1.0	0.0
EGLN1	54583	symbol	H. sapiens	54583	H. sapiens	EGLN1	egl-9 family hypoxia inducible factor 1	The protein encoded by this gene catalyzes the post-translational formation of 4-hydroxyproline in hypoxia-inducible factor (HIF) alpha proteins. HIF is a transcriptional complex that plays a central role in mammalian oxygen homeostasis. This protein functions as a cellular oxygen sensor, and under normal oxygen concentration, modification by prolyl hydroxylation is a key regulatory event that ta…	GO:0051344 negative regulation of cyclic-nucleotide phosphodiesterase activity;GO:0032364 oxygen homeostasis;GO:0018401 peptidyl-proline hydroxylation to 4-hydroxy-L-proline		Enzymes/ENZYME proteins/Oxidoreductases	Cytosol(Approved)	Vitamin C (Peptidyl-proline dioxygenase activity);FG-4592 (Peptidyl-proline dioxygenase activity);N-[(4-HYDROXY-8-IODOISOQUINOLIN-3-YL)CARBONYL]GLYCINE (Peptidyl-proline dioxygenase activity);N-[(1-CHLORO-4-HYDROXYISOQUINOLIN-3-YL)CARBONYL]GLYCINE (Peptidyl-proline dioxygenase activity)	(M180)PID HIF1A PATHWAY; (M44)PID HIF2PATHWAY; (M255)PID HIF1 TFPATHWAY		0.0	0.0	0.0	0.0	0.0	0.0	0.0	0.0	0.0	0.0	0.0	0.0	0.0	0.0	0.0	0.0	0.0	0.0	0.0	0.0
ATG16L2	89849	symbol	H. sapiens	89849	H. sapiens	ATG16L2	autophagy related 16 like 2		GO:0039689 negative stranded viral RNA replication;GO:0039694 viral RNA genome replication;GO:0019079 viral genome replication			Nucleoplasm(Enhanced)				0.0	0.0	0.0	0.0	0.0	0.0	0.0	0.0	0.0	0.0	0.0	0.0	0.0	0.0	0.0	0.0	1.0	0.0	0.0	0.0
ACTR2	10097	symbol	H. sapiens	10097	H. sapiens	ACTR2	actin related protein 2	The specific function of this gene has not yet been determined; however, the protein it encodes is known to be a major constituent of the ARP2/3 complex. This complex is located at the cell surface and is essential to cell shape and motility through lamellipodial actin assembly and protrusion. Two transcript variants encoding different isoforms have been found for this gene. [provided by RefSeq, …	GO:0061003 positive regulation of dendritic spine morphogenesis;GO:0016344 meiotic chromosome movement towards spindle pole;GO:1905168 positive regulation of double-strand break repair via homologous recombination			Cytosol(Approved)	N-[2-(2-methyl-1H-indol-3-yl)ethyl]thiophene-2-carboxamide (Structural constituent of cytoskeleton);(2S)-2-(3-bromophenyl)-3-(5-chloro-2-hydroxyphenyl)-1,3-thiazolidin-4-one (Structural constituent of cytoskeleton)	(M16801)SIG REGULATION OF THE ACTIN CYTOSKELETON BY RHO GTPASES; (M5193)SIG CHEMOTAXIS; (M278)PID RAC1 PATHWAY	(M5923)HALLMARK PI3K AKT MTOR SIGNALING; (M5924)HALLMARK MTORC1 SIGNALING	1.0	0.0	1.0	1.0	0.0	0.0	0.0	0.0	1.0	1.0	0.0	0.0	0.0	0.0	1.0	0.0	0.0	1.0	1.0	0.0
TLR6	10333	symbol	H. sapiens	10333	H. sapiens	TLR6	toll like receptor 6	The protein encoded by this gene is a member of the Toll-like receptor (TLR) family which plays a fundamental role in pathogen recognition and activation of innate immunity. TLRs are highly conserved from Drosophila to humans and share structural and functional similarities. They recognize pathogen-associated molecular patterns (PAMPs) that are expressed on infectious agents, and mediate the prod…	GO:0042496 detection of diacyl bacterial lipopeptide;GO:0034136 negative regulation of toll-like receptor 2 signaling pathway;GO:0034150 toll-like receptor 6 signaling pathway		CD markers	Endoplasmic reticulum(Approved)		(M264)PID TOLL ENDOGENOUS PATHWAY	(M5950)HALLMARK ALLOGRAFT REJECTION	1.0	0.0	1.0	1.0	0.0	1.0	0.0	0.0	1.0	1.0	1.0	1.0	1.0	0.0	0.0	0.0	0.0	0.0	0.0	0.0
VIM	7431	symbol	H. sapiens	7431	H. sapiens	VIM	vimentin	This gene encodes a type III intermediate filament protein. Intermediate filaments, along with microtubules and actin microfilaments, make up the cytoskeleton. The encoded protein is responsible for maintaining cell shape and integrity of the cytoplasm, and stabilizing cytoskeletal interactions. This protein is involved in neuritogenesis and cholesterol transport and functions as an organizer of …	GO:0070307 lens fiber cell development;GO:0060020 Bergmann glial cell differentiation;GO:0071225 cellular response to muramyl dipeptide			Intermediate filaments(Approved)		(M14)PID AURORA B PATHWAY; (M220)PID CASPASE PATHWAY	(M5930)HALLMARK EPITHELIAL MESENCHYMAL TRANSITION	0.0	1.0	0.0	1.0	0.0	0.0	0.0	0.0	0.0	1.0	0.0	0.0	0.0	0.0	0.0	0.0	0.0	0.0	1.0	1.0
YPEL3	83719	symbol	H. sapiens	83719	H. sapiens	YPEL3	yippee like 3		GO:2000774 positive regulation of cellular senescence;GO:0090343 positive regulation of cell aging;GO:2000772 regulation of cellular senescence							0.0	0.0	0.0	0.0	0.0	0.0	0.0	0.0	1.0	0.0	0.0	0.0	0.0	0.0	0.0	0.0	0.0	0.0	0.0	0.0
DOCK8	81704	symbol	H. sapiens	81704	H. sapiens	DOCK8	dedicator of cytokinesis 8	This gene encodes a member of the DOCK180 family of guanine nucleotide exchange factors. Guanine nucleotide exchange factors interact with Rho GTPases and are components of intracellular signaling networks. Mutations in this gene result in the autosomal recessive form of the hyper-IgE syndrome. Alternatively spliced transcript variants encoding different isoforms have been described.[provided by …	GO:1903905 positive regulation of establishment of T cell polarity;GO:0061485 memory T cell proliferation;GO:1903903 regulation of establishment of T cell polarity			Centrosome(Supported)Cytosol;Mitochondria;Nucleoplasm(Approved)				0.0	0.0	0.0	0.0	0.0	0.0	0.0	1.0	0.0	0.0	0.0	1.0	0.0	0.0	0.0	0.0	0.0	0.0	0.0	0.0
CCPG1	9236	symbol	H. sapiens	9236	H. sapiens	CCPG1	cell cycle progression 1		GO:2001106 regulation of Rho guanyl-nucleotide exchange factor activity;GO:1904475 regulation of Ras GTPase binding;GO:1905097 regulation of guanyl-nucleotide exchange factor activity			Endoplasmic reticulum;Golgi apparatus(Approved)				0.0	0.0	0.0	0.0	0.0	0.0	0.0	0.0	0.0	0.0	0.0	0.0	0.0	0.0	0.0	1.0	0.0	0.0	0.0	0.0
IL6R	3570	symbol	H. sapiens	3570	H. sapiens	IL6R	interleukin 6 receptor	This gene encodes a subunit of the interleukin 6 (IL6) receptor complex. Interleukin 6 is a potent pleiotropic cytokine that regulates cell growth and differentiation and plays an important role in the immune response. The IL6 receptor is a protein complex consisting of this protein and interleukin 6 signal transducer (IL6ST/GP130/IL6-beta), a receptor subunit also shared by many other cytokines.…	GO:0072126 positive regulation of glomerular mesangial cell proliferation;GO:0072124 regulation of glomerular mesangial cell proliferation;GO:0010536 positive regulation of activation of Janus kinase activity		CD markers		Tocilizumab (Protein homodimerization activity)	(M9174)ST STAT3 PATHWAY; (M11736)SA MMP CYTOKINE CONNECTION; (M183)PID IL6 7 PATHWAY		0.0	0.0	0.0	0.0	0.0	0.0	0.0	0.0	1.0	0.0	1.0	1.0	1.0	0.0	0.0	0.0	0.0	0.0	0.0	1.0
SOCS3	9021	symbol	H. sapiens	9021	H. sapiens	SOCS3	suppressor of cytokine signaling 3	This gene encodes a member of the STAT-induced STAT inhibitor (SSI), also known as suppressor of cytokine signaling (SOCS), family. SSI family members are cytokine-inducible negative regulators of cytokine signaling. The expression of this gene is induced by various cytokines, including IL6, IL10, and interferon (IFN)-gamma. The protein encoded by this gene can bind to JAK2 kinase, and inhibit th…	GO:0060708 spongiotrophoblast differentiation;GO:0060670 branching involved in labyrinthine layer morphogenesis;GO:0046627 negative regulation of insulin receptor signaling pathway			Cytosol(Approved)		(M233)PID EPO PATHWAY; (M196)PID IL23 PATHWAY; (M183)PID IL6 7 PATHWAY	(M5897)HALLMARK IL6 JAK STAT3 SIGNALING; (M5890)HALLMARK TNFA SIGNALING VIA NFKB; (M5913)HALLMARK INTERFERON GAMMA RESPONSE	0.0	0.0	0.0	0.0	0.0	1.0	0.0	0.0	1.0	1.0	0.0	0.0	0.0	1.0	0.0	0.0	0.0	0.0	0.0	1.0
FGD3	89846	symbol	H. sapiens	89846	H. sapiens	FGD3	FYVE, RhoGEF and PH domain containing 3		GO:0046847 filopodium assembly;GO:0035023 regulation of Rho protein signal transduction;GO:0008360 regulation of cell shape			Cytosol;Nucleus(Approved)				0.0	0.0	0.0	1.0	0.0	0.0	0.0	1.0	0.0	0.0	1.0	0.0	0.0	0.0	0.0	0.0	0.0	0.0	0.0	0.0
PLCB2	5330	symbol	H. sapiens	5330	H. sapiens	PLCB2	phospholipase C beta 2	The protein encoded by this gene is a phosphodiesterase that catalyzes the hydrolysis of phosphatidylinositol 4,5-bisphosphate to the second messengers inositol 1,4,5-trisphosphate (IP3) and diacylglycerol. The encoded protein is activated by G proteins and has been shown to be involved in the type 2 taste receptor signal transduction pathway. In addition, nuclear factor kappa B can regulate the …	GO:0051209 release of sequestered calcium ion into cytosol;GO:0007202 activation of phospholipase C activity;GO:0097553 calcium ion transmembrane import into cytosol		Enzymes/ENZYME proteins/Hydrolases	Cytosol(Approved)		(M138)PID THROMBIN PAR4 PATHWAY; (M103)PID S1P S1P1 PATHWAY; (M252)PID IL8 CXCR1 PATHWAY	(M5902)HALLMARK APOPTOSIS	0.0	0.0	0.0	0.0	0.0	0.0	0.0	1.0	0.0	0.0	0.0	0.0	0.0	0.0	0.0	0.0	0.0	0.0	0.0	0.0
DICER1	23405	symbol	H. sapiens	23405	H. sapiens	DICER1	dicer 1, ribonuclease III	This gene encodes a protein possessing an RNA helicase motif containing a DEXH box in its amino terminus and an RNA motif in the carboxy terminus. The encoded protein functions as a ribonuclease and is required by the RNA interference and small temporal RNA (stRNA) pathways to produce the active small RNA component that represses gene expression. Alternative splicing results in multiple transcrip…	GO:0032290 peripheral nervous system myelin formation;GO:0014040 positive regulation of Schwann cell differentiation;GO:0033168 conversion of ds siRNA to ss siRNA involved in RNA interference		Enzymes/ENZYME proteins/Hydrolases	Cytosol(Supported)		(M256)PID TAP63 PATHWAY		0.0	1.0	0.0	0.0	0.0	0.0	0.0	0.0	0.0	0.0	0.0	0.0	1.0	0.0	0.0	0.0	0.0	0.0	0.0	0.0
AKAP13	11214	symbol	H. sapiens	11214	H. sapiens	AKAP13	A-kinase anchoring protein 13	The A-kinase anchor proteins (AKAPs) are a group of structurally diverse proteins which have the common function of binding to the regulatory subunit of protein kinase A (PKA) and confining the holoenzyme to discrete locations within the cell. This gene encodes a member of the AKAP family. Alternative splicing of this gene results in multiple transcript variants encoding different isoforms contai…	GO:1900169 regulation of glucocorticoid mediated signaling pathway;GO:0043402 glucocorticoid mediated signaling pathway;GO:0086023 adenylate cyclase-activating adrenergic receptor signaling pathway involved in heart process			Cytosol(Supported)		(M238)PID THROMBIN PAR1 PATHWAY; (M68)PID RHOA REG PATHWAY	(M5893)HALLMARK MITOTIC SPINDLE	0.0	0.0	0.0	1.0	0.0	0.0	0.0	0.0	1.0	1.0	1.0	0.0	0.0	0.0	0.0	0.0	1.0	0.0	1.0	0.0
TMEM154	201799	symbol	H. sapiens	201799	H. sapiens	TMEM154	transmembrane protein 154					Nuclear membrane;Nucleoplasm(Approved)				0.0	0.0	0.0	0.0	0.0	0.0	0.0	0.0	0.0	0.0	0.0	0.0	0.0	0.0	0.0	0.0	0.0	0.0	0.0	0.0
SP1	6667	symbol	H. sapiens	6667	H. sapiens	SP1	Sp1 transcription factor	The protein encoded by this gene is a zinc finger transcription factor that binds to GC-rich motifs of many promoters. The encoded protein is involved in many cellular processes, including cell differentiation, cell growth, apoptosis, immune responses, response to DNA damage, and chromatin remodeling. Post-translational modifications such as phosphorylation, acetylation, glycosylation, and proteo…	GO:1904828 positive regulation of hydrogen sulfide biosynthetic process;GO:0100057 regulation of phenotypic switching by transcription from RNA polymerase II promoter;GO:1904826 regulation of hydrogen sulfide biosynthetic process		Transcription factors/Zinc-coordinating DNA-binding domains	Nucleoplasm(Enhanced)		(M234)PID IL2 STAT5 PATHWAY; (M44)PID HIF2PATHWAY; (M65)PID FRA PATHWAY	(M5939)HALLMARK P53 PATHWAY	0.0	0.0	0.0	0.0	0.0	0.0	0.0	0.0	0.0	1.0	0.0	0.0	0.0	0.0	0.0	0.0	0.0	0.0	0.0	0.0
APOBR	55911	symbol	H. sapiens	55911	H. sapiens	APOBR	apolipoprotein B receptor	Apolipoprotein B48 receptor is a macrophage receptor that binds to the apolipoprotein B48 of dietary triglyceride (TG)-rich lipoproteins. This receptor may provide essential lipids, lipid-soluble vitamins and other nutrients to reticuloendothelial cells. If overwhelmed with elevated plasma triglyceride, the apolipoprotein B48 receptor may contribute to foam cell formation, endothelial dysfunction…	GO:0034447 very-low-density lipoprotein particle clearance;GO:0034381 plasma lipoprotein particle clearance;GO:0006641 triglyceride metabolic process							0.0	0.0	0.0	0.0	0.0	0.0	0.0	0.0	0.0	0.0	0.0	0.0	0.0	0.0	0.0	0.0	0.0	0.0	0.0	0.0
ALOX5	240	symbol	H. sapiens	240	H. sapiens	ALOX5	arachidonate 5-lipoxygenase	This gene encodes a member of the lipoxygenase gene family and plays a dual role in the synthesis of leukotrienes from arachidonic acid. The encoded protein, which is expressed specifically in bone marrow-derived cells, catalyzes the conversion of arachidonic acid to 5(S)-hydroperoxy-6-trans-8,11,14-cis-eicosatetraenoic acid, and further to the allylic epoxide 5(S)-trans-7,9-trans-11,14-cis-eicos…	GO:2001301 lipoxin biosynthetic process;GO:0002540 leukotriene production involved in inflammatory response;GO:2001300 lipoxin metabolic process		Enzymes/ENZYME proteins/Oxidoreductases	Nucleoplasm(Supported)	Vitamin E (Iron ion binding);Masoprocol (Iron ion binding);Aminosalicylic Acid (Iron ion binding);Mesalazine (Iron ion binding);Montelukast (Iron ion binding);Diclofenac (Iron ion binding);Diethylcarbamazine (Iron ion binding);Zileuton (Iron ion binding);Sulfasalazine (Iron ion binding);Meclofenamic acid (Iron ion binding);Balsalazide (Iron ion binding);Minocycline (Iron ion binding);Hyperforin (…			1.0	0.0	0.0	0.0	0.0	0.0	0.0	0.0	0.0	0.0	0.0	0.0	0.0	0.0	0.0	0.0	0.0	0.0	0.0	1.0
RTN3	10313	symbol	H. sapiens	10313	H. sapiens	RTN3	reticulon 3	This gene belongs to the reticulon family of highly conserved genes that are preferentially expressed in neuroendocrine tissues. This family of proteins interact with, and modulate the activity of beta-amyloid converting enzyme 1 (BACE1), and the production of amyloid-beta. An increase in the expression of any reticulon protein substantially reduces the production of amyloid-beta, suggesting that…	GO:0071787 endoplasmic reticulum tubular network formation;GO:0071786 endoplasmic reticulum tubular network organization;GO:0007029 endoplasmic reticulum organization			Endoplasmic reticulum(Supported)			(M5905)HALLMARK ADIPOGENESIS	0.0	0.0	0.0	0.0	0.0	0.0	0.0	0.0	0.0	0.0	0.0	0.0	0.0	0.0	0.0	0.0	0.0	0.0	0.0	0.0
TNFSF10	8743	symbol	H. sapiens	8743	H. sapiens	TNFSF10	TNF superfamily member 10	The protein encoded by this gene is a cytokine that belongs to the tumor necrosis factor (TNF) ligand family. This protein preferentially induces apoptosis in transformed and tumor cells, but does not appear to kill normal cells although it is expressed at a significant level in most normal tissues. This protein binds to several members of TNF receptor superfamily including TNFRSF10A/TRAILR1, TNF…	GO:1902042 negative regulation of extrinsic apoptotic signaling pathway via death domain receptors;GO:0006919 activation of cysteine-type endopeptidase activity involved in apoptotic process;GO:0090200 positive regulation of release of cytochrome c from mitochondria		CD markers	Microtubules(Approved)		(M79)PID TRAIL PATHWAY; (M5883)NABA SECRETED FACTORS; (M5885)NABA MATRISOME ASSOCIATED	(M5902)HALLMARK APOPTOSIS; (M5947)HALLMARK IL2 STAT5 SIGNALING; (M5932)HALLMARK INFLAMMATORY RESPONSE	0.0	0.0	0.0	0.0	0.0	0.0	0.0	1.0	0.0	1.0	1.0	0.0	0.0	0.0	0.0	0.0	0.0	0.0	0.0	0.0
ITGAM	3684	symbol	H. sapiens	3684	H. sapiens	ITGAM	integrin subunit alpha M	This gene encodes the integrin alpha M chain. Integrins are heterodimeric integral membrane proteins composed of an alpha chain and a beta chain. This I-domain containing alpha integrin combines with the beta 2 chain (ITGB2) to form a leukocyte-specific integrin referred to as macrophage receptor 1 ('Mac-1'), or inactivated-C3b (iC3b) receptor 3 ('CR3'). The alpha M beta 2 integrin is important i…	GO:0043315 positive regulation of neutrophil degranulation;GO:0110090 positive regulation of hippocampal neuron apoptotic process;GO:0045963 negative regulation of dopamine metabolic process		CD markers			(M47)PID INTEGRIN CS PATHWAY; (M169)PID INTEGRIN2 PATHWAY; (M159)PID AMB2 NEUTROPHILS PATHWAY	(M5921)HALLMARK COMPLEMENT	1.0	0.0	1.0	0.0	0.0	1.0	0.0	0.0	0.0	0.0	1.0	1.0	1.0	0.0	0.0	0.0	0.0	0.0	0.0	1.0
ZC3HAV1	56829	symbol	H. sapiens	56829	H. sapiens	ZC3HAV1	zinc finger CCCH-type containing, antiviral 1	This gene encodes a CCCH-type zinc finger protein that is thought to prevent infection by retroviruses. Studies of the rat homolog indicate that the protein may primarily function to inhibit viral gene expression and induce an innate immunity to viral infection. Alternative splicing occurs at this locus and two variants, each encoding distinct isoforms, are described. [provided by RefSeq, Jul 200…	GO:0045071 negative regulation of viral genome replication;GO:0070212 protein poly-ADP-ribosylation;GO:1903901 negative regulation of viral life cycle			Cytosol(Enhanced)Golgi apparatus(Approved)				0.0	0.0	0.0	0.0	0.0	0.0	0.0	0.0	0.0	0.0	0.0	0.0	0.0	0.0	0.0	0.0	1.0	0.0	0.0	0.0
ITGAL	3683	symbol	H. sapiens	3683	H. sapiens	ITGAL	integrin subunit alpha L	ITGAL encodes the integrin alpha L chain. Integrins are heterodimeric integral membrane proteins composed of an alpha chain and a beta chain. This I-domain containing alpha integrin combines with the beta 2 chain (ITGB2) to form the integrin lymphocyte function-associated antigen-1 (LFA-1), which is expressed on all leukocytes. LFA-1 plays a central role in leukocyte intercellular adhesion throug…	GO:0002291 T cell activation via T cell receptor contact with antigen bound to MHC molecule on antigen presenting cell;GO:0043312 neutrophil degranulation;GO:0007157 heterophilic cell-cell adhesion via plasma membrane cell adhesion molecules		CD markers		Efalizumab (Metal ion binding);Anti-thymocyte Globulin (Rabbit) (Metal ion binding);Lovastatin (Metal ion binding);1-Acetyl-4-(4-{4-[(2-Ethoxyphenyl)Thio]-3-Nitrophenyl}Pyridin-2-Yl)Piperazine (Metal ion binding);LFA703 (Metal ion binding);(S)-2-((S)-3-ISOBUTYL-2,5-DIOXO-4-QUINOLIN-3-YLMETHYL-[1,4]DIAZEPAN-1YL)-N-METHYL-3-NAPHTALEN-2-YL-PROPIONAMIDE (Metal ion binding);7A-[(4-cyanophenyl)methyl]-…	(M47)PID INTEGRIN CS PATHWAY; (M169)PID INTEGRIN2 PATHWAY; (M222)PID CXCR3 PATHWAY	(M5950)HALLMARK ALLOGRAFT REJECTION	1.0	0.0	0.0	0.0	0.0	0.0	0.0	0.0	0.0	0.0	0.0	1.0	0.0	0.0	0.0	0.0	0.0	0.0	0.0	0.0
WNK1	65125	symbol	H. sapiens	65125	H. sapiens	WNK1	WNK lysine deficient protein kinase 1	This gene encodes a member of the WNK subfamily of serine/threonine protein kinases. The encoded protein may be a key regulator of blood pressure by controlling the transport of sodium and chloride ions. Mutations in this gene have been associated with pseudohypoaldosteronism type II and hereditary sensory neuropathy type II. Alternatively spliced transcript variants encoding different isoforms h…	GO:0097022 lymphocyte migration into lymph node;GO:1903288 positive regulation of potassium ion import;GO:0033633 negative regulation of cell-cell adhesion mediated by integrin	Other	Enzymes/{ENZYME proteins/Transferases,Kinases}	Cytosol(Supported)				0.0	0.0	1.0	0.0	0.0	0.0	1.0	1.0	1.0	0.0	0.0	1.0	0.0	1.0	0.0	0.0	0.0	0.0	0.0	1.0
MAPK1	5594	symbol	H. sapiens	5594	H. sapiens	MAPK1	mitogen-activated protein kinase 1	This gene encodes a member of the MAP kinase family. MAP kinases, also known as extracellular signal-regulated kinases (ERKs), act as an integration point for multiple biochemical signals, and are involved in a wide variety of cellular processes such as proliferation, differentiation, transcription regulation and development. The activation of this kinase requires its phosphorylation by upstream …	GO:0015966 diadenosine tetraphosphate biosynthetic process;GO:0060045 positive regulation of cardiac muscle cell proliferation;GO:0019858 cytosine metabolic process	CMGC Ser/Thr protein kinase family	Enzymes/{ENZYME proteins/Transferases,Kinases/CMGC Ser/Thr protein kinases};RAS pathway related proteins		Isoprenaline (Rna polymerase ii carboxy-terminal domain kinase activity);Arsenic trioxide (Rna polymerase ii carboxy-terminal domain kinase activity);Olomoucine (Rna polymerase ii carboxy-terminal domain kinase activity);Phosphonothreonine (Rna polymerase ii carboxy-terminal domain kinase activity);Purvalanol (Rna polymerase ii carboxy-terminal domain kinase activity);SB220025 (Rna polymerase ii …	(M134)PID TCR RAS PATHWAY; (M64)PID S1P S1P4 PATHWAY; (M120)PID ARF6 DOWNSTREAM PATHWAY	(M5910)HALLMARK PROTEIN SECRETION; (M5923)HALLMARK PI3K AKT MTOR SIGNALING	1.0	1.0	1.0	1.0	0.0	0.0	0.0	0.0	1.0	1.0	0.0	0.0	1.0	0.0	1.0	0.0	0.0	0.0	1.0	0.0
HIP1	3092	symbol	H. sapiens	3092	H. sapiens	HIP1	huntingtin interacting protein 1	The product of this gene is a membrane-associated protein that functions in clathrin-mediated endocytosis and protein trafficking within the cell. The encoded protein binds to the huntingtin protein in the brain; this interaction is lost in Huntington's disease. Alternative splicing results in multiple transcript variants. [provided by RefSeq, Jul 2013]	GO:2000588 positive regulation of platelet-derived growth factor receptor-beta signaling pathway;GO:0010641 positive regulation of platelet-derived growth factor receptor signaling pathway;GO:2000586 regulation of platelet-derived growth factor receptor-beta signaling pathway			Vesicles(Enhanced)		(M58)PID AR PATHWAY		0.0	0.0	0.0	1.0	0.0	0.0	0.0	1.0	0.0	1.0	1.0	0.0	0.0	0.0	0.0	0.0	0.0	0.0	0.0	0.0
TALDO1	6888	symbol	H. sapiens	6888	H. sapiens	TALDO1	transaldolase 1	Transaldolase 1 is a key enzyme of the nonoxidative pentose phosphate pathway providing ribose-5-phosphate for nucleic acid synthesis and NADPH for lipid biosynthesis. This pathway can also maintain glutathione at a reduced state and thus protect sulfhydryl groups and cellular integrity from oxygen radicals. The functional gene of transaldolase 1 is located on chromosome 11 and a pseudogene is id…	GO:0005999 xylulose biosynthetic process;GO:0009052 pentose-phosphate shunt, non-oxidative branch;GO:0019322 pentose biosynthetic process		Enzymes/ENZYME proteins/Transferases	Cytosol;Nucleoplasm(Enhanced)			(M5951)HALLMARK SPERMATOGENESIS; (M5905)HALLMARK ADIPOGENESIS; (M5937)HALLMARK GLYCOLYSIS	0.0	0.0	0.0	0.0	0.0	0.0	0.0	0.0	0.0	0.0	0.0	0.0	0.0	0.0	0.0	0.0	0.0	0.0	0.0	1.0
ARAP3	64411	symbol	H. sapiens	64411	H. sapiens	ARAP3	ArfGAP with RhoGAP domain, ankyrin repeat and PH domain 3	This gene encodes a phosphoinositide binding protein containing ARF-GAP, RHO-GAP, RAS-associating, and pleckstrin homology domains. The ARF-GAP and RHO-GAP domains cooperate in mediating rearrangements in the cell cytoskeleton and cell shape. It is a specific PtdIns(3,4,5)P3/PtdIns(3,4)P2-stimulated Arf6-GAP protein. An alternatively spliced transcript has been found for this gene, but its biolog…	GO:0043547 positive regulation of GTPase activity;GO:0051056 regulation of small GTPase mediated signal transduction;GO:0043087 regulation of GTPase activity					(M68)PID RHOA REG PATHWAY; (M141)PID PI3KCI PATHWAY	(M5893)HALLMARK MITOTIC SPINDLE	0.0	0.0	0.0	0.0	0.0	0.0	0.0	1.0	0.0	0.0	0.0	0.0	0.0	0.0	0.0	0.0	0.0	0.0	0.0	0.0
APAF1	317	symbol	H. sapiens	317	H. sapiens	APAF1	apoptotic peptidase activating factor 1	This gene encodes a cytoplasmic protein that initiates apoptosis. This protein contains several copies of the WD-40 domain, a caspase recruitment domain (CARD), and an ATPase domain (NB-ARC). Upon binding cytochrome c and dATP, this protein forms an oligomeric apoptosome. The apoptosome binds and cleaves caspase 9 preproprotein, releasing its mature, activated form. Activated caspase 9 stimulates…	GO:0072432 response to G1 DNA damage checkpoint signaling;GO:0008635 activation of cysteine-type endopeptidase activity involved in apoptotic process by cytochrome c;GO:1902510 regulation of apoptotic DNA fragmentation			Cytosol;Golgi apparatus;Nucleoplasm(Approved)	Adenosine triphosphate (Nucleotide binding)	(M13096)SA PROGRAMMED CELL DEATH; (M7997)SA CASPASE CASCADE; (M197)PID HIV NEF PATHWAY	(M5939)HALLMARK P53 PATHWAY	1.0	0.0	0.0	0.0	0.0	0.0	0.0	1.0	0.0	0.0	1.0	0.0	0.0	0.0	0.0	1.0	0.0	0.0	0.0	0.0
TNRC18	84629	symbol	H. sapiens	84629	H. sapiens	TNRC18	trinucleotide repeat containing 18					Cytosol;Mitochondria;Nuclear membrane;Nucleoplasm(Approved)				0.0	0.0	0.0	0.0	0.0	0.0	0.0	0.0	0.0	0.0	0.0	0.0	0.0	0.0	0.0	0.0	0.0	0.0	0.0	0.0
UBN1	29855	symbol	H. sapiens	29855	H. sapiens	UBN1	ubinuclein 1	Cellular senescence is a hallmark of tumor suppression and tissue aging. Senescent cells contain domains of heterochromatin, called senescence-associated heterochromatin foci (SAHF), that repress proliferation-promoting genes. The protein encoded by this gene binds to proliferation-promoting genes and is required for SAHF formation, enhancing methylation of histone H3. [provided by RefSeq, Oct 20…	GO:0006336 DNA replication-independent nucleosome assembly;GO:0034724 DNA replication-independent nucleosome organization;GO:0006334 nucleosome assembly			Nuclear bodies;Nucleoplasm(Supported)				0.0	0.0	0.0	0.0	0.0	0.0	0.0	0.0	0.0	0.0	0.0	0.0	0.0	0.0	0.0	0.0	0.0	0.0	0.0	0.0
PISD	23761	symbol	H. sapiens	23761	H. sapiens	PISD	phosphatidylserine decarboxylase	The protein encoded by this gene catalyzes the conversion of phosphatidylserine to phosphatidylethanolamine in the inner mitochondrial membrane. The encoded protein is active in phospholipid metabolism and interorganelle trafficking of phosphatidylserine. [provided by RefSeq, May 2016]	GO:0006646 phosphatidylethanolamine biosynthetic process;GO:0046337 phosphatidylethanolamine metabolic process;GO:0016540 protein autoprocessing		Enzymes/ENZYME proteins/Lyases	Cytosol;Golgi apparatus(Approved)	Phosphatidyl serine (Phosphatidylserine decarboxylase activity)	(M285)PID HNF3A PATHWAY		0.0	0.0	0.0	0.0	0.0	0.0	0.0	0.0	0.0	0.0	0.0	0.0	0.0	0.0	0.0	0.0	0.0	0.0	0.0	0.0
DSC2	1824	symbol	H. sapiens	1824	H. sapiens	DSC2	desmocollin 2	This gene encodes a member of the desmocollin protein subfamily. Desmocollins, along with desmogleins, are cadherin-like transmembrane glycoproteins that are major components of the desmosome. Desmosomes are cell-cell junctions that help resist shearing forces and are found in high concentrations in cells subject to mechanical stress. This gene is found in a cluster with other desmocollin family …	GO:0086073 bundle of His cell-Purkinje myocyte adhesion involved in cell communication;GO:0098911 regulation of ventricular cardiac muscle cell action potential;GO:0086069 bundle of His cell to Purkinje myocyte communication						(M5937)HALLMARK GLYCOLYSIS	0.0	0.0	0.0	1.0	0.0	0.0	0.0	0.0	0.0	0.0	0.0	0.0	0.0	0.0	0.0	0.0	0.0	0.0	0.0	0.0
NCF4	4689	symbol	H. sapiens	4689	H. sapiens	NCF4	neutrophil cytosolic factor 4	The protein encoded by this gene is a cytosolic regulatory component of the superoxide-producing phagocyte NADPH-oxidase, a multicomponent enzyme system important for host defense. This protein is preferentially expressed in cells of myeloid lineage. It interacts primarily with neutrophil cytosolic factor 2 (NCF2/p67-phox) to form a complex with neutrophil cytosolic factor 1 (NCF1/p47-phox), whic…	GO:0002479 antigen processing and presentation of exogenous peptide antigen via MHC class I, TAP-dependent;GO:0042590 antigen processing and presentation of exogenous peptide antigen via MHC class I;GO:0002474 antigen processing and presentation of peptide antigen via MHC class I			Cytosol(Supported)			(M5950)HALLMARK ALLOGRAFT REJECTION	0.0	0.0	0.0	0.0	0.0	0.0	0.0	0.0	0.0	1.0	0.0	0.0	0.0	0.0	0.0	0.0	0.0	0.0	0.0	0.0
SETX	23064	symbol	H. sapiens	23064	H. sapiens	SETX	senataxin	This gene encodes a protein named for its homology to the Sen1p protein of fungi which has RNA helicase activity encoded by a domain at the C-terminal end of the protein. The protein encoded by this gene contains a DNA/RNA helicase domain at its C-terminal end which suggests that it may be involved in both DNA and RNA processing. Mutations in this gene have been associated with ataxia-ocular apra…	GO:2000806 positive regulation of termination of RNA polymerase II transcription, poly(A)-coupled;GO:1904595 positive regulation of termination of RNA polymerase II transcription;GO:2000804 regulation of termination of RNA polymerase II transcription, poly(A)-coupled			Nucleus(Supported)Cytokinetic bridge(Approved)				0.0	0.0	0.0	1.0	0.0	0.0	0.0	0.0	0.0	1.0	0.0	0.0	0.0	0.0	0.0	0.0	0.0	0.0	1.0	0.0
HSPA6	3310	symbol	H. sapiens	3310	H. sapiens	HSPA6	heat shock protein family A (Hsp70) member 6		GO:0070370 cellular heat acclimation;GO:0010286 heat acclimation;GO:0043312 neutrophil degranulation			Nucleoplasm;Vesicles(Approved)				1.0	0.0	0.0	0.0	0.0	0.0	0.0	0.0	0.0	0.0	0.0	0.0	0.0	0.0	0.0	0.0	0.0	0.0	0.0	0.0
TNFRSF1A	7132	symbol	H. sapiens	7132	H. sapiens	TNFRSF1A	TNF receptor superfamily member 1A	This gene encodes a member of the TNF receptor superfamily of proteins. The encoded receptor is found in membrane-bound and soluble forms that interact with membrane-bound and soluble forms, respectively, of its ligand, tumor necrosis factor alpha. Binding of membrane-bound tumor necrosis factor alpha to the membrane-bound receptor induces receptor trimerization and activation, which plays a role…	GO:2000304 positive regulation of ceramide biosynthetic process;GO:0003332 negative regulation of extracellular matrix constituent secretion;GO:1902339 positive regulation of apoptotic process involved in morphogenesis		CD markers		6-[3-(4-Morpholinyl)Propyl]-2-(3-Nitrophenyl)-5-Thioxo-5,6,-Dihydro-7h-Thienol[2',3':4,5]Pyrrolo[1,2-C]Imidazol-7-One (Tumor necrosis factor-activated receptor activity)	(M11736)SA MMP CYTOKINE CONNECTION; (M37)PID NFKAPPAB CANONICAL PATHWAY; (M18030)ST TUMOR NECROSIS FACTOR PATHWAY	(M5897)HALLMARK IL6 JAK STAT3 SIGNALING; (M5923)HALLMARK PI3K AKT MTOR SIGNALING; (M5934)HALLMARK XENOBIOTIC METABOLISM	0.0	0.0	0.0	0.0	0.0	1.0	0.0	0.0	0.0	0.0	1.0	0.0	1.0	0.0	0.0	0.0	0.0	0.0	0.0	1.0
SETD1B	23067	symbol	H. sapiens	23067	H. sapiens	SETD1B	SET domain containing 1B, histone lysine methyltransferase	SET1B is a component of a histone methyltransferase complex that produces trimethylated histone H3 at Lys4 (Lee et al., 2007 [PubMed 17355966]).[supplied by OMIM, Mar 2008]	GO:0051568 histone H3-K4 methylation;GO:0034968 histone lysine methylation;GO:0016571 histone methylation		Enzymes/ENZYME proteins/Transferases	Nucleoplasm(Enhanced)				0.0	0.0	0.0	0.0	1.0	0.0	0.0	0.0	0.0	0.0	0.0	0.0	0.0	0.0	0.0	0.0	0.0	0.0	0.0	0.0
FLI1	2313	symbol	H. sapiens	2313	H. sapiens	FLI1	Fli-1 proto-oncogene, ETS transcription factor	This gene encodes a transcription factor containing an ETS DNA-binding domain. The gene can undergo a t(11;22)(q24;q12) translocation with the Ewing sarcoma gene on chromosome 22, which results in a fusion gene that is present in the majority of Ewing sarcoma cases. An acute lymphoblastic leukemia-associated t(4;11)(q21;q23) translocation involving this gene has also been identified. Alternative …	GO:0035855 megakaryocyte development;GO:0098751 bone cell development;GO:0030219 megakaryocyte differentiation		Transcription factors/Helix-turn-helix domains	Nuclear bodies;Nucleus(Supported)				0.0	1.0	0.0	0.0	0.0	0.0	0.0	0.0	0.0	0.0	0.0	0.0	0.0	0.0	0.0	0.0	0.0	0.0	0.0	0.0
LBR	3930	symbol	H. sapiens	3930	H. sapiens	LBR	lamin B receptor	The protein encoded by this gene belongs to the ERG4/ERG24 family. It localized in the nuclear envelope inner membrane and anchors the lamina and the heterochromatin to the membrane. It may mediate interaction between chromatin and lamin B. Mutations of this gene has been associated with autosomal recessive HEM/Greenberg skeletal dysplasia. Alternative splicing occurs at this locus and two transc…	GO:0030223 neutrophil differentiation;GO:0030851 granulocyte differentiation;GO:0006695 cholesterol biosynthetic process			Nuclear membrane(Enhanced)			(M5901)HALLMARK G2M CHECKPOINT; (M5925)HALLMARK E2F TARGETS	0.0	1.0	0.0	0.0	0.0	0.0	0.0	0.0	0.0	0.0	0.0	0.0	0.0	0.0	0.0	0.0	0.0	0.0	0.0	0.0
UBR2	23304	symbol	H. sapiens	23304	H. sapiens	UBR2	ubiquitin protein ligase E3 component n-recognin 2	This gene encodes an E3 ubiquitin ligase of the N-end rule proteolytic pathway that targets proteins with destabilizing N-terminal residues for polyubiquitylation and proteasome-mediated degradation. Alternative splicing results in multiple transcript variants.[provided by RefSeq, May 2010]	GO:0071596 ubiquitin-dependent protein catabolic process via the N-end rule pathway;GO:0071233 cellular response to leucine;GO:0007141 male meiosis I		Enzymes/ENZYME proteins/Transferases	Nucleoplasm;Plasma membrane(Approved)				0.0	0.0	0.0	0.0	1.0	0.0	0.0	0.0	0.0	1.0	0.0	0.0	0.0	1.0	0.0	0.0	0.0	0.0	0.0	0.0
GIMAP4	55303	symbol	H. sapiens	55303	H. sapiens	GIMAP4	GTPase, IMAP family member 4	This gene encodes a protein belonging to the GTP-binding superfamily and to the immuno-associated nucleotide (IAN) subfamily of nucleotide-binding proteins. The encoded protein of this gene may be negatively regulated by T-cell acute lymphocytic leukemia 1 (TAL1). In humans, the IAN subfamily genes are located in a cluster at 7q36.1. [provided by RefSeq, Jul 2008]								0.0	0.0	0.0	0.0	0.0	0.0	0.0	0.0	0.0	0.0	0.0	0.0	0.0	0.0	0.0	0.0	0.0	0.0	0.0	0.0
SEMA4D	10507	symbol	H. sapiens	10507	H. sapiens	SEMA4D	semaphorin 4D		GO:0048672 positive regulation of collateral sprouting;GO:0048843 negative regulation of axon extension involved in axon guidance;GO:1905704 positive regulation of inhibitory synapse assembly		CD markers	Endoplasmic reticulum;Vesicles(Supported)		(M5880)NABA ECM AFFILIATED; (M5885)NABA MATRISOME ASSOCIATED; (M5889)NABA MATRISOME	(M5932)HALLMARK INFLAMMATORY RESPONSE	0.0	1.0	0.0	1.0	0.0	0.0	1.0	1.0	0.0	0.0	0.0	1.0	0.0	1.0	0.0	0.0	0.0	0.0	0.0	0.0
THBD	7056	symbol	H. sapiens	7056	H. sapiens	THBD	thrombomodulin	The protein encoded by this intronless gene is an endothelial-specific type I membrane receptor that binds thrombin. This binding results in the activation of protein C, which degrades clotting factors Va and VIIIa and reduces the amount of thrombin generated. Mutations in this gene are a cause of thromboembolic disease, also known as inherited thrombophilia. [provided by RefSeq, Jul 2008]	GO:0051918 negative regulation of fibrinolysis;GO:0051917 regulation of fibrinolysis;GO:0010544 negative regulation of platelet activation		CD markers	Cytosol;Nucleoplasm(Approved)	Drotrecogin alfa (Transmembrane signaling receptor activity);Ibuprofen (Transmembrane signaling receptor activity)	(M65)PID FRA PATHWAY	(M5944)HALLMARK ANGIOGENESIS; (M5946)HALLMARK COAGULATION	0.0	0.0	0.0	0.0	0.0	0.0	0.0	0.0	0.0	0.0	0.0	1.0	0.0	0.0	0.0	0.0	0.0	0.0	0.0	0.0
ITGA5	3678	symbol	H. sapiens	3678	H. sapiens	ITGA5	integrin subunit alpha 5	The product of this gene belongs to the integrin alpha chain family. Integrins are heterodimeric integral membrane proteins composed of an alpha subunit and a beta subunit that function in cell surface adhesion and signaling. The encoded preproprotein is proteolytically processed to generate light and heavy chains that comprise the alpha 5 subunit. This subunit associates with the beta 1 subunit …	GO:0035313 wound healing, spreading of epidermal cells;GO:1903672 positive regulation of sprouting angiogenesis;GO:0030949 positive regulation of vascular endothelial growth factor receptor signaling pathway		CD markers			(M274)PID LYMPH ANGIOGENESIS PATHWAY; (M47)PID INTEGRIN CS PATHWAY; (M165)PID SYNDECAN 4 PATHWAY	(M5932)HALLMARK INFLAMMATORY RESPONSE; (M5930)HALLMARK EPITHELIAL MESENCHYMAL TRANSITION	0.0	0.0	0.0	0.0	0.0	0.0	0.0	0.0	0.0	1.0	0.0	1.0	0.0	0.0	0.0	0.0	0.0	0.0	0.0	0.0
FCN1	2219	symbol	H. sapiens	2219	H. sapiens	FCN1	ficolin 1	The ficolin family of proteins are characterized by the presence of a leader peptide, a short N-terminal segment, followed by a collagen-like region, and a C-terminal fibrinogen-like domain. The collagen-like and the fibrinogen-like domains are also found separately in other proteins such as complement protein C1q, C-type lectins known as collectins, and tenascins. However, all these proteins rec…	GO:0002752 cell surface pattern recognition receptor signaling pathway;GO:0046597 negative regulation of viral entry into host cell;GO:2000484 positive regulation of interleukin-8 secretion					(M5880)NABA ECM AFFILIATED; (M5885)NABA MATRISOME ASSOCIATED; (M5889)NABA MATRISOME	(M5921)HALLMARK COMPLEMENT	1.0	0.0	1.0	0.0	0.0	1.0	0.0	0.0	0.0	0.0	0.0	0.0	1.0	0.0	0.0	0.0	0.0	0.0	0.0	0.0
ENTPD1	953	symbol	H. sapiens	953	H. sapiens	ENTPD1	ectonucleoside triphosphate diphosphohydrolase 1	The protein encoded by this gene is a plasma membrane protein that hydrolyzes extracellular ATP and ADP to AMP. Inhibition of this protein's activity may confer anticancer benefits. Several transcript variants encoding different isoforms have been found for this gene. [provided by RefSeq, Aug 2015]	GO:0034656 nucleobase-containing small molecule catabolic process;GO:0007596 blood coagulation;GO:0007599 hemostasis		CD markers;Enzymes/ENZYME proteins/Hydrolases	Microtubules(Uncertain)				0.0	0.0	0.0	0.0	0.0	0.0	0.0	0.0	0.0	0.0	0.0	0.0	0.0	0.0	0.0	0.0	0.0	0.0	0.0	0.0
ARHGAP25	9938	symbol	H. sapiens	9938	H. sapiens	ARHGAP25	Rho GTPase activating protein 25	ARHGAPs, such as ARHGAP25, encode negative regulators of Rho GTPases (see ARHA; MIM 165390), which are implicated in actin remodeling, cell polarity, and cell migration (Katoh and Katoh, 2004 [PubMed 15254788]).[supplied by OMIM, Mar 2008]	GO:0051058 negative regulation of small GTPase mediated signal transduction;GO:0006911 phagocytosis, engulfment;GO:0099024 plasma membrane invagination			Nucleoplasm;Vesicles(Approved)				0.0	0.0	0.0	1.0	0.0	0.0	0.0	1.0	0.0	0.0	0.0	0.0	0.0	1.0	0.0	0.0	0.0	0.0	0.0	0.0
ZNF516	9658	symbol	H. sapiens	9658	H. sapiens	ZNF516	zinc finger protein 516	Zinc-finger proteins bind nucleic acids and play important roles in various cellular functions, including cell proliferation, differentiation, and apoptosis. This gene encodes a zinc-finger protein, and belongs to the krueppel C2H2-type zinc-finger protein family. It may be involved in transcriptional regulation. [provided by RefSeq, Sep 2012]	GO:0120162 positive regulation of cold-induced thermogenesis;GO:0050873 brown fat cell differentiation;GO:0120161 regulation of cold-induced thermogenesis		Transcription factors/Zinc-coordinating DNA-binding domains	Cytosol;Nucleoplasm(Approved)				0.0	0.0	0.0	0.0	0.0	0.0	0.0	0.0	0.0	0.0	0.0	0.0	0.0	0.0	0.0	0.0	0.0	0.0	0.0	0.0
CEBPD	1052	symbol	H. sapiens	1052	H. sapiens	CEBPD	CCAAT enhancer binding protein delta	The protein encoded by this intronless gene is a bZIP transcription factor which can bind as a homodimer to certain DNA regulatory regions. It can also form heterodimers with the related protein CEBP-alpha. The encoded protein is important in the regulation of genes involved in immune and inflammatory responses, and may be involved in the regulation of genes associated with activation and/or diff…	GO:0045669 positive regulation of osteoblast differentiation;GO:0045778 positive regulation of ossification;GO:0045667 regulation of osteoblast differentiation		Transcription factors/Basic domains	Nucleoplasm(Supported)		(M106)PID HNF3B PATHWAY; (M236)PID DELTA NP63 PATHWAY; (M183)PID IL6 7 PATHWAY	(M5890)HALLMARK TNFA SIGNALING VIA NFKB	0.0	0.0	0.0	0.0	0.0	0.0	0.0	0.0	0.0	0.0	0.0	0.0	0.0	0.0	0.0	0.0	0.0	0.0	0.0	1.0
TLR8	51311	symbol	H. sapiens	51311	H. sapiens	TLR8	toll like receptor 8	The protein encoded by this gene is a member of the Toll-like receptor (TLR) family which plays a fundamental role in pathogen recognition and activation of innate immunity. TLRs are highly conserved from Drosophila to humans and share structural and functional similarities. They recognize pathogen-associated molecular patterns (PAMPs) that are expressed on infectious agents, and mediate the prod…	GO:0034158 toll-like receptor 8 signaling pathway;GO:2001183 negative regulation of interleukin-12 secretion;GO:0045356 positive regulation of interferon-alpha biosynthetic process		CD markers		Imiquimod (Single-stranded rna binding)		(M5953)HALLMARK KRAS SIGNALING UP	1.0	0.0	1.0	0.0	0.0	1.0	0.0	0.0	0.0	0.0	0.0	0.0	1.0	0.0	0.0	0.0	0.0	0.0	0.0	0.0
WLS	79971	symbol	H. sapiens	79971	H. sapiens	WLS	Wnt ligand secretion mediator		GO:0061357 positive regulation of Wnt protein secretion;GO:0061356 regulation of Wnt protein secretion;GO:0061355 Wnt protein secretion		Transporters/Accessory Factors Involved in Transport				(M5947)HALLMARK IL2 STAT5 SIGNALING	0.0	0.0	0.0	0.0	0.0	0.0	0.0	0.0	0.0	0.0	0.0	0.0	1.0	0.0	0.0	0.0	0.0	0.0	0.0	0.0
PPP4R1	9989	symbol	H. sapiens	9989	H. sapiens	PPP4R1	protein phosphatase 4 regulatory subunit 1	This gene encodes one of several alternate regulatory subunits of serine/threonine protein phosphatase 4 (PP4). The protein features multiple HEAT repeats. This protein forms a complex with PP4RC. This complex may have a distinct role from other PP4 complexes, including regulation of HDAC3 (Zhang et al., PMID: 15805470). There is also a transcribed pseudogene on chromosome 20. Alternative splicin…	GO:0043666 regulation of phosphoprotein phosphatase activity;GO:0035304 regulation of protein dephosphorylation;GO:0010921 regulation of phosphatase activity			Nucleoplasm(Approved)				0.0	0.0	0.0	0.0	0.0	0.0	1.0	0.0	0.0	0.0	0.0	0.0	0.0	0.0	0.0	0.0	0.0	0.0	0.0	0.0
ADGRE3	84658	symbol	H. sapiens	84658	H. sapiens	ADGRE3	adhesion G protein-coupled receptor E3	This gene encodes a member of the class B seven-span transmembrane (TM7) receptor family expressed predominantly by cells of the immune system. Family members are characterized by an extended extracellular region with a variable number of N-terminal epidermal growth factor (EGF)-like domains coupled to a TM7 domain via a mucin-like spacer domain. This gene is closely linked to the gene encoding e…	GO:0043312 neutrophil degranulation;GO:0002283 neutrophil activation involved in immune response;GO:0007189 adenylate cyclase-activating G protein-coupled receptor signaling pathway		G-protein coupled receptors/{Family 2 (B) receptors,GPCRs excl olfactory receptors}					1.0	0.0	0.0	0.0	0.0	0.0	0.0	0.0	0.0	0.0	0.0	0.0	0.0	0.0	0.0	0.0	0.0	0.0	0.0	0.0
LILRA2	11027	symbol	H. sapiens	11027	H. sapiens	LILRA2	leukocyte immunoglobulin like receptor A2	This gene encodes a member of a family of immunoreceptors that are expressed predominantly on monocytes and B cells, and at lower levels on dendritic cells and natural killer cells. The encoded protein is an activating receptor that inhibits dendritic cell differentiation and antigen presentation and suppresses innate immune response. Alternatively spliced transcript variants encoding different i…	GO:0034144 negative regulation of toll-like receptor 4 signaling pathway;GO:0034143 regulation of toll-like receptor 4 signaling pathway;GO:0031665 negative regulation of lipopolysaccharide-mediated signaling pathway		CD markers					1.0	0.0	1.0	0.0	0.0	1.0	0.0	0.0	0.0	0.0	0.0	1.0	1.0	0.0	0.0	0.0	0.0	0.0	1.0	0.0
PSD4	23550	symbol	H. sapiens	23550	H. sapiens	PSD4	pleckstrin and Sec7 domain containing 4		GO:0032012 regulation of ARF protein signal transduction;GO:0032011 ARF protein signal transduction;GO:0046578 regulation of Ras protein signal transduction							0.0	0.0	0.0	0.0	0.0	0.0	0.0	0.0	0.0	0.0	0.0	0.0	0.0	0.0	0.0	0.0	0.0	0.0	0.0	0.0
NUFIP2	57532	symbol	H. sapiens	57532	H. sapiens	NUFIP2	nuclear FMR1 interacting protein 2					Cytosol;Nuclear bodies;Nucleoplasm(Supported)				0.0	0.0	0.0	0.0	0.0	0.0	0.0	0.0	0.0	0.0	0.0	0.0	0.0	0.0	0.0	0.0	0.0	0.0	0.0	0.0
FKBP1A	2280	symbol	H. sapiens	2280	H. sapiens	FKBP1A	FKBP prolyl isomerase 1A	The protein encoded by this gene is a member of the immunophilin protein family, which play a role in immunoregulation and basic cellular processes involving protein folding and trafficking. The protein is a cis-trans prolyl isomerase that binds the immunosuppressants FK506 and rapamycin. It interacts with several intracellular signal transduction proteins including type I TGF-beta receptor. It a…	GO:0060315 negative regulation of ryanodine-sensitive calcium-release channel activity;GO:0051280 negative regulation of release of sequestered calcium ion into cytosol;GO:0060314 regulation of ryanodine-sensitive calcium-release channel activity		Enzymes/ENZYME proteins/Isomerase		Pimecrolimus (Type i transforming growth factor beta receptor binding);Tacrolimus (Type i transforming growth factor beta receptor binding);Sirolimus (Type i transforming growth factor beta receptor binding);(3r)-4-(P-Toluenesulfonyl)-1,4-Thiazane-3-Carboxylicacid-L-Phenylalanine Ethyl Ester (Type i transforming growth factor beta receptor binding);{3-[3-(3,4-Dimethoxy-Phenyl)-1-(1-{1-[2-(3,4,5-T…	(M203)PID ALK2 PATHWAY; (M185)PID ALK1 PATHWAY; (M235)PID TCR CALCIUM PATHWAY	(M5896)HALLMARK TGF BETA SIGNALING	0.0	0.0	0.0	1.0	0.0	0.0	1.0	0.0	0.0	0.0	0.0	1.0	0.0	1.0	0.0	0.0	0.0	0.0	0.0	0.0
SYK	6850	symbol	H. sapiens	6850	H. sapiens	SYK	spleen associated tyrosine kinase	This gene encodes a member of the family of non-receptor type Tyr protein kinases. This protein is widely expressed in hematopoietic cells and is involved in coupling activated immunoreceptors to downstream signaling events that mediate diverse cellular responses, including proliferation, differentiation, and phagocytosis. It is thought to be a modulator of epithelial cell growth and a potential …	GO:0090237 regulation of arachidonic acid secretion;GO:0045588 positive regulation of gamma-delta T cell differentiation;GO:0002554 serotonin secretion by platelet	Tyr protein kinase family	Enzymes/{ENZYME proteins/Transferases,Kinases/Tyr protein kinases}	Cytosol;Plasma membrane;Vesicles(Approved)	Staurosporine (Receptor signaling protein tyrosine kinase activity);N-(2-hydroxy-1,1-dimethylethyl)-1-methyl-3-(1H-pyrrolo[2,3-b]pyridin-2-yl)-1H-indole-5-carboxamide (Receptor signaling protein tyrosine kinase activity);6-({5-fluoro-2-[(3,4,5-trimethoxyphenyl)amino]pyrimidin-4-yl}amino)-2,2-dimethyl-2H-pyrido[3,2-b][1,4]oxazin-3(4H)-one (Receptor signaling protein tyrosine kinase activity);2-{2-…	(M26)PID NFKAPPAB ATYPICAL PATHWAY; (M17200)SA B CELL RECEPTOR COMPLEXES; (M63)PID AVB3 OPN PATHWAY	(M5915)HALLMARK APICAL JUNCTION	1.0	1.0	1.0	1.0	0.0	1.0	0.0	1.0	1.0	1.0	1.0	1.0	1.0	0.0	0.0	0.0	0.0	1.0	0.0	1.0
NHSL2	340527	symbol	H. sapiens	340527	H. sapiens	NHSL2	NHS like 2		GO:0030154 cell differentiation;GO:0048869 cellular developmental process;GO:0032502 developmental process							0.0	0.0	0.0	0.0	0.0	0.0	0.0	0.0	0.0	0.0	0.0	0.0	0.0	0.0	0.0	0.0	0.0	0.0	0.0	0.0
CTDSP2	10106	symbol	H. sapiens	10106	H. sapiens	CTDSP2	CTD small phosphatase 2		GO:0036498 IRE1-mediated unfolded protein response;GO:2000134 negative regulation of G1/S transition of mitotic cell cycle;GO:1902807 negative regulation of cell cycle G1/S phase transition		Enzymes/ENZYME proteins/Hydrolases	Nucleoplasm(Uncertain)		(M228)PID SMAD2 3PATHWAY; (M181)PID BMP PATHWAY; (M58)PID AR PATHWAY		0.0	0.0	0.0	0.0	0.0	0.0	1.0	0.0	0.0	0.0	0.0	0.0	0.0	1.0	0.0	1.0	0.0	0.0	0.0	0.0
PRKACA	5566	symbol	H. sapiens	5566	H. sapiens	PRKACA	protein kinase cAMP-activated catalytic subunit alpha	This gene encodes one of the catalytic subunits of protein kinase A, which exists as a tetrameric holoenzyme with two regulatory subunits and two catalytic subunits, in its inactive form. cAMP causes the dissociation of the inactive holoenzyme into a dimer of regulatory subunits bound to four cAMP and two free monomeric catalytic subunits. Four different regulatory subunits and three catalytic su…	GO:0010881 regulation of cardiac muscle contraction by regulation of the release of sequestered calcium ion;GO:0010880 regulation of release of sequestered calcium ion into cytosol by sarcoplasmic reticulum;GO:0060314 regulation of ryanodine-sensitive calcium-release channel activity	AGC Ser/Thr protein kinase family	Enzymes/{ENZYME proteins/Transferases,Kinases/AGC Ser/Thr protein kinases};RAS pathway related proteins	Cytosol(Approved)	Pentanal (Ubiquitin protein ligase binding);Balanol Analog 2 (Ubiquitin protein ligase binding);Balanol Analog 8 (Ubiquitin protein ligase binding);Phosphonothreonine (Ubiquitin protein ligase binding);Balanol Analog 1 (Ubiquitin protein ligase binding);3,5-Diiodotyrosine (Ubiquitin protein ligase binding);Balanol (Ubiquitin protein ligase binding);Phosphonoserine (Ubiquitin protein ligase bindin…	(M56)PID LPA4 PATHWAY; (M226)PID VEGFR1 PATHWAY; (M182)PID IL3 PATHWAY	(M5941)HALLMARK UV RESPONSE UP	0.0	0.0	1.0	0.0	0.0	1.0	0.0	0.0	1.0	1.0	0.0	0.0	1.0	0.0	0.0	1.0	1.0	1.0	1.0	1.0
TGOLN2	10618	symbol	H. sapiens	10618	H. sapiens	TGOLN2	trans-golgi network protein 2	This gene encodes a type I integral membrane protein that is localized to the trans-Golgi network, a major sorting station for secretory and membrane proteins. The encoded protein cycles between early endosomes and the trans-Golgi network, and may play a role in exocytic vesicle formation. Alternatively spliced transcript variants encoding multiple isoforms have been observed for this gene. [prov…	GO:0043687 post-translational protein modification;GO:0061024 membrane organization;GO:0006464 cellular protein modification process			Golgi apparatus;Nucleoplasm(Enhanced)				0.0	0.0	0.0	0.0	0.0	0.0	0.0	0.0	0.0	0.0	0.0	0.0	0.0	0.0	0.0	0.0	0.0	0.0	0.0	0.0
BTN3A1	11119	symbol	H. sapiens	11119	H. sapiens	BTN3A1	butyrophilin subfamily 3 member A1	The butyrophilin (BTN) genes are a group of major histocompatibility complex (MHC)-associated genes that encode type I membrane proteins with 2 extracellular immunoglobulin (Ig) domains and an intracellular B30.2 (PRYSPRY) domain. Three subfamilies of human BTN genes are located in the MHC class I region: the single-copy BTN1A1 gene (MIM 601610) and the BTN2 (e.g., BTN2A1; MIM 613590) and BTN3 (e…	GO:0072643 interferon-gamma secretion;GO:0050798 activated T cell proliferation;GO:0050852 T cell receptor signaling pathway		CD markers	Vesicles(Uncertain)				0.0	0.0	1.0	0.0	0.0	0.0	0.0	0.0	0.0	0.0	0.0	1.0	1.0	0.0	0.0	0.0	0.0	0.0	0.0	0.0
TOB1	10140	symbol	H. sapiens	10140	H. sapiens	TOB1	transducer of ERBB2, 1	This gene encodes a member of the transducer of erbB-2 /B-cell translocation gene protein family. Members of this family are anti-proliferative factors that have the potential to regulate cell growth. The encoded protein may function as a tumor suppressor. Alternate splicing results in multiple transcript variants. [provided by RefSeq, Aug 2011]	GO:0060212 negative regulation of nuclear-transcribed mRNA poly(A) tail shortening;GO:1900152 negative regulation of nuclear-transcribed mRNA catabolic process, deadenylation-dependent decay;GO:0060213 positive regulation of nuclear-transcribed mRNA poly(A) tail shortening			Nucleoplasm;Vesicles(Approved)			(M5905)HALLMARK ADIPOGENESIS; (M5907)HALLMARK ESTROGEN RESPONSE LATE; (M5939)HALLMARK P53 PATHWAY	0.0	1.0	0.0	0.0	0.0	0.0	0.0	0.0	0.0	0.0	0.0	0.0	0.0	0.0	0.0	0.0	1.0	0.0	0.0	0.0
ST8SIA4	7903	symbol	H. sapiens	7903	H. sapiens	ST8SIA4	ST8 alpha-N-acetyl-neuraminide alpha-2,8-sialyltransferase 4	The protein encoded by this gene catalyzes the polycondensation of alpha-2,8-linked sialic acid required for the synthesis of polysialic acid, a modulator of the adhesive properties of neural cell adhesion molecule (NCAM1). The encoded protein, which is a member of glycosyltransferase family 29, is a type II membrane protein that may be present in the Golgi apparatus. Two transcript variants enco…	GO:0001574 ganglioside biosynthetic process;GO:0001573 ganglioside metabolic process;GO:0006688 glycosphingolipid biosynthetic process			Golgi apparatus(Approved)			(M5950)HALLMARK ALLOGRAFT REJECTION; (M5913)HALLMARK INTERFERON GAMMA RESPONSE	0.0	0.0	0.0	0.0	0.0	0.0	0.0	0.0	0.0	0.0	0.0	0.0	0.0	0.0	0.0	0.0	0.0	0.0	0.0	0.0
HRH2	3274	symbol	H. sapiens	3274	H. sapiens	HRH2	histamine receptor H2	Histamine is a ubiquitous messenger molecule released from mast cells, enterochromaffin-like cells, and neurons. Its various actions are mediated by histamine receptors H1, H2, H3 and H4. Histamine receptor H2 belongs to the family 1 of G protein-coupled receptors. It is an integral membrane protein and stimulates gastric acid secretion. It also regulates gastrointestinal motility and intestinal …	GO:0001697 histamine-induced gastric acid secretion;GO:0001698 gastrin-induced gastric acid secretion;GO:0045907 positive regulation of vasoconstriction		G-protein coupled receptors/GPCRs excl olfactory receptors		Betazole (Histamine receptor activity);Amitriptyline (Histamine receptor activity);Olanzapine (Histamine receptor activity);Loxapine (Histamine receptor activity);Cimetidine (Histamine receptor activity);Nizatidine (Histamine receptor activity);Histamine Phosphate (Histamine receptor activity);Epinastine (Histamine receptor activity);Tolazoline (Histamine receptor activity);Ranitidine (Histamine …			0.0	0.0	0.0	1.0	0.0	0.0	0.0	0.0	0.0	0.0	0.0	0.0	0.0	0.0	0.0	0.0	0.0	0.0	0.0	0.0
TBC1D14	57533	symbol	H. sapiens	57533	H. sapiens	TBC1D14	TBC1 domain family member 14		GO:0071955 recycling endosome to Golgi transport;GO:2000785 regulation of autophagosome assembly;GO:1902017 regulation of cilium assembly			Golgi apparatus;Vesicles(Supported)Nucleoplasm(Approved)				0.0	0.0	0.0	0.0	0.0	0.0	0.0	1.0	0.0	0.0	0.0	0.0	0.0	0.0	1.0	0.0	1.0	1.0	0.0	0.0
FAM120A	23196	symbol	H. sapiens	23196	H. sapiens	FAM120A	family with sequence similarity 120A					Cytosol(Enhanced)			(M5926)HALLMARK MYC TARGETS V1	0.0	0.0	0.0	0.0	0.0	0.0	0.0	0.0	0.0	0.0	0.0	0.0	0.0	0.0	0.0	0.0	0.0	0.0	0.0	0.0
CYP4F3	4051	symbol	H. sapiens	4051	H. sapiens	CYP4F3	cytochrome P450 family 4 subfamily F member 3	This gene, CYP4F3, encodes a member of the cytochrome P450 superfamily of enzymes. The cytochrome P450 proteins are monooxygenases which catalyze many reactions involved in drug metabolism and synthesis of cholesterol, steroids and other lipids. This protein localizes to the endoplasmic reticulum. The enzyme starts the process of inactivating and degrading leukotriene B4, a potent mediator of inf…	GO:0036101 leukotriene B4 catabolic process;GO:0036100 leukotriene catabolic process;GO:0036102 leukotriene B4 metabolic process		Enzymes/ENZYME proteins/Oxidoreductases					0.0	0.0	0.0	0.0	0.0	0.0	0.0	0.0	0.0	0.0	0.0	0.0	0.0	0.0	0.0	0.0	0.0	0.0	0.0	0.0
RALBP1	10928	symbol	H. sapiens	10928	H. sapiens	RALBP1	ralA binding protein 1	RALBP1 plays a role in receptor-mediated endocytosis and is a downstream effector of the small GTP-binding protein RAL (see RALA; MIM 179550). Small G proteins, such as RAL, have GDP-bound inactive and GTP-bound active forms, which shift from the inactive to the active state through the action of RALGDS (MIM 601619), which in turn is activated by RAS (see HRAS; MIM 190020) (summary by Feig, 2003 …	GO:1900753 doxorubicin transport;GO:1990961 drug transmembrane export;GO:1901656 glycoside transport		RAS pathway related proteins;Transporters	Cytosol;Nuclear membrane;Vesicles(Approved)		(M18030)ST TUMOR NECROSIS FACTOR PATHWAY; (M83)PID CDC42 REG PATHWAY; (M241)PID RAC1 REG PATHWAY	(M5893)HALLMARK MITOTIC SPINDLE	0.0	0.0	0.0	0.0	0.0	0.0	0.0	1.0	0.0	0.0	0.0	0.0	0.0	0.0	0.0	0.0	0.0	0.0	0.0	0.0
IL16	3603	symbol	H. sapiens	3603	H. sapiens	IL16	interleukin 16	The protein encoded by this gene is a pleiotropic cytokine that functions as a chemoattractant, a modulator of T cell activation, and an inhibitor of HIV replication. The signaling process of this cytokine is mediated by CD4. The product of this gene undergoes proteolytic processing, which is found to yield two functional proteins. The cytokine function is exclusively attributed to the secreted C…	GO:0050930 induction of positive chemotaxis;GO:0050927 positive regulation of positive chemotaxis;GO:0050926 regulation of positive chemotaxis			Cytosol;Nuclear speckles;Plasma membrane(Approved)		(M5883)NABA SECRETED FACTORS; (M5885)NABA MATRISOME ASSOCIATED; (M5889)NABA MATRISOME	(M5950)HALLMARK ALLOGRAFT REJECTION	0.0	0.0	0.0	0.0	0.0	0.0	0.0	0.0	0.0	0.0	0.0	0.0	0.0	0.0	0.0	0.0	0.0	0.0	0.0	1.0
RGS18	64407	symbol	H. sapiens	64407	H. sapiens	RGS18	regulator of G protein signaling 18	This gene encodes a member of the regulator of G-protein signaling family. This protein is contains a conserved, 120 amino acid motif called the RGS domain. The protein attenuates the signaling activity of G-proteins by binding to activated, GTP-bound G alpha subunits and acting as a GTPase activating protein (GAP), increasing the rate of conversion of the GTP to GDP. This hydrolysis allows the G…	GO:0008277 regulation of G protein-coupled receptor signaling pathway;GO:0043547 positive regulation of GTPase activity;GO:0043087 regulation of GTPase activity			Golgi apparatus(Approved)				0.0	0.0	0.0	0.0	0.0	0.0	0.0	1.0	0.0	0.0	0.0	0.0	0.0	0.0	0.0	0.0	0.0	0.0	0.0	0.0
RHOB	388	symbol	H. sapiens	388	H. sapiens	RHOB	ras homolog family member B		GO:0061154 endothelial tube morphogenesis;GO:0010595 positive regulation of endothelial cell migration;GO:0003159 morphogenesis of an endothelium				Botulinum Toxin Type A (Gtpase activity)	(M153)PID P75 NTR PATHWAY; (M124)PID CXCR4 PATHWAY	(M5941)HALLMARK UV RESPONSE UP; (M5902)HALLMARK APOPTOSIS; (M5947)HALLMARK IL2 STAT5 SIGNALING	0.0	0.0	0.0	1.0	0.0	0.0	0.0	0.0	0.0	0.0	1.0	0.0	0.0	0.0	0.0	1.0	0.0	0.0	0.0	0.0
MED25	81857	symbol	H. sapiens	81857	H. sapiens	MED25	mediator complex subunit 25	This gene encodes a component of the transcriptional coactivator complex termed the Mediator complex. This complex is required for transcription of most RNA polymerase II-dependent genes. The encoded protein plays a role in chromatin modification and in preinitiation complex assembly. Mutations in this gene are associated with Charcot-Marie-Tooth disease type 2B2. [provided by RefSeq, Apr 2010]	GO:2001178 positive regulation of mediator complex assembly;GO:2001176 regulation of mediator complex assembly;GO:0036034 mediator complex assembly			Nucleoplasm(Supported)				0.0	0.0	0.0	1.0	0.0	0.0	0.0	0.0	0.0	0.0	0.0	0.0	0.0	0.0	0.0	1.0	0.0	0.0	0.0	0.0
PGD	5226	symbol	H. sapiens	5226	H. sapiens	PGD	phosphogluconate dehydrogenase	6-phosphogluconate dehydrogenase is the second dehydrogenase in the pentose phosphate shunt. Deficiency of this enzyme is generally asymptomatic, and the inheritance of this disorder is autosomal dominant. Hemolysis results from combined deficiency of 6-phosphogluconate dehydrogenase and 6-phosphogluconolactonase suggesting a synergism of the two enzymopathies. Several transcript variants encodin…	GO:0046177 D-gluconate catabolic process;GO:0009051 pentose-phosphate shunt, oxidative branch;GO:0046176 aldonic acid catabolic process		Enzymes/ENZYME proteins/Oxidoreductases	Cytosol;Intermediate filaments(Approved)	Gadopentetate dimeglumine (Phosphogluconate dehydrogenase (decarboxylating) activity);Dacarbazine (Phosphogluconate dehydrogenase (decarboxylating) activity);Ketotifen (Phosphogluconate dehydrogenase (decarboxylating) activity);6-Phosphogluconic Acid (Phosphogluconate dehydrogenase (decarboxylating) activity);Nicotinamide 8-Bromo-Adenine Dinucleotide Phosphate (Phosphogluconate dehydrogenase (dec…		(M5934)HALLMARK XENOBIOTIC METABOLISM	0.0	0.0	0.0	0.0	0.0	0.0	0.0	0.0	0.0	0.0	0.0	0.0	0.0	0.0	0.0	0.0	0.0	0.0	0.0	0.0
ATF7IP	55729	symbol	H. sapiens	55729	H. sapiens	ATF7IP	activating transcription factor 7 interacting protein	ATF7IP is a multifunctional nuclear protein that associates with heterochromatin. It can act as a transcriptional coactivator or corepressor depending upon its binding partners (summary by Liu et al., 2009 [PubMed 19106100]).[supplied by OMIM, Nov 2010]	GO:0090309 positive regulation of methylation-dependent chromatin silencing;GO:0090308 regulation of methylation-dependent chromatin silencing;GO:0031937 positive regulation of chromatin silencing			Nuclear bodies;Nucleoplasm(Enhanced)				0.0	0.0	0.0	1.0	1.0	0.0	0.0	0.0	0.0	0.0	0.0	0.0	0.0	0.0	0.0	0.0	0.0	0.0	0.0	0.0
NAIP	4671	symbol	H. sapiens	4671	H. sapiens	NAIP	NLR family apoptosis inhibitory protein	This gene is part of a 500 kb inverted duplication on chromosome 5q13. This duplicated region contains at least four genes and repetitive elements which make it prone to rearrangements and deletions. The repetitiveness and complexity of the sequence have also caused difficulty in determining the organization of this genomic region. This copy of the gene is full length; additional copies with trun…	GO:0043154 negative regulation of cysteine-type endopeptidase activity involved in apoptotic process;GO:2000117 negative regulation of cysteine-type endopeptidase activity;GO:0043281 regulation of cysteine-type endopeptidase activity involved in apoptotic process							0.0	0.0	0.0	0.0	0.0	0.0	0.0	0.0	0.0	0.0	0.0	0.0	0.0	0.0	0.0	0.0	0.0	0.0	0.0	0.0
SLC12A9	56996	symbol	H. sapiens	56996	H. sapiens	SLC12A9	solute carrier family 12 member 9		GO:1990573 potassium ion import across plasma membrane;GO:0055064 chloride ion homeostasis;GO:0010107 potassium ion import		Transporters/Electrochemical Potential-driven transporters					0.0	0.0	0.0	1.0	0.0	0.0	0.0	0.0	0.0	0.0	0.0	0.0	0.0	0.0	0.0	0.0	0.0	0.0	0.0	0.0
MARK2	2011	symbol	H. sapiens	2011	H. sapiens	MARK2	microtubule affinity regulating kinase 2	This gene encodes a member of the Par-1 family of serine/threonine protein kinases. The protein is an important regulator of cell polarity in epithelial and neuronal cells, and also controls the stability of microtubules through phosphorylation and inactivation of several microtubule-associating proteins. The protein localizes to cell membranes. Multiple transcript variants encoding different iso…	GO:1904526 regulation of microtubule binding;GO:0071963 establishment or maintenance of cell polarity regulating cell shape;GO:0045197 establishment or maintenance of epithelial cell apical/basal polarity	CAMK Ser/Thr protein kinase family	Enzymes/{ENZYME proteins/Transferases,Kinases/CAMK Ser/Thr protein kinases}	Plasma membrane(Supported)Nucleoplasm(Approved)		(M87)PID LKB1 PATHWAY; (M17)PID NOTCH PATHWAY	(M5941)HALLMARK UV RESPONSE UP	0.0	0.0	0.0	1.0	0.0	0.0	0.0	0.0	1.0	0.0	0.0	0.0	0.0	0.0	0.0	0.0	1.0	1.0	0.0	0.0
GLIPR1	11010	symbol	H. sapiens	11010	H. sapiens	GLIPR1	GLI pathogenesis related 1	This gene encodes a protein with similarity to both the pathogenesis-related protein (PR) superfamily and the cysteine-rich secretory protein (CRISP) family. Increased expression of this gene is associated with myelomocytic differentiation in macrophage and decreased expression of this gene through gene methylation is associated with prostate cancer. The protein has proapoptotic activities in pro…	GO:0043312 neutrophil degranulation;GO:0002283 neutrophil activation involved in immune response;GO:0042119 neutrophil activation				SOT-107		(M5930)HALLMARK EPITHELIAL MESENCHYMAL TRANSITION	1.0	0.0	0.0	0.0	0.0	0.0	0.0	0.0	0.0	0.0	0.0	0.0	0.0	0.0	0.0	0.0	0.0	0.0	0.0	0.0
KLF2	10365	symbol	H. sapiens	10365	H. sapiens	KLF2	Kruppel like factor 2	This gene encodes a protein that belongs to the Kruppel family of transcription factors. The encoded zinc finger protein is expressed early in mammalian development and is found in many different cell types. The protein acts to bind the CACCC box found in the promoter of target genes to activate their transcription. It plays a role in many processes during development and disease including adipog…	GO:0071409 cellular response to cycloheximide;GO:0060509 type I pneumocyte differentiation;GO:0097533 cellular stress response to acid chemical		Transcription factors/Zinc-coordinating DNA-binding domains	Nucleoplasm(Approved)			(M5890)HALLMARK TNFA SIGNALING VIA NFKB	0.0	1.0	0.0	0.0	0.0	0.0	0.0	0.0	0.0	1.0	0.0	0.0	1.0	0.0	0.0	0.0	0.0	0.0	1.0	0.0
SULF2	55959	symbol	H. sapiens	55959	H. sapiens	SULF2	sulfatase 2	Heparan sulfate proteoglycans (HSPGs) act as coreceptors for numerous heparin-binding growth factors and cytokines and are involved in cell signaling. Heparan sulfate 6-O-endosulfatases, such as SULF2, selectively remove 6-O-sulfate groups from heparan sulfate. This activity modulates the effects of heparan sulfate by altering binding sites for signaling molecules (Dai et al., 2005 [PubMed 161922…	GO:0014846 esophagus smooth muscle contraction;GO:2000345 regulation of hepatocyte proliferation;GO:0032836 glomerular basement membrane development					(M3468)NABA ECM REGULATORS; (M5885)NABA MATRISOME ASSOCIATED; (M5889)NABA MATRISOME	(M5916)HALLMARK APICAL SURFACE	0.0	0.0	0.0	0.0	0.0	0.0	0.0	0.0	0.0	1.0	0.0	0.0	1.0	0.0	0.0	0.0	0.0	0.0	0.0	0.0
IRF2	3660	symbol	H. sapiens	3660	H. sapiens	IRF2	interferon regulatory factor 2	IRF2 encodes interferon regulatory factor 2, a member of the interferon regulatory transcription factor (IRF) family. IRF2 competitively inhibits the IRF1-mediated transcriptional activation of interferons alpha and beta, and presumably other genes that employ IRF1 for transcription activation. However, IRF2 also functions as a transcriptional activator of histone H4. [provided by RefSeq, Jul 200…	GO:0060333 interferon-gamma-mediated signaling pathway;GO:0060337 type I interferon signaling pathway;GO:0071357 cellular response to type I interferon		Transcription factors/Helix-turn-helix domains	Cytosol;Nucleoplasm(Enhanced)			(M5911)HALLMARK INTERFERON ALPHA RESPONSE; (M5921)HALLMARK COMPLEMENT; (M5913)HALLMARK INTERFERON GAMMA RESPONSE	0.0	0.0	0.0	0.0	0.0	0.0	0.0	0.0	0.0	0.0	0.0	0.0	0.0	0.0	0.0	0.0	0.0	0.0	0.0	1.0
ZNF217	7764	symbol	H. sapiens	7764	H. sapiens	ZNF217	zinc finger protein 217		GO:0000122 negative regulation of transcription by RNA polymerase II;GO:0045892 negative regulation of transcription, DNA-templated;GO:1903507 negative regulation of nucleic acid-templated transcription		Transcription factors/Zinc-coordinating DNA-binding domains	Nuclear speckles(Enhanced)				0.0	0.0	0.0	0.0	0.0	0.0	0.0	0.0	0.0	0.0	0.0	0.0	0.0	0.0	0.0	0.0	0.0	0.0	0.0	0.0
FAM63A	55793	gene_synonym	H. sapiens	55793	H. sapiens	MINDY1	MINDY lysine 48 deubiquitinase 1		GO:0071108 protein K48-linked deubiquitination;GO:0016579 protein deubiquitination;GO:0070646 protein modification by small protein removal		Enzymes/{ENZYME proteins/Hydrolases,Peptidases}	Nucleoplasm(Supported)			(M5906)HALLMARK ESTROGEN RESPONSE EARLY	0.0	0.0	0.0	0.0	0.0	0.0	0.0	0.0	0.0	0.0	0.0	0.0	0.0	0.0	0.0	0.0	0.0	0.0	0.0	0.0
SEMA4B	10509	symbol	H. sapiens	10509	H. sapiens	SEMA4B	semaphorin 4B		GO:0048843 negative regulation of axon extension involved in axon guidance;GO:0048841 regulation of axon extension involved in axon guidance;GO:1902668 negative regulation of axon guidance					(M5880)NABA ECM AFFILIATED; (M5885)NABA MATRISOME ASSOCIATED; (M5889)NABA MATRISOME		0.0	1.0	0.0	1.0	0.0	0.0	0.0	0.0	0.0	0.0	0.0	0.0	0.0	0.0	0.0	0.0	0.0	0.0	0.0	0.0
TMEM43	79188	symbol	H. sapiens	79188	H. sapiens	TMEM43	transmembrane protein 43	This gene belongs to the TMEM43 family. Defects in this gene are the cause of familial arrhythmogenic right ventricular dysplasia type 5 (ARVD5), also known as arrhythmogenic right ventricular cardiomyopathy type 5 (ARVC5). Arrhythmogenic right ventricular dysplasia is an inherited disorder, often involving both ventricles, and is characterized by ventricular tachycardia, heart failure, sudden ca…	GO:0071763 nuclear membrane organization;GO:0006998 nuclear envelope organization;GO:0006997 nucleus organization							0.0	0.0	0.0	0.0	0.0	0.0	0.0	0.0	0.0	0.0	0.0	0.0	0.0	0.0	0.0	0.0	0.0	0.0	0.0	0.0
PADI4	23569	symbol	H. sapiens	23569	H. sapiens	PADI4	peptidyl arginine deiminase 4	This gene is a member of a gene family which encodes enzymes responsible for the conversion of arginine residues to citrulline residues. This gene may play a role in granulocyte and macrophage development leading to inflammation and immune response. [provided by RefSeq, Jul 2008]	GO:0019546 arginine deiminase pathway;GO:0036413 histone H3-R26 citrullination;GO:0036414 histone citrullination		Enzymes/ENZYME proteins/Hydrolases		L-Citrulline (Protein-arginine deiminase activity);Azithromycin (Protein-arginine deiminase activity);Doxycycline (Protein-arginine deiminase activity);Tetracycline (Protein-arginine deiminase activity);Streptomycin (Protein-arginine deiminase activity);N-[(1S)-1-(AMINOCARBONYL)-4-(ETHANIMIDOYLAMINO)BUTYL]BENZAMIDE (Protein-arginine deiminase activity)			0.0	0.0	0.0	0.0	1.0	0.0	0.0	0.0	0.0	0.0	0.0	0.0	0.0	0.0	0.0	0.0	0.0	0.0	0.0	0.0
LILRA6	79168	symbol	H. sapiens	79168	H. sapiens	LILRA6	leukocyte immunoglobulin like receptor A6		GO:0002250 adaptive immune response;GO:0006955 immune response;GO:0002376 immune system process							0.0	0.0	0.0	0.0	0.0	0.0	0.0	0.0	0.0	0.0	0.0	0.0	0.0	0.0	0.0	0.0	0.0	0.0	0.0	0.0
INPP5D	3635	symbol	H. sapiens	3635	H. sapiens	INPP5D	inositol polyphosphate-5-phosphatase D	This gene is a member of the inositol polyphosphate-5-phosphatase (INPP5) family and encodes a protein with an N-terminal SH2 domain, an inositol phosphatase domain, and two C-terminal protein interaction domains. Expression of this protein is restricted to hematopoietic cells where its movement from the cytosol to the plasma membrane is mediated by tyrosine phosphorylation. At the plasma membran…	GO:0045659 negative regulation of neutrophil differentiation;GO:0045658 regulation of neutrophil differentiation;GO:0045656 negative regulation of monocyte differentiation		Enzymes/ENZYME proteins/Hydrolases	Cytosol(Approved)		(M9378)ST INTERLEUKIN 4 PATHWAY; (M182)PID IL3 PATHWAY; (M233)PID EPO PATHWAY		0.0	1.0	1.0	0.0	0.0	0.0	1.0	0.0	0.0	0.0	1.0	1.0	1.0	0.0	0.0	0.0	0.0	0.0	0.0	1.0
SPEN	23013	symbol	H. sapiens	23013	H. sapiens	SPEN	spen family transcriptional repressor	This gene encodes a hormone inducible transcriptional repressor. Repression of transcription by this gene product can occur through interactions with other repressors, by the recruitment of proteins involved in histone deacetylation, or through sequestration of transcriptional activators. The product of this gene contains a carboxy-terminal domain that permits binding to other corepressor protein…	GO:0000122 negative regulation of transcription by RNA polymerase II;GO:0050769 positive regulation of neurogenesis;GO:0007219 Notch signaling pathway			Nucleoplasm(Enhanced)		(M288)PID HES HEY PATHWAY; (M17)PID NOTCH PATHWAY		0.0	0.0	0.0	0.0	0.0	0.0	0.0	0.0	0.0	0.0	0.0	0.0	0.0	0.0	0.0	0.0	0.0	0.0	0.0	0.0
KLF13	51621	symbol	H. sapiens	51621	H. sapiens	KLF13	Kruppel like factor 13	KLF13 belongs to a family of transcription factors that contain 3 classical zinc finger DNA-binding domains consisting of a zinc atom tetrahedrally coordinated by 2 cysteines and 2 histidines (C2H2 motif). These transcription factors bind to GC-rich sequences and related GT and CACCC boxes (Scohy et al., 2000 [PubMed 11087666]).[supplied by OMIM, Mar 2008]	GO:0045647 negative regulation of erythrocyte differentiation;GO:0045646 regulation of erythrocyte differentiation;GO:0045638 negative regulation of myeloid cell differentiation		Transcription factors/Zinc-coordinating DNA-binding domains					0.0	1.0	0.0	0.0	0.0	0.0	0.0	0.0	0.0	0.0	0.0	1.0	0.0	0.0	0.0	0.0	0.0	0.0	0.0	0.0
RAB3D	9545	symbol	H. sapiens	9545	H. sapiens	RAB3D	RAB3D, member RAS oncogene family		GO:0018125 peptidyl-cysteine methylation;GO:1903307 positive regulation of regulated secretory pathway;GO:0043312 neutrophil degranulation			Vesicles(Approved)				1.0	0.0	0.0	0.0	0.0	0.0	0.0	0.0	0.0	0.0	0.0	0.0	1.0	0.0	0.0	0.0	0.0	1.0	0.0	0.0
ARID1A	8289	symbol	H. sapiens	8289	H. sapiens	ARID1A	AT-rich interaction domain 1A	This gene encodes a member of the SWI/SNF family, whose members have helicase and ATPase activities and are thought to regulate transcription of certain genes by altering the chromatin structure around those genes. The encoded protein is part of the large ATP-dependent chromatin remodeling complex SNF/SWI, which is required for transcriptional activation of genes normally repressed by chromatin. …	GO:0003408 optic cup formation involved in camera-type eye development;GO:0002072 optic cup morphogenesis involved in camera-type eye development;GO:0042921 glucocorticoid receptor signaling pathway		Transcription factors/Helix-turn-helix domains	Nucleoplasm(Enhanced)				0.0	0.0	0.0	1.0	0.0	0.0	0.0	0.0	0.0	1.0	0.0	0.0	0.0	0.0	0.0	0.0	0.0	0.0	1.0	0.0
PTBP3	9991	symbol	H. sapiens	9991	H. sapiens	PTBP3	polypyrimidine tract binding protein 3	The protein encoded by this gene binds RNA and is a regulator of cell differentiation. The encoded protein preferentially binds to poly(G) and poly(U) sequences in vitro. Several transcript variants encoding different isoforms have been found for this gene. [provided by RefSeq, Oct 2011]	GO:0043249 erythrocyte maturation;GO:0048821 erythrocyte development;GO:0033119 negative regulation of RNA splicing			Nucleus(Approved)				0.0	1.0	0.0	0.0	0.0	0.0	0.0	0.0	0.0	0.0	0.0	0.0	0.0	0.0	0.0	0.0	0.0	0.0	0.0	0.0
ABCA7	10347	symbol	H. sapiens	10347	H. sapiens	ABCA7	ATP binding cassette subfamily A member 7	The protein encoded by this gene is a member of the superfamily of ATP-binding cassette (ABC) transporters. ABC proteins transport various molecules across extra- and intra-cellular membranes. ABC genes are divided into seven distinct subfamilies (ABC1, MDR/TAP, MRP, ALD, OABP, GCN20, White). This protein is a member of the ABC1 subfamily. Members of the ABC1 subfamily comprise the only major ABC…	GO:1902995 positive regulation of phospholipid efflux;GO:1901076 positive regulation of engulfment of apoptotic cell;GO:1902994 regulation of phospholipid efflux		Transporters/Primary Active Transporters	Cell Junctions;Golgi apparatus;Plasma membrane(Supported)				0.0	0.0	0.0	0.0	0.0	0.0	0.0	0.0	1.0	0.0	0.0	0.0	0.0	0.0	0.0	0.0	0.0	0.0	0.0	0.0
ARHGEF40	55701	symbol	H. sapiens	55701	H. sapiens	ARHGEF40	Rho guanine nucleotide exchange factor 40	This gene encodes a protein similar to guanosine nucleotide exchange factors for Rho GTPases. The encoded protein contains in its C-terminus a GEF domain involved in exchange activity and a pleckstrin homology domain. Alternatively spliced transcripts that encode different proteins have been described. [provided by RefSeq, Mar 2014]	GO:0035023 regulation of Rho protein signal transduction;GO:0007266 Rho protein signal transduction;GO:0046578 regulation of Ras protein signal transduction							0.0	0.0	0.0	0.0	0.0	0.0	0.0	0.0	0.0	0.0	0.0	0.0	0.0	0.0	0.0	0.0	0.0	0.0	0.0	0.0
NUP50	10762	symbol	H. sapiens	10762	H. sapiens	NUP50	nucleoporin 50	The nuclear pore complex is a massive structure that extends across the nuclear envelope, forming a gateway that regulates the flow of macromolecules between the nucleus and the cytoplasm. Nucleoporins are the main components of the nuclear pore complex in eukaryotic cells. The protein encoded by this gene is a member of the FG-repeat containing nucleoporins that functions as a soluble cofactor i…	GO:0006409 tRNA export from nucleus;GO:0006110 regulation of glycolytic process;GO:0071431 tRNA-containing ribonucleoprotein complex export from nucleus		Transporters/Transporter channels and pores	Nuclear membrane;Nucleoplasm(Enhanced)			(M5901)HALLMARK G2M CHECKPOINT	0.0	0.0	0.0	0.0	1.0	0.0	0.0	1.0	1.0	0.0	0.0	0.0	0.0	0.0	0.0	0.0	0.0	0.0	0.0	0.0
LUZP6	767558	symbol	H. sapiens	767558	H. sapiens	LUZP6	leucine zipper protein 6	A bi-cistronic transcript encodes the products of both the myotrophin and leucine zipper protein 6 genes, which are located on chromosome 7. A cryptic ORF at the 3' end of the myotrophin transcript uses a novel internal ribosome entry site and a non-AUG translation initiation codon to produce leucine zipper protein 6, a 6.4 kDa tumor antigen that is associated with myeloproliferative disease. [pr…				Lipid droplets(Approved)				0.0	0.0	0.0	0.0	0.0	0.0	0.0	0.0	0.0	0.0	0.0	0.0	0.0	0.0	0.0	0.0	0.0	0.0	0.0	0.0
PPP1R3B	79660	symbol	H. sapiens	79660	H. sapiens	PPP1R3B	protein phosphatase 1 regulatory subunit 3B	This gene encodes the catalytic subunit of the serine/theonine phosphatase, protein phosphatase-1. The encoded protein is expressed in liver and skeletal muscle tissue and may be involved in regulating glycogen synthesis in these tissues. This gene may be a involved in type 2 diabetes and maturity-onset diabetes of the young. Alternate splicing results in multiple transcript variants that encode …	GO:0005981 regulation of glycogen catabolic process;GO:0005979 regulation of glycogen biosynthetic process;GO:0005980 glycogen catabolic process			Cytosol(Approved)				0.0	0.0	0.0	0.0	0.0	0.0	1.0	0.0	0.0	0.0	0.0	0.0	0.0	0.0	0.0	0.0	0.0	0.0	0.0	0.0
DIAPH1	1729	symbol	H. sapiens	1729	H. sapiens	DIAPH1	diaphanous related formin 1	This gene is a homolog of the Drosophila diaphanous gene, and has been linked to autosomal dominant, fully penetrant, nonsyndromic sensorineural progressive low-frequency hearing loss. Actin polymerization involves proteins known to interact with diaphanous protein in Drosophila and mouse. It has therefore been speculated that this gene may have a role in the regulation of actin polymerization in…	GO:0051279 regulation of release of sequestered calcium ion into cytosol;GO:0051209 release of sequestered calcium ion into cytosol;GO:0010522 regulation of calcium ion transport into cytosol			Plasma membrane(Approved)		(M232)PID ECADHERIN STABILIZATION PATHWAY; (M71)PID ILK PATHWAY; (M12)PID RHOA PATHWAY		1.0	0.0	0.0	1.0	0.0	0.0	0.0	0.0	0.0	1.0	0.0	0.0	0.0	0.0	0.0	0.0	0.0	0.0	1.0	0.0
STX16	8675	symbol	H. sapiens	8675	H. sapiens	STX16	syntaxin 16	This gene encodes a protein that is a member of the syntaxin or t-SNARE (target-SNAP receptor) family. These proteins are found on cell membranes and serve as the targets for V-SNARES (vesicle-SNAP receptors) permitting specific synaptic vesicle docking and fusion. A microdeletion in the region of chromosome 20 where this gene is located has been associated with pseudohypoparathyroidism type Ib. …	GO:0090161 Golgi ribbon formation;GO:0006906 vesicle fusion;GO:0048278 vesicle docking			Vesicles(Enhanced)			(M5910)HALLMARK PROTEIN SECRETION	0.0	0.0	0.0	0.0	0.0	0.0	0.0	0.0	0.0	0.0	0.0	0.0	0.0	0.0	1.0	0.0	0.0	1.0	0.0	0.0
BAZ2B	29994	symbol	H. sapiens	29994	H. sapiens	BAZ2B	bromodomain adjacent to zinc finger domain 2B	This gene belongs to the bromodomain gene family. Members of this gene family encode proteins that are integral components of chromatin remodeling complexes. The encoded protein showed strong preference for the activating H3K14Ac mark in a histone peptide screen, suggesting a potential role in transcriptional activation. This gene may be associated with susceptibility to sudden cardiac death (SCD…	GO:0006338 chromatin remodeling;GO:0006325 chromatin organization;GO:0006357 regulation of transcription by RNA polymerase II			Cytosol;Nucleoplasm(Approved)				0.0	0.0	0.0	0.0	0.0	0.0	0.0	0.0	0.0	0.0	0.0	0.0	0.0	0.0	0.0	0.0	0.0	0.0	0.0	0.0
WDTC1	23038	symbol	H. sapiens	23038	H. sapiens	WDTC1	WD and tetratricopeptide repeats 1		GO:0045717 negative regulation of fatty acid biosynthetic process;GO:0045922 negative regulation of fatty acid metabolic process;GO:0042304 regulation of fatty acid biosynthetic process			Vesicles(Supported)Golgi apparatus(Approved)				0.0	0.0	0.0	1.0	0.0	0.0	0.0	0.0	0.0	1.0	0.0	0.0	0.0	0.0	0.0	0.0	0.0	0.0	0.0	0.0
NBR1	4077	symbol	H. sapiens	4077	H. sapiens	NBR1	NBR1 autophagy cargo receptor	The protein encoded by this gene was originally identified as an ovarian tumor antigen monitored in ovarian cancer. The encoded protein contains a B-box/coiled-coil motif, which is present in many genes with transformation potential. It functions as a specific autophagy receptor for the selective autophagic degradation of peroxisomes by forming intracellular inclusions with ubiquitylated autophag…	GO:0045668 negative regulation of osteoblast differentiation;GO:0030500 regulation of bone mineralization;GO:0030279 negative regulation of ossification			Vesicles(Supported)Nuclear bodies;Nucleoplasm(Approved)				0.0	1.0	0.0	0.0	0.0	0.0	0.0	0.0	1.0	0.0	0.0	0.0	0.0	0.0	0.0	0.0	1.0	0.0	0.0	0.0
CAT	847	symbol	H. sapiens	847	H. sapiens	CAT	catalase	This gene encodes catalase, a key antioxidant enzyme in the bodies defense against oxidative stress. Catalase is a heme enzyme that is present in the peroxisome of nearly all aerobic cells. Catalase converts the reactive oxygen species hydrogen peroxide to water and oxygen and thereby mitigates the toxic effects of hydrogen peroxide. Oxidative stress is hypothesized to play a role in the developm…	GO:0033591 response to L-ascorbic acid;GO:0033197 response to vitamin E;GO:0001657 ureteric bud development		Enzymes/ENZYME proteins/Oxidoreductases	Cytosol;Vesicles(Supported)	Fomepizole (Receptor binding)	(M136)PID FOXO PATHWAY	(M5938)HALLMARK REACTIVE OXIGEN SPECIES PATHWAY; (M5949)HALLMARK PEROXISOME; (M5948)HALLMARK BILE ACID METABOLISM	1.0	0.0	0.0	0.0	0.0	0.0	0.0	0.0	0.0	1.0	0.0	0.0	0.0	0.0	0.0	0.0	0.0	0.0	0.0	0.0
LILRA1	11024	symbol	H. sapiens	11024	H. sapiens	LILRA1	leukocyte immunoglobulin like receptor A1	This gene encodes an activating member of the leukocyte immunoglobulin-like receptor (LIR) family, which is found in a gene cluster at chromosomal region 19q13.4. The encoded protein is predominantly expressed in B cells, interacts with major histocompatibility complex class I ligands, and contributes to the regulation of immune responses. Alternative splicing results in multiple transcript varia…	GO:0002250 adaptive immune response;GO:0050776 regulation of immune response;GO:0002682 regulation of immune system process		CD markers					0.0	0.0	0.0	0.0	0.0	0.0	0.0	0.0	0.0	0.0	0.0	0.0	0.0	0.0	0.0	0.0	0.0	0.0	0.0	0.0
MPZL1	9019	symbol	H. sapiens	9019	H. sapiens	MPZL1	myelin protein zero like 1		GO:0007169 transmembrane receptor protein tyrosine kinase signaling pathway;GO:0007167 enzyme linked receptor protein signaling pathway;GO:0007267 cell-cell signaling			Plasma membrane(Supported)Vesicles(Approved)			(M5915)HALLMARK APICAL JUNCTION	0.0	0.0	0.0	0.0	0.0	0.0	0.0	0.0	0.0	1.0	0.0	0.0	0.0	0.0	0.0	0.0	0.0	0.0	0.0	0.0
RC3H1	149041	symbol	H. sapiens	149041	H. sapiens	RC3H1	ring finger and CCCH-type domains 1	This gene encodes a protein containing RING-type and C3H1-type zinc finger motifs. The encoded protein recognizes and binds to a constitutive decay element (CDE) in the 3' UTR of mRNAs, leading to mRNA deadenylation and degradation. Alternative splicing results in multiple transcript variants. [provided by RefSeq, Jul 2014]	GO:2000320 negative regulation of T-helper 17 cell differentiation;GO:0061470 T follicular helper cell differentiation;GO:2000319 regulation of T-helper 17 cell differentiation			Cytosol;Plasma membrane(Supported)				1.0	1.0	1.0	0.0	0.0	0.0	0.0	0.0	0.0	0.0	0.0	1.0	0.0	0.0	0.0	0.0	1.0	0.0	0.0	0.0
CEACAM4	1089	symbol	H. sapiens	1089	H. sapiens	CEACAM4	carcinoembryonic antigen related cell adhesion molecule 4		GO:0006909 phagocytosis;GO:0006897 endocytosis;GO:0098657 import into cell							0.0	0.0	0.0	0.0	0.0	0.0	0.0	0.0	0.0	0.0	0.0	0.0	0.0	0.0	0.0	0.0	0.0	0.0	0.0	0.0
CD93	22918	symbol	H. sapiens	22918	H. sapiens	CD93	CD93 molecule	The protein encoded by this gene is a cell-surface glycoprotein and type I membrane protein that was originally identified as a myeloid cell-specific marker. The encoded protein was once thought to be a receptor for C1q, but now is thought to instead be involved in intercellular adhesion and in the clearance of apoptotic cells. The intracellular cytoplasmic tail of this protein has been found to …	GO:0043312 neutrophil degranulation;GO:0002283 neutrophil activation involved in immune response;GO:0042116 macrophage activation		CD markers	Plasma membrane;Vesicles(Approved)				1.0	0.0	0.0	0.0	0.0	0.0	0.0	0.0	0.0	0.0	0.0	0.0	0.0	0.0	0.0	0.0	0.0	0.0	0.0	0.0
RGS14	10636	symbol	H. sapiens	10636	H. sapiens	RGS14	regulator of G protein signaling 14	This gene encodes a member of the regulator of G-protein signaling family. This protein contains one RGS domain, two Raf-like Ras-binding domains (RBDs), and one GoLoco domain. The protein attenuates the signaling activity of G-proteins by binding, through its GoLoco domain, to specific types of activated, GTP-bound G alpha subunits. Acting as a GTPase activating protein (GAP), the protein increa…	GO:0031914 negative regulation of synaptic plasticity;GO:0010070 zygote asymmetric cell division;GO:0043407 negative regulation of MAP kinase activity			Nucleoplasm;Vesicles(Enhanced)				0.0	0.0	0.0	0.0	0.0	0.0	0.0	1.0	1.0	1.0	0.0	0.0	0.0	1.0	0.0	0.0	0.0	0.0	0.0	0.0
CASP4	837	symbol	H. sapiens	837	H. sapiens	CASP4	caspase 4	This gene encodes a protein that is a member of the cysteine-aspartic acid protease (caspase) family. Sequential activation of caspases plays a central role in the execution-phase of cell apoptosis. Caspases exist as inactive proenzymes composed of a prodomain and a large and small protease subunit. Activation of caspases requires proteolytic processing at conserved internal aspartic residues to …	GO:1903265 positive regulation of tumor necrosis factor-mediated signaling pathway;GO:0006919 activation of cysteine-type endopeptidase activity involved in apoptotic process;GO:0010803 regulation of tumor necrosis factor-mediated signaling pathway		Enzymes/{ENZYME proteins/Hydrolases,Peptidases/Cysteine-type peptidases}	Cytosol;Plasma membrane(Approved)		(M220)PID CASPASE PATHWAY	(M5902)HALLMARK APOPTOSIS; (M5921)HALLMARK COMPLEMENT; (M5913)HALLMARK INTERFERON GAMMA RESPONSE	0.0	0.0	0.0	0.0	0.0	0.0	0.0	1.0	0.0	1.0	1.0	0.0	0.0	0.0	0.0	0.0	0.0	0.0	0.0	1.0
TM9SF2	9375	symbol	H. sapiens	9375	H. sapiens	TM9SF2	transmembrane 9 superfamily member 2	This gene encodes a member of the transmembrane 9 superfamily. The encoded 76 kDa protein localizes to early endosomes in human cells. The encoded protein possesses a conserved and highly hydrophobic C-terminal domain which contains nine transmembrane domains. The protein may play a role in small molecule transport or act as an ion channel. A pseudogene associated with this gene is located on the…	GO:0072657 protein localization to membrane;GO:0034613 cellular protein localization;GO:0070727 cellular macromolecule localization		Transporters/Accessory Factors Involved in Transport					0.0	0.0	0.0	0.0	0.0	0.0	0.0	0.0	0.0	0.0	0.0	0.0	0.0	0.0	0.0	0.0	0.0	0.0	0.0	0.0
NLRP12	91662	symbol	H. sapiens	91662	H. sapiens	NLRP12	NLR family pyrin domain containing 12	This gene encodes a member of the CATERPILLER family of cytoplasmic proteins. The encoded protein, which contains an N-terminal pyrin domain, a NACHT domain, a NACHT-associated domain, and a C-terminus leucine-rich repeat region, functions as an attenuating factor of inflammation by suppressing inflammatory responses in activated monocytes. Mutations in this gene cause familial cold autoinflammat…	GO:0045381 regulation of interleukin-18 biosynthetic process;GO:0042241 interleukin-18 biosynthetic process;GO:0050718 positive regulation of interleukin-1 beta secretion							0.0	0.0	0.0	0.0	0.0	1.0	0.0	1.0	1.0	0.0	1.0	0.0	1.0	1.0	0.0	0.0	0.0	0.0	0.0	0.0
PPP2R5A	5525	symbol	H. sapiens	5525	H. sapiens	PPP2R5A	protein phosphatase 2 regulatory subunit B'alpha	The product of this gene belongs to the phosphatase 2A regulatory subunit B family. Protein phosphatase 2A is one of the four major Ser/Thr phosphatases, and it is implicated in the negative control of cell growth and division. It consists of a common heteromeric core enzyme, which is composed of a catalytic subunit and a constant regulatory subunit, that associates with a variety of regulatory s…	GO:0090219 negative regulation of lipid kinase activity;GO:1903077 negative regulation of protein localization to plasma membrane;GO:1904376 negative regulation of protein localization to cell periphery			Cytosol(Supported)		(M90)PID WNT CANONICAL PATHWAY; (M139)PID MYC PATHWAY; (M236)PID DELTA NP63 PATHWAY		0.0	0.0	0.0	0.0	0.0	0.0	1.0	0.0	0.0	0.0	0.0	0.0	0.0	1.0	0.0	0.0	0.0	0.0	0.0	0.0
SAMD9L	219285	symbol	H. sapiens	219285	H. sapiens	SAMD9L	sterile alpha motif domain containing 9 like	This gene encodes a cytoplasmic protein that acts as a tumor suppressor but also plays a key role in cell proliferation and the innate immune response to viral infection. The encoded protein contains an N-terminal sterile alpha motif domain. Naturally occurring mutations in this gene are associated with myeloid disorders such as juvenile myelomonocytic leukemia, acute myeloid leukemia, and myelod…	GO:0034058 endosomal vesicle fusion;GO:0006906 vesicle fusion;GO:0090174 organelle membrane fusion			Cytosol(Approved)			(M5911)HALLMARK INTERFERON ALPHA RESPONSE; (M5913)HALLMARK INTERFERON GAMMA RESPONSE	0.0	0.0	0.0	0.0	0.0	0.0	0.0	0.0	0.0	0.0	0.0	0.0	0.0	0.0	0.0	0.0	0.0	0.0	0.0	0.0
NUAK2	81788	symbol	H. sapiens	81788	H. sapiens	NUAK2	NUAK family kinase 2		GO:0042149 cellular response to glucose starvation;GO:0009267 cellular response to starvation;GO:0031669 cellular response to nutrient levels	CAMK Ser/Thr protein kinase family	Enzymes/{ENZYME proteins/Transferases,Kinases/CAMK Ser/Thr protein kinases}	Cytosol;Nucleoli fibrillar center;Nucleus(Approved)				0.0	0.0	0.0	1.0	0.0	0.0	0.0	0.0	0.0	0.0	0.0	0.0	0.0	0.0	0.0	0.0	0.0	0.0	0.0	0.0
ACOX1	51	symbol	H. sapiens	51	H. sapiens	ACOX1	acyl-CoA oxidase 1	The protein encoded by this gene is the first enzyme of the fatty acid beta-oxidation pathway, which catalyzes the desaturation of acyl-CoAs to 2-trans-enoyl-CoAs. It donates electrons directly to molecular oxygen, thereby producing hydrogen peroxide. Defects in this gene result in pseudoneonatal adrenoleukodystrophy, a disease that is characterized by accumulation of very long chain fatty acids.…	GO:0036109 alpha-linolenic acid metabolic process;GO:0033540 fatty acid beta-oxidation using acyl-CoA oxidase;GO:0006693 prostaglandin metabolic process		Enzymes/ENZYME proteins/Oxidoreductases	Vesicles(Enhanced)Nucleus(Approved)	Flavin adenine dinucleotide (Receptor binding);(3R)-3-HYDROXYDODECANOIC ACID (Receptor binding)		(M5949)HALLMARK PEROXISOME; (M5935)HALLMARK FATTY ACID METABOLISM; (M5905)HALLMARK ADIPOGENESIS	0.0	0.0	0.0	0.0	0.0	0.0	0.0	0.0	0.0	0.0	0.0	0.0	0.0	0.0	0.0	0.0	0.0	0.0	0.0	0.0
MPEG1	219972	symbol	H. sapiens	219972	H. sapiens	MPEG1	macrophage expressed 1		GO:0035915 pore formation in membrane of other organism;GO:0051673 membrane disruption in other organism;GO:0050830 defense response to Gram-positive bacterium		Transporters/Transporter channels and pores					0.0	0.0	0.0	0.0	0.0	0.0	0.0	0.0	0.0	0.0	0.0	0.0	0.0	0.0	0.0	0.0	0.0	0.0	0.0	0.0
MOSPD2	158747	symbol	H. sapiens	158747	H. sapiens	MOSPD2	motile sperm domain containing 2		GO:0090023 positive regulation of neutrophil chemotaxis;GO:0071624 positive regulation of granulocyte chemotaxis;GO:0090026 positive regulation of monocyte chemotaxis			Endoplasmic reticulum(Approved)				1.0	0.0	0.0	0.0	0.0	0.0	0.0	0.0	0.0	0.0	0.0	0.0	0.0	0.0	0.0	0.0	0.0	0.0	0.0	0.0
TUBA4A	7277	symbol	H. sapiens	7277	H. sapiens	TUBA4A	tubulin alpha 4a	Microtubules of the eukaryotic cytoskeleton perform essential and diverse functions and are composed of a heterodimer of alpha and beta tubulin. The genes encoding these microtubule constituents are part of the tubulin superfamily, which is composed of six distinct families. Genes from the alpha, beta and gamma tubulin families are found in all eukaryotes. The alpha and beta tubulins represent th…	GO:0097711 ciliary basal body-plasma membrane docking;GO:0002576 platelet degranulation;GO:0010389 regulation of G2/M transition of mitotic cell cycle			Microtubules(Enhanced)	Vincristine (Structural constituent of cytoskeleton);Podofilox (Structural constituent of cytoskeleton);Epothilone D (Structural constituent of cytoskeleton);Epothilone B (Structural constituent of cytoskeleton);CYT997 (Structural constituent of cytoskeleton);S-8184 (Structural constituent of cytoskeleton);Cabazitaxel (Structural constituent of cytoskeleton)		(M5941)HALLMARK UV RESPONSE UP; (M5893)HALLMARK MITOTIC SPINDLE; (M5924)HALLMARK MTORC1 SIGNALING	1.0	0.0	0.0	0.0	0.0	0.0	0.0	0.0	0.0	0.0	0.0	0.0	0.0	0.0	0.0	1.0	0.0	1.0	0.0	0.0
ZNF106	64397	symbol	H. sapiens	64397	H. sapiens	ZNF106	zinc finger protein 106		GO:0008286 insulin receptor signaling pathway;GO:0032869 cellular response to insulin stimulus;GO:0032868 response to insulin			Cytosol;Nucleoli;Nucleus(Approved)				0.0	0.0	0.0	0.0	0.0	0.0	0.0	0.0	0.0	1.0	0.0	0.0	0.0	0.0	0.0	0.0	0.0	0.0	0.0	0.0
ADD1	118	symbol	H. sapiens	118	H. sapiens	ADD1	adducin 1	Adducins are a family of cytoskeletal proteins encoded by three genes (alpha, beta, and gamma). Adducin acts as a heterodimer of the related alpha, beta, or gamma subunits. The protein encoded by this gene represents the alpha subunit. Alpha- and beta-adducin include a protease-resistant N-terminal region and a protease-sensitive, hydrophilic C-terminal region. Adducin binds with high affinity to…	GO:1903142 positive regulation of establishment of endothelial barrier;GO:0051016 barbed-end actin filament capping;GO:1901552 positive regulation of endothelial cell development			Nucleoplasm;Plasma membrane(Enhanced)			(M5902)HALLMARK APOPTOSIS; (M5945)HALLMARK HEME METABOLISM	0.0	1.0	0.0	1.0	0.0	0.0	0.0	0.0	0.0	0.0	0.0	0.0	0.0	0.0	0.0	0.0	0.0	0.0	0.0	0.0
RAB5B	5869	symbol	H. sapiens	5869	H. sapiens	RAB5B	RAB5B, member RAS oncogene family		GO:0048227 plasma membrane to endosome transport;GO:0043312 neutrophil degranulation;GO:0002283 neutrophil activation involved in immune response		RAS pathway related proteins	Vesicles(Supported)				1.0	0.0	0.0	0.0	0.0	0.0	0.0	0.0	0.0	0.0	0.0	0.0	0.0	0.0	0.0	0.0	0.0	0.0	0.0	0.0
PLPPR2	64748	symbol	H. sapiens	64748	H. sapiens	PLPPR2	phospholipid phosphatase related 2		GO:0046839 phospholipid dephosphorylation;GO:0030258 lipid modification;GO:0006644 phospholipid metabolic process		Enzymes/ENZYME proteins/Hydrolases	Nucleoplasm(Approved)				0.0	0.0	0.0	0.0	0.0	0.0	1.0	0.0	0.0	0.0	0.0	0.0	0.0	0.0	0.0	0.0	0.0	0.0	0.0	0.0
ZNF33A	7581	symbol	H. sapiens	7581	H. sapiens	ZNF33A	zinc finger protein 33A		GO:0006357 regulation of transcription by RNA polymerase II;GO:0006366 transcription by RNA polymerase II;GO:0006355 regulation of transcription, DNA-templated		Transcription factors/Zinc-coordinating DNA-binding domains					0.0	0.0	0.0	0.0	0.0	0.0	0.0	0.0	0.0	0.0	0.0	0.0	0.0	0.0	0.0	0.0	0.0	0.0	0.0	0.0
MMP9	4318	symbol	H. sapiens	4318	H. sapiens	MMP9	matrix metallopeptidase 9	Proteins of the matrix metalloproteinase (MMP) family are involved in the breakdown of extracellular matrix in normal physiological processes, such as embryonic development, reproduction, and tissue remodeling, as well as in disease processes, such as arthritis and metastasis. Most MMP's are secreted as inactive proproteins which are activated when cleaved by extracellular proteinases. The enzyme…	GO:2000697 negative regulation of epithelial cell differentiation involved in kidney development;GO:2001268 negative regulation of cysteine-type endopeptidase activity involved in apoptotic signaling pathway;GO:0051549 positive regulation of keratinocyte migration		Enzymes/{ENZYME proteins/Hydrolases,Peptidases/Metallopeptidases}	Cytosol(Approved)	Marimastat (Zinc ion binding);Minocycline (Zinc ion binding);Captopril (Zinc ion binding);Glucosamine (Zinc ion binding);2-Amino-N,3,3-Trimethylbutanamide (Zinc ion binding);2-{[Formyl(Hydroxy)Amino]Methyl}-4-Methylpentanoic Acid (Zinc ion binding);AE-941 (Zinc ion binding);PG-530742 (Zinc ion binding);5-(4-PHENOXYPHENYL)-5-(4-PYRIMIDIN-2-YLPIPERAZIN-1-YL)PYRIMIDINE-2,4,6(2H,3H)-TRIONE (Zinc ion …	(M63)PID AVB3 OPN PATHWAY; (M165)PID SYNDECAN 4 PATHWAY; (M65)PID FRA PATHWAY	(M5946)HALLMARK COAGULATION; (M5953)HALLMARK KRAS SIGNALING UP; (M5915)HALLMARK APICAL JUNCTION	1.0	1.0	0.0	0.0	0.0	0.0	0.0	0.0	0.0	1.0	1.0	0.0	0.0	1.0	0.0	0.0	0.0	0.0	0.0	1.0
PROK2	60675	symbol	H. sapiens	60675	H. sapiens	PROK2	prokineticin 2	This gene encodes a protein expressed in the suprachiasmatic nucleus (SCN) circadian clock that may function as the output component of the circadian clock. The secreted form of the encoded protein may also serve as a chemoattractant for neuronal precursor cells in the olfactory bulb. Proteins from other vertebrates which are similar to this gene product were isolated based on homology to snake v…	GO:0045987 positive regulation of smooth muscle contraction;GO:0000187 activation of MAPK activity;GO:0045933 positive regulation of muscle contraction						(M5932)HALLMARK INFLAMMATORY RESPONSE	0.0	0.0	0.0	0.0	0.0	0.0	0.0	0.0	1.0	0.0	0.0	0.0	0.0	0.0	0.0	0.0	0.0	0.0	0.0	0.0
MRVI1	10335	symbol	H. sapiens	10335	H. sapiens	MRVI1	murine retrovirus integration site 1 homolog	This gene is similar to a putative mouse tumor suppressor gene (Mrvi1) that is frequently disrupted by mouse AIDS-related virus (MRV). The encoded protein, which is found in the membrane of the endoplasmic reticulum, is similar to Jaw1, a lymphoid-restricted protein whose expression is down-regulated during lymphoid differentiation. This protein is a substrate of cGMP-dependent kinase-1 (PKG1) th…				Cytosol;Nuclear bodies(Approved)				0.0	0.0	0.0	0.0	0.0	0.0	0.0	0.0	0.0	0.0	0.0	0.0	0.0	0.0	0.0	0.0	0.0	0.0	0.0	0.0
CALCOCO1	57658	symbol	H. sapiens	57658	H. sapiens	CALCOCO1	calcium binding and coiled-coil domain 1		GO:0030518 intracellular steroid hormone receptor signaling pathway;GO:0043401 steroid hormone mediated signaling pathway;GO:0071383 cellular response to steroid hormone stimulus			Cytosol(Enhanced)		(M200)PID ERA GENOMIC PATHWAY		0.0	0.0	0.0	0.0	0.0	0.0	0.0	0.0	0.0	1.0	0.0	0.0	0.0	0.0	0.0	0.0	0.0	0.0	1.0	0.0
CBL	867	symbol	H. sapiens	867	H. sapiens	CBL	Cbl proto-oncogene	This gene is a proto-oncogene that encodes a RING finger E3 ubiquitin ligase. The encoded protein is one of the enzymes required for targeting substrates for degradation by the proteasome. This protein mediates the transfer of ubiquitin from ubiquitin conjugating enzymes (E2) to specific substrates. This protein also contains an N-terminal phosphotyrosine binding domain that allows it to interact…	GO:0035635 entry of bacterium into host cell;GO:0007175 negative regulation of epidermal growth factor-activated receptor activity;GO:2000583 regulation of platelet-derived growth factor receptor-alpha signaling pathway		Enzymes/ENZYME proteins/Transferases	Cytosol(Supported)		(M273)PID EPHA2 FWD PATHWAY; (M226)PID VEGFR1 PATHWAY; (M252)PID IL8 CXCR1 PATHWAY	(M5897)HALLMARK IL6 JAK STAT3 SIGNALING; (M5953)HALLMARK KRAS SIGNALING UP	1.0	0.0	0.0	0.0	0.0	0.0	0.0	0.0	1.0	1.0	0.0	0.0	0.0	1.0	0.0	0.0	0.0	1.0	0.0	1.0
PRAM1	84106	symbol	H. sapiens	84106	H. sapiens	PRAM1	PML-RARA regulated adaptor molecule 1	The protein encoded by this gene is similar to FYN binding protein (FYB/SLAP-130), an adaptor protein involved in T cell receptor mediated signaling. This gene is expressed and regulated during normal myelopoiesis. The expression of this gene is induced by retinoic acid and is inhibited by the expression of PML-RARalpha, a fusion protein of promyelocytic leukemia (PML) and the retinoic acid recep…	GO:0043313 regulation of neutrophil degranulation;GO:1902563 regulation of neutrophil activation;GO:0043300 regulation of leukocyte degranulation			Golgi apparatus(Approved)				1.0	0.0	1.0	0.0	0.0	0.0	0.0	0.0	0.0	0.0	0.0	1.0	1.0	0.0	0.0	0.0	0.0	0.0	0.0	0.0
ZBTB34	403341	symbol	H. sapiens	403341	H. sapiens	ZBTB34	zinc finger and BTB domain containing 34		GO:0006357 regulation of transcription by RNA polymerase II;GO:0006366 transcription by RNA polymerase II;GO:0006355 regulation of transcription, DNA-templated		Transcription factors/Zinc-coordinating DNA-binding domains	Nucleoplasm(Supported)				0.0	0.0	0.0	0.0	0.0	0.0	0.0	0.0	0.0	0.0	0.0	0.0	0.0	0.0	0.0	0.0	0.0	0.0	0.0	0.0
C1RL	51279	symbol	H. sapiens	51279	H. sapiens	C1RL	complement C1r subcomponent like		GO:0006958 complement activation, classical pathway;GO:0002455 humoral immune response mediated by circulating immunoglobulin;GO:0031638 zymogen activation		Enzymes/Peptidases/Serine-type peptidases	Cytosol;Microtubules(Approved)				0.0	0.0	1.0	0.0	0.0	0.0	0.0	0.0	0.0	0.0	0.0	0.0	0.0	0.0	0.0	0.0	0.0	0.0	0.0	0.0
ACAP2	23527	symbol	H. sapiens	23527	H. sapiens	ACAP2	ArfGAP with coiled-coil, ankyrin repeat and PH domains 2		GO:1990090 cellular response to nerve growth factor stimulus;GO:0032456 endocytic recycling;GO:1990089 response to nerve growth factor			Endosomes(Approved)		(M86)PID ARF6 PATHWAY		0.0	0.0	0.0	0.0	0.0	0.0	0.0	1.0	0.0	0.0	0.0	0.0	0.0	0.0	1.0	0.0	0.0	0.0	0.0	0.0
FRAT1	10023	symbol	H. sapiens	10023	H. sapiens	FRAT1	FRAT regulator of WNT signaling pathway 1	The protein encoded by this gene belongs to the GSK-3-binding protein family. The protein inhibits GSK-3-mediated phosphorylation of beta-catenin and positively regulates the Wnt signaling pathway. It may function in tumor progression and in lymphomagenesis. [provided by RefSeq, Oct 2008]	GO:1904886 beta-catenin destruction complex disassembly;GO:0090263 positive regulation of canonical Wnt signaling pathway;GO:0030177 positive regulation of Wnt signaling pathway			Cytosol;Vesicles(Approved)		(M17761)ST WNT BETA CATENIN PATHWAY; (M70)PID PS1 PATHWAY; (M5493)WNT SIGNALING	(M5895)HALLMARK WNT BETA CATENIN SIGNALING	0.0	0.0	0.0	1.0	0.0	0.0	0.0	0.0	0.0	0.0	0.0	0.0	0.0	0.0	0.0	0.0	0.0	0.0	0.0	0.0
ADAM10	102	symbol	H. sapiens	102	H. sapiens	ADAM10	ADAM metallopeptidase domain 10	Members of the ADAM family are cell surface proteins with a unique structure possessing both potential adhesion and protease domains. This gene encodes and ADAM family member that cleaves many proteins including TNF-alpha and E-cadherin. Alternate splicing results in multiple transcript variants encoding different proteins that may undergo similar processing. [provided by RefSeq, Feb 2016]	GO:0010820 positive regulation of T cell chemotaxis;GO:0051089 constitutive protein ectodomain proteolysis;GO:0010819 regulation of T cell chemotaxis		CD markers;Enzymes/ENZYME proteins/Hydrolases;Transporters/Accessory Factors Involved in Transport	Plasma membrane;Vesicles(Supported)	XL784 (Zinc ion binding)	(M70)PID PS1 PATHWAY; (M142)PID AJDISS 2PATHWAY; (M17)PID NOTCH PATHWAY	(M5916)HALLMARK APICAL SURFACE; (M5910)HALLMARK PROTEIN SECRETION	1.0	0.0	0.0	0.0	0.0	0.0	0.0	0.0	0.0	0.0	1.0	1.0	0.0	0.0	0.0	0.0	0.0	0.0	0.0	0.0
RXRA	6256	symbol	H. sapiens	6256	H. sapiens	RXRA	retinoid X receptor alpha	Retinoid X receptors (RXRs) and retinoic acid receptors (RARs) are nuclear receptors that mediate the biological effects of retinoids by their involvement in retinoic acid-mediated gene activation. These receptors function as transcription factors by binding as homodimers or heterodimers to specific sequences in the promoters of target genes. The protein encoded by this gene is a member of the st…	GO:0045994 positive regulation of translational initiation by iron;GO:0060687 regulation of branching involved in prostate gland morphogenesis;GO:0060528 secretory columnal luminar epithelial cell differentiation involved in prostate glandular acinus development		Nuclear receptors;Transcription factors/Zinc-coordinating DNA-binding domains	Golgi apparatus;Nucleus(Supported)	Adapalene (Zinc ion binding);Bexarotene (Zinc ion binding);Acitretin (Zinc ion binding);Alitretinoin (Zinc ion binding);Etodolac (Zinc ion binding);Etretinate (Zinc ion binding);(5BETA)-PREGNANE-3,20-DIONE (Zinc ion binding);2-chloro-5-nitro-N-phenylbenzamide (Zinc ion binding);1-BENZYL-3-(4-METHOXYPHENYLAMINO)-4-PHENYLPYRROLE-2,5-DIONE (Zinc ion binding);2-[(2,4-DICHLOROBENZOYL)AMINO]-5-(PYRIMID…	(M162)PID RXR VDR PATHWAY; (M207)PID RETINOIC ACID PATHWAY; (M239)PID A6B1 A6B4 INTEGRIN PATHWAY	(M5948)HALLMARK BILE ACID METABOLISM; (M5942)HALLMARK UV RESPONSE DN; (M5939)HALLMARK P53 PATHWAY	0.0	0.0	0.0	0.0	0.0	0.0	0.0	0.0	0.0	1.0	0.0	0.0	0.0	0.0	0.0	0.0	0.0	0.0	1.0	0.0
PPP1R12B	4660	symbol	H. sapiens	4660	H. sapiens	PPP1R12B	protein phosphatase 1 regulatory subunit 12B	Myosin phosphatase is a protein complex comprised of three subunits: a catalytic subunit (PP1c-delta, protein phosphatase 1, catalytic subunit delta), a large regulatory subunit (MYPT, myosin phosphatase target) and small regulatory subunit (sm-M20). Two isoforms of MYPT have been isolated--MYPT1 and MYPT2, the first of which is widely expressed, and the second of which may be specific to heart, …	GO:0000086 G2/M transition of mitotic cell cycle;GO:0006937 regulation of muscle contraction;GO:0044839 cell cycle G2/M phase transition			Actin filaments;Plasma membrane(Supported)				0.0	0.0	0.0	0.0	0.0	0.0	0.0	0.0	0.0	0.0	0.0	0.0	0.0	0.0	0.0	1.0	0.0	0.0	0.0	0.0
IFI16	3428	symbol	H. sapiens	3428	H. sapiens	IFI16	interferon gamma inducible protein 16	This gene encodes a member of the HIN-200 (hematopoietic interferon-inducible nuclear antigens with 200 amino acid repeats) family of cytokines. The encoded protein contains domains involved in DNA binding, transcriptional regulation, and protein-protein interactions. The protein localizes to the nucleoplasm and nucleoli, and interacts with p53 and retinoblastoma-1. It modulates p53 function, and…	GO:0097202 activation of cysteine-type endopeptidase activity;GO:0045071 negative regulation of viral genome replication;GO:0030224 monocyte differentiation			Nucleoli;Nucleus(Supported)Cytosol(Approved)				0.0	1.0	1.0	0.0	0.0	1.0	0.0	1.0	0.0	0.0	1.0	1.0	1.0	0.0	0.0	1.0	1.0	0.0	0.0	0.0
TMEM71	137835	symbol	H. sapiens	137835	H. sapiens	TMEM71	transmembrane protein 71					Mitochondria(Enhanced)				0.0	0.0	0.0	0.0	0.0	0.0	0.0	0.0	0.0	0.0	0.0	0.0	0.0	0.0	0.0	0.0	0.0	0.0	0.0	0.0
TNRC6B	23112	symbol	H. sapiens	23112	H. sapiens	TNRC6B	trinucleotide repeat containing adaptor 6B		GO:0060213 positive regulation of nuclear-transcribed mRNA poly(A) tail shortening;GO:0060211 regulation of nuclear-transcribed mRNA poly(A) tail shortening;GO:1900153 positive regulation of nuclear-transcribed mRNA catabolic process, deadenylation-dependent decay						(M5945)HALLMARK HEME METABOLISM	0.0	1.0	0.0	0.0	0.0	0.0	0.0	0.0	0.0	0.0	0.0	0.0	0.0	0.0	0.0	0.0	1.0	0.0	0.0	0.0
OGT	8473	symbol	H. sapiens	8473	H. sapiens	OGT	O-linked N-acetylglucosamine (GlcNAc) transferase	This gene encodes a glycosyltransferase that catalyzes the addition of a single N-acetylglucosamine in O-glycosidic linkage to serine or threonine residues. Since both phosphorylation and glycosylation compete for similar serine or threonine residues, the two processes may compete for sites, or they may alter the substrate specificity of nearby sites by steric or electrostatic effects. The protei…	GO:0061087 positive regulation of histone H3-K27 methylation;GO:0043982 histone H4-K8 acetylation;GO:0061085 regulation of histone H3-K27 methylation		Enzymes/ENZYME proteins/Transferases	Nucleoplasm;Plasma membrane(Supported)				0.0	0.0	0.0	0.0	1.0	0.0	0.0	0.0	0.0	1.0	0.0	0.0	0.0	1.0	0.0	0.0	0.0	0.0	0.0	0.0
CD302	9936	symbol	H. sapiens	9936	H. sapiens	CD302	CD302 molecule	CD302 is a C-type lectin receptor involved in cell adhesion and migration, as well as endocytosis and phagocytosis (Kato et al., 2007 [PubMed 17947679]).[supplied by OMIM, Aug 2008]	GO:0006909 phagocytosis;GO:0006897 endocytosis;GO:0098657 import into cell		CD markers				(M5905)HALLMARK ADIPOGENESIS	0.0	0.0	0.0	0.0	0.0	0.0	0.0	0.0	0.0	0.0	0.0	0.0	0.0	0.0	0.0	0.0	0.0	0.0	0.0	0.0
CD300A	11314	symbol	H. sapiens	11314	H. sapiens	CD300A	CD300a molecule	This gene encodes a member of the CD300 glycoprotein family of cell surface proteins found on leukocytes involved in immune response signaling pathways. This gene is located on chromosome 17 in a cluster with all but one of the other family members. Multiple transcript variants encoding different isoforms have been found for this gene. [provided by RefSeq, Feb 2012]	GO:0034125 negative regulation of MyD88-dependent toll-like receptor signaling pathway;GO:1902569 negative regulation of activation of Janus kinase activity;GO:0034124 regulation of MyD88-dependent toll-like receptor signaling pathway		CD markers					1.0	0.0	1.0	0.0	0.0	1.0	1.0	1.0	1.0	0.0	0.0	1.0	1.0	1.0	0.0	0.0	0.0	1.0	0.0	0.0
TSEN34	79042	symbol	H. sapiens	79042	H. sapiens	TSEN34	tRNA splicing endonuclease subunit 34	This gene encodes a catalytic subunit of the tRNA splicing endonuclease, which catalyzes the removal of introns from precursor tRNAs. The endonuclease complex is also associated with a pre-mRNA 3-prime end processing factor. A mutation in this gene results in the neurological disorder pontocerebellar hypoplasia type 2. Multiple alternatively spliced variants, encoding the same protein, have been …	GO:0000379 tRNA-type intron splice site recognition and cleavage;GO:0006388 tRNA splicing, via endonucleolytic cleavage and ligation;GO:0000394 RNA splicing, via endonucleolytic cleavage and ligation		Enzymes/ENZYME proteins/Lyases	Nucleus(Supported)				0.0	0.0	0.0	0.0	0.0	0.0	0.0	0.0	0.0	0.0	0.0	0.0	0.0	0.0	0.0	0.0	0.0	0.0	0.0	0.0
CDS2	8760	symbol	H. sapiens	8760	H. sapiens	CDS2	CDP-diacylglycerol synthase 2	Breakdown products of phosphoinositides are ubiquitous second messengers that function downstream of many G protein-coupled receptors and tyrosine kinases regulating cell growth, calcium metabolism, and protein kinase C activity. This gene encodes an enzyme which regulates the amount of phosphatidylinositol available for signaling by catalyzing the conversion of phosphatidic acid to CDP-diacylgly…	GO:0016024 CDP-diacylglycerol biosynthetic process;GO:0006655 phosphatidylglycerol biosynthetic process;GO:0046341 CDP-diacylglycerol metabolic process		Enzymes/ENZYME proteins/Transferases	Cytosol;Endoplasmic reticulum(Approved)				0.0	0.0	0.0	0.0	0.0	0.0	0.0	0.0	0.0	0.0	0.0	0.0	0.0	0.0	0.0	0.0	0.0	0.0	0.0	0.0
HSD17B11	51170	symbol	H. sapiens	51170	H. sapiens	HSD17B11	hydroxysteroid 17-beta dehydrogenase 11	Short-chain alcohol dehydrogenases, such as HSD17B11, metabolize secondary alcohols and ketones (Brereton et al., 2001 [PubMed 11165019]).[supplied by OMIM, Jun 2009]	GO:0006710 androgen catabolic process;GO:0006703 estrogen biosynthetic process;GO:0008209 androgen metabolic process		Enzymes/ENZYME proteins/Oxidoreductases	Lipid droplets(Supported)	Aetiocholanolone (Steroid dehydrogenase activity)		(M5949)HALLMARK PEROXISOME; (M5948)HALLMARK BILE ACID METABOLISM; (M5935)HALLMARK FATTY ACID METABOLISM	0.0	0.0	0.0	0.0	0.0	0.0	0.0	0.0	0.0	0.0	0.0	0.0	0.0	0.0	0.0	0.0	0.0	0.0	0.0	0.0
MBNL1	4154	symbol	H. sapiens	4154	H. sapiens	MBNL1	muscleblind like splicing regulator 1	This gene encodes a member of the muscleblind protein family which was initially described in Drosophila melanogaster. The encoded protein is a C3H-type zinc finger protein that modulates alternative splicing of pre-mRNAs. Muscleblind proteins bind specifically to expanded dsCUG RNA but not to normal size CUG repeats and may thereby play a role in the pathophysiology of myotonic dystrophy. Mice l…	GO:0000381 regulation of alternative mRNA splicing, via spliceosome;GO:0000380 alternative mRNA splicing, via spliceosome;GO:0048024 regulation of mRNA splicing, via spliceosome			Nucleoplasm(Enhanced)Cytosol(Supported)				0.0	0.0	0.0	0.0	0.0	0.0	0.0	0.0	0.0	0.0	0.0	0.0	0.0	0.0	0.0	0.0	0.0	0.0	0.0	0.0
CAB39	51719	symbol	H. sapiens	51719	H. sapiens	CAB39	calcium binding protein 39		GO:1901017 negative regulation of potassium ion transmembrane transporter activity;GO:1901380 negative regulation of potassium ion transmembrane transport;GO:0071476 cellular hypotonic response			Cytosol;Nucleoli fibrillar center(Approved)		(M87)PID LKB1 PATHWAY	(M5923)HALLMARK PI3K AKT MTOR SIGNALING	1.0	0.0	0.0	0.0	0.0	0.0	0.0	0.0	1.0	0.0	0.0	0.0	0.0	0.0	0.0	1.0	0.0	0.0	0.0	0.0
KDM7A	80853	symbol	H. sapiens	80853	H. sapiens	KDM7A	lysine demethylase 7A		GO:0035574 histone H4-K20 demethylation;GO:0071557 histone H3-K27 demethylation;GO:0070544 histone H3-K36 demethylation			Nucleoli;Nucleoplasm(Approved)			(M5945)HALLMARK HEME METABOLISM	0.0	0.0	0.0	0.0	1.0	0.0	0.0	0.0	0.0	0.0	0.0	0.0	0.0	0.0	0.0	0.0	0.0	0.0	0.0	0.0
SEMA4A	64218	symbol	H. sapiens	64218	H. sapiens	SEMA4A	semaphorin 4A	This gene encodes a member of the semaphorin family of soluble and transmembrane proteins. Semaphorins are involved in numerous functions, including axon guidance, morphogenesis, carcinogenesis, and immunomodulation. The encoded protein is a single-pass type I membrane protein containing an immunoglobulin-like C2-type domain, a PSI domain and a sema domain. It inhibits axonal extension by providi…	GO:0045063 T-helper 1 cell differentiation;GO:0048843 negative regulation of axon extension involved in axon guidance;GO:1905704 positive regulation of inhibitory synapse assembly			Nucleus(Enhanced)		(M5880)NABA ECM AFFILIATED; (M5885)NABA MATRISOME ASSOCIATED; (M5889)NABA MATRISOME		1.0	1.0	0.0	1.0	0.0	0.0	0.0	0.0	0.0	0.0	0.0	1.0	0.0	0.0	0.0	0.0	0.0	0.0	0.0	0.0
SKAP2	8935	symbol	H. sapiens	8935	H. sapiens	SKAP2	src kinase associated phosphoprotein 2	The protein encoded by this gene shares homology with Src kinase-associated phosphoprotein 1, and is a substrate of Src family kinases. It is an adaptor protein that is thought to play an essential role in the Src signaling pathway, and in regulating proper activation of the immune system. This protein contains an amino terminal coiled-coil domain for self-dimerization, a plecskstrin homology (PH…	GO:0042113 B cell activation;GO:0046649 lymphocyte activation;GO:0008285 negative regulation of cell proliferation			Cytosol;Nucleoplasm(Supported)			(M5924)HALLMARK MTORC1 SIGNALING; (M5915)HALLMARK APICAL JUNCTION	0.0	0.0	0.0	0.0	0.0	0.0	0.0	0.0	0.0	0.0	0.0	1.0	0.0	0.0	0.0	0.0	0.0	0.0	0.0	0.0
TACC3	10460	symbol	H. sapiens	10460	H. sapiens	TACC3	transforming acidic coiled-coil containing protein 3	This gene encodes a member of the transforming acidic colied-coil protein family. The encoded protein is a motor spindle protein that may play a role in stabilization of the mitotic spindle. This protein may also play a role in growth a differentiation of certain cancer cells. [provided by RefSeq, Nov 2011]	GO:0007091 metaphase/anaphase transition of mitotic cell cycle;GO:0060236 regulation of mitotic spindle organization;GO:0021987 cerebral cortex development			Mitotic spindle(Enhanced)Centrosome;Cytosol;Microtubule organizing center(Supported)Vesicles(Approved)		(M242)PID AURORA A PATHWAY; (M71)PID ILK PATHWAY	(M5901)HALLMARK G2M CHECKPOINT; (M5925)HALLMARK E2F TARGETS	0.0	0.0	0.0	1.0	0.0	0.0	0.0	0.0	0.0	0.0	0.0	0.0	0.0	0.0	0.0	1.0	0.0	0.0	0.0	0.0
XKR8	55113	symbol	H. sapiens	55113	H. sapiens	XKR8	XK related 8		GO:0070782 phosphatidylserine exposure on apoptotic cell surface;GO:0043652 engulfment of apoptotic cell;GO:0017121 phospholipid scrambling		Transporters/Electrochemical Potential-driven transporters	Golgi apparatus(Approved)				0.0	0.0	0.0	0.0	0.0	0.0	0.0	0.0	0.0	0.0	0.0	0.0	0.0	0.0	0.0	0.0	0.0	0.0	0.0	0.0
DPEP2	64174	symbol	H. sapiens	64174	H. sapiens	DPEP2	dipeptidase 2	DPEP2 belongs to the membrane-bound dipeptidase (EC 3.4.13.19) family. These enzymes hydrolyze a variety of dipeptides, including leukotriene D4, the beta-lactam ring of some antibiotics, and cystinyl-bis-glycine (cys-bis-gly) formed during glutathione degradation (Habib et al., 2003 [PubMed 12738806]).[supplied by OMIM, Mar 2008]	GO:0006508 proteolysis;GO:0019538 protein metabolic process;GO:1901564 organonitrogen compound metabolic process		Enzymes/{ENZYME proteins/Hydrolases,Peptidases/Metallopeptidases}					0.0	0.0	0.0	0.0	0.0	0.0	0.0	0.0	0.0	0.0	0.0	0.0	0.0	0.0	0.0	0.0	0.0	0.0	0.0	0.0
RALB	5899	symbol	H. sapiens	5899	H. sapiens	RALB	RAS like proto-oncogene B	This gene encodes a GTP-binding protein that belongs to the small GTPase superfamily and Ras family of proteins. GTP-binding proteins mediate the transmembrane signaling initiated by the occupancy of certain cell surface receptors. [provided by RefSeq, Jul 2008]	GO:0001928 regulation of exocyst assembly;GO:0001927 exocyst assembly;GO:0060178 regulation of exocyst localization		RAS pathway related proteins			(M76)PID P38 ALPHA BETA PATHWAY; (M136)PID FOXO PATHWAY; (M124)PID CXCR4 PATHWAY	(M5923)HALLMARK PI3K AKT MTOR SIGNALING	0.0	0.0	0.0	1.0	0.0	0.0	0.0	0.0	1.0	1.0	0.0	0.0	1.0	0.0	0.0	0.0	1.0	1.0	1.0	0.0
PHF3	23469	symbol	H. sapiens	23469	H. sapiens	PHF3	PHD finger protein 3	This gene encodes a member of a PHD finger-containing gene family. This gene may function as a transcription factor and may be involved in glioblastomas development. Alternative splicing results in multiple transcript variants. [provided by RefSeq, Mar 2014]	GO:0006351 transcription, DNA-templated;GO:0097659 nucleic acid-templated transcription;GO:0032774 RNA biosynthetic process			Nucleoplasm(Approved)			(M5942)HALLMARK UV RESPONSE DN	0.0	0.0	0.0	0.0	0.0	0.0	0.0	0.0	0.0	0.0	0.0	0.0	0.0	0.0	0.0	0.0	0.0	0.0	0.0	0.0
SLC40A1	30061	symbol	H. sapiens	30061	H. sapiens	SLC40A1	solute carrier family 40 member 1	The protein encoded by this gene is a cell membrane protein that may be involved in iron export from duodenal epithelial cells. Defects in this gene are a cause of hemochromatosis type 4 (HFE4). [provided by RefSeq, Jul 2008]	GO:1903988 ferrous iron export across plasma membrane;GO:1903414 iron cation export;GO:1903874 ferrous iron transmembrane transport		Transporters/Electrochemical Potential-driven transporters	Plasma membrane(Supported)Cytosol;Nucleoplasm(Approved)				0.0	0.0	0.0	0.0	0.0	0.0	0.0	0.0	0.0	0.0	0.0	0.0	0.0	0.0	0.0	0.0	0.0	0.0	0.0	0.0
ARPC5	10092	symbol	H. sapiens	10092	H. sapiens	ARPC5	actin related protein 2/3 complex subunit 5	This gene encodes one of seven subunits of the human Arp2/3 protein complex. The Arp2/3 protein complex has been implicated in the control of actin polymerization in cells and has been conserved through evolution. The exact role of the protein encoded by this gene, the p16 subunit, has yet to be determined. Alternatively spliced transcript variants encoding different isoforms have been observed f…	GO:0021769 orbitofrontal cortex development;GO:0034314 Arp2/3 complex-mediated actin nucleation;GO:0038096 Fc-gamma receptor signaling pathway involved in phagocytosis			Cell Junctions;Cytosol;Plasma membrane;Vesicles(Approved)	N-[2-(2-methyl-1H-indol-3-yl)ethyl]thiophene-2-carboxamide (Structural constituent of cytoskeleton);(2S)-2-(3-bromophenyl)-3-(5-chloro-2-hydroxyphenyl)-1,3-thiazolidin-4-one (Structural constituent of cytoskeleton)	(M278)PID RAC1 PATHWAY; (M81)PID CDC42 PATHWAY; (M164)PID ERBB1 DOWNSTREAM PATHWAY		1.0	0.0	1.0	1.0	0.0	0.0	0.0	0.0	0.0	1.0	0.0	0.0	0.0	0.0	0.0	0.0	0.0	0.0	0.0	0.0
C17orf62	79415	gene_synonym	H. sapiens	79415	H. sapiens	CYBC1	cytochrome b-245 chaperone 1		GO:0045728 respiratory burst after phagocytosis;GO:0002679 respiratory burst involved in defense response;GO:0045730 respiratory burst			Cell Junctions;Plasma membrane(Approved)				0.0	0.0	0.0	0.0	0.0	0.0	0.0	0.0	0.0	0.0	0.0	0.0	0.0	0.0	0.0	0.0	0.0	0.0	0.0	0.0
RAB37	326624	symbol	H. sapiens	326624	H. sapiens	RAB37	RAB37, member RAS oncogene family	Rab proteins are low molecular mass GTPases that are critical regulators of vesicle trafficking. For additional background information on Rab proteins, see MIM 179508.[supplied by OMIM, Apr 2006]	GO:0043312 neutrophil degranulation;GO:0002283 neutrophil activation involved in immune response;GO:0042119 neutrophil activation							1.0	0.0	0.0	0.0	0.0	0.0	0.0	0.0	0.0	0.0	0.0	0.0	0.0	0.0	0.0	0.0	0.0	0.0	0.0	0.0
NRDC	4898	symbol	H. sapiens	4898	H. sapiens	NRDC	nardilysin convertase	This gene encodes a zinc-dependent endopeptidase that cleaves peptide substrates at the N-terminus of arginine residues in dibasic moieties and is a member of the peptidase M16 family. This protein interacts with heparin-binding EGF-like growth factor and plays a role in cell migration and proliferation. Multiple transcript variants encoding different isoforms have been found for this gene. [prov…	GO:0051044 positive regulation of membrane protein ectodomain proteolysis;GO:0120163 negative regulation of cold-induced thermogenesis;GO:0051043 regulation of membrane protein ectodomain proteolysis		Enzymes/{ENZYME proteins/Hydrolases,Peptidases/Metallopeptidases}	Nucleoplasm(Approved)				0.0	0.0	0.0	0.0	0.0	0.0	0.0	0.0	0.0	0.0	0.0	0.0	0.0	0.0	0.0	0.0	1.0	0.0	0.0	0.0
SP110	3431	symbol	H. sapiens	3431	H. sapiens	SP110	SP110 nuclear body protein	The nuclear body is a multiprotein complex that may have a role in the regulation of gene transcription. This gene is a member of the SP100/SP140 family of nuclear body proteins and encodes a leukocyte-specific nuclear body component. The protein can function as an activator of gene transcription and may serve as a nuclear hormone receptor coactivator. In addition, it has been suggested that the …	GO:0016032 viral process;GO:0044403 symbiont process;GO:0044419 interspecies interaction between organisms		Transcription factors	Nucleus(Supported)			(M5911)HALLMARK INTERFERON ALPHA RESPONSE; (M5913)HALLMARK INTERFERON GAMMA RESPONSE	0.0	0.0	0.0	0.0	0.0	0.0	0.0	0.0	0.0	0.0	0.0	0.0	0.0	0.0	0.0	0.0	0.0	0.0	0.0	0.0
RBL2	5934	symbol	H. sapiens	5934	H. sapiens	RBL2	RB transcriptional corepressor like 2		GO:0006977 DNA damage response, signal transduction by p53 class mediator resulting in cell cycle arrest;GO:0072431 signal transduction involved in mitotic G1 DNA damage checkpoint;GO:0010767 regulation of transcription from RNA polymerase II promoter in response to UV-induced DNA damage			Cytosol;Nucleoli;Nucleus(Approved)		(M12771)SA PTEN PATHWAY; (M136)PID FOXO PATHWAY; (M40)PID E2F PATHWAY		0.0	0.0	0.0	0.0	0.0	0.0	0.0	0.0	0.0	0.0	0.0	0.0	0.0	0.0	0.0	1.0	0.0	0.0	0.0	0.0
F5	2153	symbol	H. sapiens	2153	H. sapiens	F5	coagulation factor V	This gene encodes an essential cofactor of the blood coagulation cascade. This factor circulates in plasma, and is converted to the active form by the release of the activation peptide by thrombin during coagulation. This generates a heavy chain and a light chain which are held together by calcium ions. The activated protein is a cofactor that participates with activated coagulation factor X to a…	GO:0048208 COPII vesicle coating;GO:0048207 vesicle targeting, rough ER to cis-Golgi;GO:0048199 vesicle targeting, to, from or within Golgi			Golgi apparatus(Approved)	Drotrecogin alfa (Copper ion binding);Thrombomodulin Alfa (Copper ion binding)		(M5921)HALLMARK COMPLEMENT	1.0	0.0	0.0	0.0	0.0	0.0	0.0	0.0	0.0	0.0	0.0	0.0	0.0	0.0	0.0	0.0	0.0	1.0	0.0	0.0
ARHGEF11	9826	symbol	H. sapiens	9826	H. sapiens	ARHGEF11	Rho guanine nucleotide exchange factor 11	Rho GTPases play a fundamental role in numerous cellular processes that are initiated by extracellular stimuli that work through G protein coupled receptors. The encoded protein may form a complex with G proteins and stimulate Rho-dependent signals. A similar protein in rat interacts with glutamate transporter EAAT4 and modulates its glutamate transport activity. Expression of the rat protein ind…	GO:0035023 regulation of Rho protein signal transduction;GO:0006941 striated muscle contraction;GO:0007266 Rho protein signal transduction			Golgi apparatus;Plasma membrane(Approved)		(M12645)ST GA13 PATHWAY; (M5193)SIG CHEMOTAXIS; (M68)PID RHOA REG PATHWAY	(M5893)HALLMARK MITOTIC SPINDLE	0.0	0.0	0.0	1.0	0.0	0.0	0.0	1.0	0.0	0.0	1.0	0.0	0.0	0.0	0.0	0.0	0.0	0.0	0.0	0.0
STK38	11329	symbol	H. sapiens	11329	H. sapiens	STK38	serine/threonine kinase 38	This gene encodes a member of the AGC serine/threonine kinase family of proteins. The kinase activity of this protein is regulated by autophosphorylation and phosphorylation by other upstream kinases. This protein has been shown to function in the cell cycle and apoptosis. This protein has also been found to regulate the protein stability and transcriptional activity of the MYC oncogene. Alternat…	GO:0043407 negative regulation of MAP kinase activity;GO:0071901 negative regulation of protein serine/threonine kinase activity;GO:0043409 negative regulation of MAPK cascade	AGC Ser/Thr protein kinase family	Enzymes/{ENZYME proteins/Transferases,Kinases/AGC Ser/Thr protein kinases}	Cytosol(Approved)				0.0	0.0	0.0	0.0	0.0	0.0	0.0	0.0	1.0	0.0	0.0	0.0	0.0	1.0	0.0	0.0	0.0	0.0	0.0	0.0
RABGAP1L	9910	symbol	H. sapiens	9910	H. sapiens	RABGAP1L	RAB GTPase activating protein 1 like		GO:0090630 activation of GTPase activity;GO:0043547 positive regulation of GTPase activity;GO:0043087 regulation of GTPase activity			Cytosol;Nucleoli(Approved)			(M5947)HALLMARK IL2 STAT5 SIGNALING; (M5953)HALLMARK KRAS SIGNALING UP	0.0	0.0	0.0	0.0	0.0	0.0	0.0	1.0	0.0	0.0	0.0	0.0	0.0	0.0	0.0	0.0	0.0	0.0	0.0	0.0
ADAM19	8728	symbol	H. sapiens	8728	H. sapiens	ADAM19	ADAM metallopeptidase domain 19	This gene encodes a member of the ADAM (a disintegrin and metalloprotease domain) family. Members of this family are membrane-anchored proteins structurally related to snake venom disintegrins and have been implicated in a variety of biological processes involving cell-cell and cell-matrix interactions, including fertilization, muscle development, and neurogenesis. This member is a type I transme…	GO:2000049 positive regulation of cell-cell adhesion mediated by cadherin;GO:2000047 regulation of cell-cell adhesion mediated by cadherin;GO:0044331 cell-cell adhesion mediated by cadherin			Vesicles(Approved)		(M3468)NABA ECM REGULATORS; (M5885)NABA MATRISOME ASSOCIATED; (M5889)NABA MATRISOME	(M5947)HALLMARK IL2 STAT5 SIGNALING	0.0	0.0	0.0	0.0	0.0	0.0	0.0	0.0	0.0	0.0	0.0	1.0	0.0	0.0	0.0	0.0	0.0	0.0	0.0	0.0
XRCC5	7520	symbol	H. sapiens	7520	H. sapiens	XRCC5	X-ray repair cross complementing 5	The protein encoded by this gene is the 80-kilodalton subunit of the Ku heterodimer protein which is also known as ATP-dependant DNA helicase II or DNA repair protein XRCC5. Ku is the DNA-binding component of the DNA-dependent protein kinase, and it functions together with the DNA ligase IV-XRCC4 complex in the repair of DNA double-strand break by non-homologous end joining and the completion of …	GO:1904430 negative regulation of t-circle formation;GO:0075713 establishment of integrated proviral latency;GO:1904429 regulation of t-circle formation			Nucleoplasm(Enhanced)		(M42)PID DNA PK PATHWAY; (M258)PID BARD1 PATHWAY; (M58)PID AR PATHWAY	(M5908)HALLMARK ANDROGEN RESPONSE	1.0	0.0	1.0	0.0	0.0	1.0	0.0	0.0	1.0	0.0	0.0	0.0	1.0	0.0	0.0	0.0	0.0	0.0	1.0	0.0
KLF7	8609	symbol	H. sapiens	8609	H. sapiens	KLF7	Kruppel like factor 7	The protein encoded by this gene is a member of the Kruppel-like transcriptional regulator family. Members in this family regulate cell proliferation, differentiation and survival and contain three C2H2 zinc fingers at the C-terminus that mediate binding to GC-rich sites. This protein may contribute to the progression of type 2 diabetes by inhibiting insulin expression and secretion in pancreatic…	GO:0061179 negative regulation of insulin secretion involved in cellular response to glucose stimulus;GO:1904178 negative regulation of adipose tissue development;GO:0046676 negative regulation of insulin secretion		Transcription factors/Zinc-coordinating DNA-binding domains	Golgi apparatus(Approved)			(M5946)HALLMARK COAGULATION; (M5891)HALLMARK HYPOXIA	0.0	0.0	0.0	0.0	0.0	0.0	0.0	0.0	0.0	0.0	0.0	0.0	1.0	0.0	0.0	0.0	0.0	0.0	0.0	0.0
ARPC1B	10095	symbol	H. sapiens	10095	H. sapiens	ARPC1B	actin related protein 2/3 complex subunit 1B	This gene encodes one of seven subunits of the human Arp2/3 protein complex. This subunit is a member of the SOP2 family of proteins and is most similar to the protein encoded by gene ARPC1A. The similarity between these two proteins suggests that they both may function as p41 subunit of the human Arp2/3 complex that has been implicated in the control of actin polymerization in cells. It is possi…	GO:0034314 Arp2/3 complex-mediated actin nucleation;GO:0038096 Fc-gamma receptor signaling pathway involved in phagocytosis;GO:0045010 actin nucleation			Cytosol;Vesicles(Supported)	N-[2-(2-methyl-1H-indol-3-yl)ethyl]thiophene-2-carboxamide (Structural constituent of cytoskeleton);(2S)-2-(3-bromophenyl)-3-(5-chloro-2-hydroxyphenyl)-1,3-thiazolidin-4-one (Structural constituent of cytoskeleton)	(M278)PID RAC1 PATHWAY; (M81)PID CDC42 PATHWAY; (M164)PID ERBB1 DOWNSTREAM PATHWAY		0.0	0.0	1.0	1.0	0.0	0.0	0.0	0.0	0.0	1.0	0.0	0.0	0.0	0.0	0.0	0.0	0.0	0.0	0.0	0.0
MAP3K1	4214	symbol	H. sapiens	4214	H. sapiens	MAP3K1	mitogen-activated protein kinase kinase kinase 1	The protein encoded by this gene is a serine/threonine kinase and is part of some signal transduction cascades, including the ERK and JNK kinase pathways as well as the NF-kappa-B pathway. The encoded protein is activated by autophosphorylation and requires magnesium as a cofactor in phosphorylating other proteins. This protein has E3 ligase activity conferred by a plant homeodomain (PHD) in its …	GO:0002755 MyD88-dependent toll-like receptor signaling pathway;GO:0000186 activation of MAPKK activity;GO:0002224 toll-like receptor signaling pathway	STE Ser/Thr protein kinase family	Enzymes/{ENZYME proteins/Transferases,Kinases/STE Ser/Thr protein kinases}	Cytosol(Approved)	AZD-8330 (Zinc ion binding)	(M190)PID TCR JNK PATHWAY; (M228)PID SMAD2 3PATHWAY; (M17200)SA B CELL RECEPTOR COMPLEXES	(M5953)HALLMARK KRAS SIGNALING UP; (M5891)HALLMARK HYPOXIA	0.0	0.0	1.0	0.0	0.0	1.0	0.0	0.0	1.0	0.0	0.0	0.0	0.0	0.0	0.0	0.0	0.0	0.0	0.0	0.0
ACIN1	22985	symbol	H. sapiens	22985	H. sapiens	ACIN1	apoptotic chromatin condensation inducer 1	Apoptosis is defined by several morphologic nuclear changes, including chromatin condensation and nuclear fragmentation. This gene encodes a nuclear protein that induces apoptotic chromatin condensation after activation by caspase-3, without inducing DNA fragmentation. This protein has also been shown to be a component of a splicing-dependent multiprotein exon junction complex (EJC) that is depos…	GO:0045657 positive regulation of monocyte differentiation;GO:0030263 apoptotic chromosome condensation;GO:0045655 regulation of monocyte differentiation		Transporters/Primary Active Transporters	Nucleoplasm(Supported)Cytosol;Plasma membrane(Uncertain)				0.0	1.0	0.0	0.0	0.0	0.0	0.0	0.0	0.0	0.0	0.0	0.0	0.0	0.0	0.0	0.0	0.0	0.0	0.0	0.0
FLII	2314	symbol	H. sapiens	2314	H. sapiens	FLII	FLII actin remodeling protein	This gene encodes a protein with a gelsolin-like actin binding domain and an N-terminal leucine-rich repeat-protein protein interaction domain. The protein is similar to a Drosophila protein involved in early embryogenesis and the structural organization of indirect flight muscle. The gene is located within the Smith-Magenis syndrome region on chromosome 17. [provided by RefSeq, Jul 2008]	GO:0051014 actin filament severing;GO:0030036 actin cytoskeleton organization;GO:0030029 actin filament-based process			Cytosol;Microtubule organizing center;Nucleoplasm(Supported)			(M5909)HALLMARK MYOGENESIS	0.0	0.0	0.0	1.0	0.0	0.0	0.0	0.0	0.0	0.0	0.0	0.0	0.0	0.0	0.0	0.0	0.0	0.0	0.0	0.0
AFF1	4299	symbol	H. sapiens	4299	H. sapiens	AFF1	AF4/FMR2 family member 1	This gene encodes a member of the AF4/ lymphoid nuclear protein related to the Fragile X E syndrome (FRAXE) family of proteins, which have been implicated in human childhood lymphoblastic leukemia, fragile chromosome X intellectual disability, and ataxia. It is the prevalent mixed-lineage leukemia fusion gene associated with spontaneous acute lymphoblastic leukemia. Members of this family have th…	GO:0006355 regulation of transcription, DNA-templated;GO:1903506 regulation of nucleic acid-templated transcription;GO:0006351 transcription, DNA-templated			Mitochondria;Nucleoplasm(Approved)			(M5907)HALLMARK ESTROGEN RESPONSE LATE; (M5906)HALLMARK ESTROGEN RESPONSE EARLY	0.0	0.0	0.0	0.0	0.0	0.0	0.0	0.0	0.0	0.0	0.0	0.0	0.0	0.0	0.0	0.0	0.0	0.0	0.0	0.0
S1PR4	8698	symbol	H. sapiens	8698	H. sapiens	S1PR4	sphingosine-1-phosphate receptor 4	This gene is a member of the endothelial differentiation, G-protein-coupled (EDG)) receptor gene family. EDG receptors bind lysophospholipids or lysosphingolipids as ligands, and are involved in cell signalling in many different cell types. This EDG receptor gene is intronless and is specifically expressed in the lymphoid tissue. [provided by RefSeq, Jul 2008]	GO:0007202 activation of phospholipase C activity;GO:0010863 positive regulation of phospholipase C activity;GO:0003376 sphingosine-1-phosphate receptor signaling pathway		G-protein coupled receptors/{GPCRs excl olfactory receptors,Lysolipids receptors}	Mitochondria(Uncertain)		(M64)PID S1P S1P4 PATHWAY; (M155)PID S1P META PATHWAY		0.0	0.0	0.0	0.0	0.0	0.0	0.0	1.0	0.0	0.0	0.0	0.0	0.0	0.0	0.0	0.0	0.0	0.0	0.0	0.0
EPB41	2035	symbol	H. sapiens	2035	H. sapiens	EPB41	erythrocyte membrane protein band 4.1	The protein encoded by this gene, together with spectrin and actin, constitute the red cell membrane cytoskeletal network. This complex plays a critical role in erythrocyte shape and deformability. Mutations in this gene are associated with type 1 elliptocytosis (EL1). Alternatively spliced transcript variants encoding different isoforms have been described for this gene.[provided by RefSeq, Oct …	GO:1904778 positive regulation of protein localization to cell cortex;GO:1904776 regulation of protein localization to cell cortex;GO:1904478 regulation of intestinal absorption		Transporters/Accessory Factors Involved in Transport	Cell Junctions;Cytosol;Plasma membrane(Supported)		(M240)PID SYNDECAN 2 PATHWAY	(M5893)HALLMARK MITOTIC SPINDLE; (M5945)HALLMARK HEME METABOLISM	0.0	0.0	0.0	1.0	0.0	0.0	0.0	0.0	0.0	0.0	0.0	0.0	0.0	0.0	0.0	0.0	0.0	0.0	0.0	0.0
HLX	3142	symbol	H. sapiens	3142	H. sapiens	HLX	H2.0 like homeobox		GO:0045629 negative regulation of T-helper 2 cell differentiation;GO:0045627 positive regulation of T-helper 1 cell differentiation;GO:0045625 regulation of T-helper 1 cell differentiation		Transcription factors/Helix-turn-helix domains	Cytosol;Nucleoplasm(Approved)		(M54)PID IL12 2PATHWAY		1.0	1.0	0.0	0.0	0.0	0.0	0.0	0.0	0.0	0.0	0.0	1.0	0.0	0.0	0.0	0.0	0.0	0.0	0.0	0.0
PARP9	83666	symbol	H. sapiens	83666	H. sapiens	PARP9	poly(ADP-ribose) polymerase family member 9		GO:0060335 positive regulation of interferon-gamma-mediated signaling pathway;GO:0034356 NAD biosynthesis via nicotinamide riboside salvage pathway;GO:2001034 positive regulation of double-strand break repair via nonhomologous end joining		Enzymes/ENZYME proteins/Transferases	Cytosol;Nucleoplasm(Supported)Mitochondria(Approved)			(M5911)HALLMARK INTERFERON ALPHA RESPONSE	0.0	0.0	0.0	0.0	0.0	1.0	0.0	0.0	1.0	0.0	0.0	0.0	0.0	0.0	0.0	0.0	0.0	0.0	0.0	1.0
SLC9A3R1	9368	symbol	H. sapiens	9368	H. sapiens	SLC9A3R1	SLC9A3 regulator 1	This gene encodes a sodium/hydrogen exchanger regulatory cofactor. The protein interacts with and regulates various proteins including the cystic fibrosis transmembrane conductance regulator and G-protein coupled receptors such as the beta2-adrenergic receptor and the parathyroid hormone 1 receptor. The protein also interacts with proteins that function as linkers between integral membrane and cy…	GO:0032416 negative regulation of sodium:proton antiporter activity;GO:0060088 auditory receptor cell stereocilium organization;GO:0032415 regulation of sodium:proton antiporter activity		Transporters/Accessory Factors Involved in Transport	Microtubule organizing center;Plasma membrane;Vesicles(Approved)		(M99)PID TXA2PATHWAY; (M5493)WNT SIGNALING; (M186)PID PDGFRB PATHWAY	(M5907)HALLMARK ESTROGEN RESPONSE LATE; (M5924)HALLMARK MTORC1 SIGNALING; (M5906)HALLMARK ESTROGEN RESPONSE EARLY	0.0	0.0	0.0	1.0	0.0	0.0	0.0	0.0	1.0	1.0	1.0	0.0	0.0	1.0	0.0	1.0	0.0	1.0	0.0	0.0
CFD	1675	symbol	H. sapiens	1675	H. sapiens	CFD	complement factor D	This gene encodes a member of the S1, or chymotrypsin, family of serine peptidases. This protease catalyzes the cleavage of factor B, the rate-limiting step of the alternative pathway of complement activation. This protein also functions as an adipokine, a cell signaling protein secreted by adipocytes, which regulates insulin secretion in mice. Mutations in this gene underlie complement factor D …	GO:0006957 complement activation, alternative pathway;GO:0002576 platelet degranulation;GO:0043312 neutrophil degranulation		Enzymes/{ENZYME proteins/Hydrolases,Peptidases/Serine-type peptidases}	Plasma membrane(Approved)	2-Aminobenzyl alcohol (Serine-type peptidase activity);3,4-Dichloroisocoumarin (Serine-type peptidase activity)		(M5946)HALLMARK COAGULATION; (M5909)HALLMARK MYOGENESIS	1.0	0.0	1.0	0.0	0.0	0.0	0.0	0.0	0.0	0.0	0.0	0.0	0.0	0.0	0.0	0.0	0.0	0.0	0.0	0.0
PPT1	5538	symbol	H. sapiens	5538	H. sapiens	PPT1	palmitoyl-protein thioesterase 1	The protein encoded by this gene is a small glycoprotein involved in the catabolism of lipid-modified proteins during lysosomal degradation. The encoded enzyme removes thioester-linked fatty acyl groups such as palmitate from cysteine residues. Defects in this gene are a cause of infantile neuronal ceroid lipofuscinosis 1 (CLN1, or INCL) and neuronal ceroid lipofuscinosis 4 (CLN4). Two transcript…	GO:0007042 lysosomal lumen acidification;GO:0035751 regulation of lysosomal lumen pH;GO:0007035 vacuolar acidification		Enzymes/ENZYME proteins/Hydrolases		1-Hexadecylsulfonyl Fluoride (Palmitoyl-coa hydrolase activity);Palmitic Acid (Palmitoyl-coa hydrolase activity)		(M5910)HALLMARK PROTEIN SECRETION; (M5941)HALLMARK UV RESPONSE UP; (M5902)HALLMARK APOPTOSIS	0.0	0.0	0.0	0.0	0.0	0.0	0.0	0.0	0.0	0.0	0.0	0.0	0.0	0.0	0.0	0.0	1.0	0.0	0.0	0.0
CALM2	805	symbol	H. sapiens	805	H. sapiens	CALM2	calmodulin 2	This gene is a member of the calmodulin gene family. There are three distinct calmodulin genes dispersed throughout the genome that encode the identical protein, but differ at the nucleotide level. Calmodulin is a calcium binding protein that plays a role in signaling pathways, cell cycle progression and proliferation. Several infants with severe forms of long-QT syndrome (LQTS) who displayed lif…	GO:0010881 regulation of cardiac muscle contraction by regulation of the release of sequestered calcium ion;GO:0060316 positive regulation of ryanodine-sensitive calcium-release channel activity;GO:0060315 negative regulation of ryanodine-sensitive calcium-release channel activity		RAS pathway related proteins;Transporters/Accessory Factors Involved in Transport					0.0	0.0	0.0	0.0	0.0	0.0	1.0	1.0	1.0	0.0	0.0	0.0	0.0	1.0	0.0	1.0	0.0	0.0	0.0	0.0
PLBD1	79887	symbol	H. sapiens	79887	H. sapiens	PLBD1	phospholipase B domain containing 1		GO:0036152 phosphatidylethanolamine acyl-chain remodeling;GO:0036149 phosphatidylinositol acyl-chain remodeling;GO:0036151 phosphatidylcholine acyl-chain remodeling							0.0	0.0	0.0	0.0	0.0	0.0	0.0	0.0	0.0	0.0	0.0	0.0	0.0	0.0	0.0	0.0	0.0	0.0	0.0	0.0
MCTP2	55784	symbol	H. sapiens	55784	H. sapiens	MCTP2	multiple C2 and transmembrane domain containing 2		GO:0046928 regulation of neurotransmitter secretion;GO:0007269 neurotransmitter secretion;GO:0099643 signal release from synapse			Cytosol;Nucleoplasm(Enhanced)				0.0	0.0	0.0	0.0	0.0	0.0	0.0	0.0	0.0	0.0	0.0	0.0	1.0	0.0	0.0	0.0	0.0	0.0	0.0	0.0
IKZF1	10320	symbol	H. sapiens	10320	H. sapiens	IKZF1	IKAROS family zinc finger 1	This gene encodes a transcription factor that belongs to the family of zinc-finger DNA-binding proteins associated with chromatin remodeling. The expression of this protein is restricted to the fetal and adult hemo-lymphopoietic system, and it functions as a regulator of lymphocyte differentiation. Several alternatively spliced transcript variants encoding different isoforms have been described f…	GO:0030218 erythrocyte differentiation;GO:0034101 erythrocyte homeostasis;GO:0051291 protein heterooligomerization		Transcription factors/Zinc-coordinating DNA-binding domains	Nucleoplasm(Supported)		(M60)PID NFAT TFPATHWAY	(M5953)HALLMARK KRAS SIGNALING UP	0.0	1.0	0.0	0.0	0.0	0.0	0.0	0.0	0.0	0.0	0.0	1.0	0.0	0.0	0.0	0.0	0.0	0.0	0.0	0.0
7-Mar						None	None	None	None	None	None	None	None	None	None	nan	nan	nan	nan	nan	nan	nan	nan	nan	nan	nan	nan	nan	nan	nan	nan	nan	nan	nan	nan
WASF2	10163	symbol	H. sapiens	10163	H. sapiens	WASF2	WASP family member 2	This gene encodes a member of the Wiskott-Aldrich syndrome protein family. The gene product is a protein that forms a multiprotein complex that links receptor kinases and actin. Binding to actin occurs through a C-terminal verprolin homology domain in all family members. The multiprotein complex serves to tranduce signals that involve changes in cell shape, motility or function. The published map…	GO:0051497 negative regulation of stress fiber assembly;GO:0032232 negative regulation of actin filament bundle assembly;GO:0038096 Fc-gamma receptor signaling pathway involved in phagocytosis			Cytosol;Plasma membrane(Approved)		(M156)PID ECADHERIN NASCENT AJ PATHWAY; (M278)PID RAC1 PATHWAY; (M164)PID ERBB1 DOWNSTREAM PATHWAY	(M5893)HALLMARK MITOTIC SPINDLE	0.0	1.0	1.0	1.0	0.0	0.0	0.0	0.0	0.0	1.0	0.0	0.0	0.0	0.0	0.0	0.0	0.0	0.0	0.0	0.0
RCSD1	92241	symbol	H. sapiens	92241	H. sapiens	RCSD1	RCSD domain containing 1		GO:0071474 cellular hyperosmotic response;GO:0003009 skeletal muscle contraction;GO:0050881 musculoskeletal movement			Nucleoplasm;Plasma membrane(Uncertain)				0.0	0.0	0.0	0.0	0.0	0.0	0.0	0.0	0.0	0.0	0.0	0.0	0.0	0.0	0.0	0.0	0.0	0.0	0.0	0.0
PLXDC2	84898	symbol	H. sapiens	84898	H. sapiens	PLXDC2	plexin domain containing 2					Nuclear bodies(Supported)		(M5880)NABA ECM AFFILIATED; (M5885)NABA MATRISOME ASSOCIATED; (M5889)NABA MATRISOME		0.0	0.0	0.0	0.0	0.0	0.0	0.0	0.0	0.0	0.0	0.0	0.0	0.0	0.0	0.0	0.0	0.0	0.0	0.0	0.0
RPS6KA3	6197	symbol	H. sapiens	6197	H. sapiens	RPS6KA3	ribosomal protein S6 kinase A3	This gene encodes a member of the RSK (ribosomal S6 kinase) family of serine/threonine kinases. This kinase contains 2 non-identical kinase catalytic domains and phosphorylates various substrates, including members of the mitogen-activated kinase (MAPK) signalling pathway. The activity of this protein has been implicated in controlling cell growth and differentiation. Mutations in this gene have …	GO:0043154 negative regulation of cysteine-type endopeptidase activity involved in apoptotic process;GO:0002224 toll-like receptor signaling pathway;GO:0043555 regulation of translation in response to stress	AGC Ser/Thr protein kinase family	Enzymes/{ENZYME proteins/Transferases,Kinases/AGC Ser/Thr protein kinases}	Cytosol;Nucleoli;Nucleus(Approved)	Acetylsalicylic acid (Ribosomal protein s6 kinase activity)	(M17200)SA B CELL RECEPTOR COMPLEXES; (M4910)ST ERK1 ERK2 MAPK PATHWAY; (M1315)SIG PIP3 SIGNALING IN B LYMPHOCYTES	(M5910)HALLMARK PROTEIN SECRETION; (M5908)HALLMARK ANDROGEN RESPONSE; (M5923)HALLMARK PI3K AKT MTOR SIGNALING	0.0	0.0	1.0	0.0	0.0	1.0	0.0	0.0	0.0	0.0	0.0	0.0	0.0	0.0	0.0	0.0	0.0	0.0	0.0	0.0
SIRPB2	284759	symbol	H. sapiens	284759	H. sapiens	SIRPB2	signal regulatory protein beta 2					Nuclear bodies(Approved)				0.0	0.0	0.0	0.0	0.0	0.0	0.0	0.0	0.0	0.0	0.0	0.0	0.0	0.0	0.0	0.0	0.0	0.0	0.0	0.0
NEK7	140609	symbol	H. sapiens	140609	H. sapiens	NEK7	NIMA related kinase 7	NIMA-related kinases share high amino acid sequence identity with the gene product of the Aspergillus nidulans 'never in mitosis A' gene, which controls initiation of mitosis.[supplied by OMIM, Jul 2002]	GO:0032212 positive regulation of telomere maintenance via telomerase;GO:1904355 positive regulation of telomere capping;GO:1904358 positive regulation of telomere maintenance via telomere lengthening	NEK Ser/Thr protein kinase family	Enzymes/{ENZYME proteins/Transferases,Kinases/NEK Ser/Thr protein kinases};Transporters/Transporter channels and pores	Nucleoplasm(Supported)			(M5942)HALLMARK UV RESPONSE DN; (M5945)HALLMARK HEME METABOLISM	0.0	0.0	0.0	0.0	0.0	0.0	0.0	0.0	1.0	0.0	0.0	0.0	0.0	0.0	0.0	1.0	0.0	0.0	0.0	0.0
ZNF592	9640	symbol	H. sapiens	9640	H. sapiens	ZNF592	zinc finger protein 592	This gene is thought to play a role in a complex developmental pathway and the regulation of genes involved in cerebellar development. Mutations in this gene have been associated with autosomal recessive spinocerebellar ataxia. [provided by RefSeq, Jan 2011]	GO:0006357 regulation of transcription by RNA polymerase II;GO:0006366 transcription by RNA polymerase II;GO:0006355 regulation of transcription, DNA-templated		Transcription factors/Zinc-coordinating DNA-binding domains	Nucleoplasm(Approved)				0.0	0.0	0.0	0.0	0.0	0.0	0.0	0.0	0.0	0.0	0.0	0.0	0.0	0.0	0.0	0.0	0.0	0.0	0.0	0.0
SNAP23	8773	symbol	H. sapiens	8773	H. sapiens	SNAP23	synaptosome associated protein 23	Specificity of vesicular transport is regulated, in part, by the interaction of a vesicle-associated membrane protein termed synaptobrevin/VAMP with a target compartment membrane protein termed syntaxin. These proteins, together with SNAP25 (synaptosome-associated protein of 25 kDa), form a complex which serves as a binding site for the general membrane fusion machinery. Synaptobrevin/VAMP and sy…	GO:0002553 histamine secretion by mast cell;GO:0002441 histamine secretion involved in inflammatory response;GO:0031629 synaptic vesicle fusion to presynaptic active zone membrane		Transporters/Transporter channels and pores	Plasma membrane(Supported)			(M5910)HALLMARK PROTEIN SECRETION	1.0	0.0	0.0	0.0	0.0	0.0	0.0	0.0	0.0	0.0	0.0	0.0	0.0	0.0	0.0	0.0	0.0	1.0	0.0	0.0
BICD2	23299	symbol	H. sapiens	23299	H. sapiens	BICD2	BICD cargo adaptor 2	This gene is one of two human homologs of Drosophila bicaudal-D and a member of the Bicoid family. It has been implicated in dynein-mediated, minus end-directed motility along microtubules. It has also been reported to be a phosphorylation target of NIMA related kinase 8. Two alternative splice variants have been described. [provided by RefSeq, Jul 2008]	GO:0072385 minus-end-directed organelle transport along microtubule;GO:0072393 microtubule anchoring at microtubule organizing center;GO:0034067 protein localization to Golgi apparatus			Golgi apparatus(Supported)Cytosol(Approved)Plasma membrane(Uncertain)				0.0	0.0	0.0	1.0	0.0	0.0	0.0	0.0	0.0	0.0	0.0	0.0	0.0	0.0	0.0	0.0	0.0	1.0	0.0	0.0
CCND3	896	symbol	H. sapiens	896	H. sapiens	CCND3	cyclin D3	The protein encoded by this gene belongs to the highly conserved cyclin family, whose members are characterized by a dramatic periodicity in protein abundance through the cell cycle. Cyclins function as regulators of CDK kinases. Different cyclins exhibit distinct expression and degradation patterns which contribute to the temporal coordination of each mitotic event. This cyclin forms a complex w…	GO:0045737 positive regulation of cyclin-dependent protein serine/threonine kinase activity;GO:0046626 regulation of insulin receptor signaling pathway;GO:1900087 positive regulation of G1/S transition of mitotic cell cycle					(M234)PID IL2 STAT5 PATHWAY; (M58)PID AR PATHWAY; (M279)PID RB 1PATHWAY	(M5908)HALLMARK ANDROGEN RESPONSE; (M5941)HALLMARK UV RESPONSE UP; (M5947)HALLMARK IL2 STAT5 SIGNALING	0.0	0.0	0.0	0.0	0.0	0.0	0.0	0.0	1.0	1.0	0.0	1.0	0.0	0.0	0.0	1.0	0.0	0.0	0.0	0.0
HVCN1	84329	symbol	H. sapiens	84329	H. sapiens	HVCN1	hydrogen voltage gated channel 1	This gene encodes a voltage-gated protein channel protein expressed more highly in certain cells of the immune system. Phagocytic cells produce superoxide anions which require this channel protein, and in B cells this same process facilitates antibody production. This same channel protein, however, can also regulate functions in other cells including spermatozoa. Multiple transcript variants enco…	GO:0071294 cellular response to zinc ion;GO:0035036 sperm-egg recognition;GO:0043312 neutrophil degranulation		Transporters/Transporter channels and pores					1.0	0.0	0.0	0.0	0.0	0.0	0.0	0.0	0.0	0.0	0.0	0.0	0.0	0.0	0.0	0.0	0.0	0.0	0.0	0.0
SIGLEC9	27180	symbol	H. sapiens	27180	H. sapiens	SIGLEC9	sialic acid binding Ig like lectin 9		GO:0043312 neutrophil degranulation;GO:0002283 neutrophil activation involved in immune response;GO:0042119 neutrophil activation							1.0	0.0	0.0	0.0	0.0	0.0	0.0	0.0	0.0	0.0	0.0	0.0	0.0	0.0	0.0	0.0	0.0	0.0	0.0	0.0
SLC25A44	9673	symbol	H. sapiens	9673	H. sapiens	SLC25A44	solute carrier family 25 member 44	SLC25A44 belongs to the SLC25 family of mitochondrial carrier proteins (Haitina et al., 2006 [PubMed 16949250]).[supplied by OMIM, Mar 2008]	GO:0055085 transmembrane transport;GO:0006810 transport;GO:0051234 establishment of localization		Transporters/Electrochemical Potential-driven transporters	Mitochondria;Nucleus(Approved)				0.0	0.0	0.0	0.0	0.0	0.0	0.0	0.0	0.0	0.0	0.0	0.0	0.0	0.0	0.0	0.0	0.0	0.0	0.0	0.0
NUDT16	131870	symbol	H. sapiens	131870	H. sapiens	NUDT16	nudix hydrolase 16		GO:1901639 XDP catabolic process;GO:0035863 dITP catabolic process;GO:0046709 IDP catabolic process		Enzymes/ENZYME proteins/Hydrolases	Nucleoli;Nucleus(Supported)				0.0	0.0	0.0	0.0	0.0	0.0	1.0	0.0	1.0	0.0	0.0	0.0	0.0	0.0	0.0	1.0	0.0	0.0	0.0	0.0
SYNE2	23224	symbol	H. sapiens	23224	H. sapiens	SYNE2	spectrin repeat containing nuclear envelope protein 2	The protein encoded by this gene is a nuclear outer membrane protein that binds cytoplasmic F-actin. This binding tethers the nucleus to the cytoskeleton and aids in the maintenance of the structural integrity of the nucleus. Several transcript variants encoding different isoforms have been found for this gene. [provided by RefSeq, Mar 2009]	GO:0021817 nucleokinesis involved in cell motility in cerebral cortex radial glia guided migration;GO:0021815 modulation of microtubule cytoskeleton involved in cerebral cortex radial glia guided migration;GO:0021814 cell motility involved in cerebral cortex radial glia guided migration			Nuclear membrane(Enhanced)				0.0	0.0	0.0	1.0	0.0	0.0	0.0	0.0	0.0	0.0	0.0	0.0	0.0	0.0	0.0	0.0	1.0	1.0	0.0	0.0
KIDINS220	57498	symbol	H. sapiens	57498	H. sapiens	KIDINS220	kinase D interacting substrate 220	This gene encodes a transmembrane protein that is preferentially expressed in the nervous system where it controls neuronal cell survival, differentiation into exons and dendrites, and synaptic plasticity. The encoded protein interacts with membrane receptors, cytosolic signaling components, and cytoskeletal proteins, serving as a scaffold that mediates crosstalk between the neurotrophin pathway …	GO:0000186 activation of MAPKK activity;GO:0038180 nerve growth factor signaling pathway;GO:0038179 neurotrophin signaling pathway			Nucleoplasm(Approved)				0.0	0.0	0.0	0.0	0.0	0.0	0.0	0.0	1.0	0.0	0.0	0.0	0.0	0.0	0.0	0.0	0.0	0.0	0.0	0.0
MFN2	9927	symbol	H. sapiens	9927	H. sapiens	MFN2	mitofusin 2	This gene encodes a mitochondrial membrane protein that participates in mitochondrial fusion and contributes to the maintenance and operation of the mitochondrial network. This protein is involved in the regulation of vascular smooth muscle cell proliferation, and it may play a role in the pathophysiology of obesity. Mutations in this gene cause Charcot-Marie-Tooth disease type 2A2, and hereditar…	GO:0061734 parkin-mediated stimulation of mitophagy in response to mitochondrial depolarization;GO:0098779 positive regulation of mitophagy in response to mitochondrial depolarization;GO:1905461 positive regulation of vascular associated smooth muscle cell apoptotic process		Transporters				(M5936)HALLMARK OXIDATIVE PHOSPHORYLATION	0.0	0.0	0.0	0.0	0.0	0.0	0.0	0.0	0.0	0.0	1.0	0.0	0.0	1.0	0.0	1.0	1.0	1.0	0.0	0.0
LPIN2	9663	symbol	H. sapiens	9663	H. sapiens	LPIN2	lipin 2	Mouse studies suggest that this gene functions during normal adipose tissue development and may play a role in human triglyceride metabolism. This gene represents a candidate gene for human lipodystrophy, characterized by loss of body fat, fatty liver, hypertriglyceridemia, and insulin resistance. [provided by RefSeq, Jul 2008]	GO:0006646 phosphatidylethanolamine biosynthetic process;GO:0019432 triglyceride biosynthetic process;GO:0006656 phosphatidylcholine biosynthetic process		Enzymes/ENZYME proteins/Hydrolases	Actin filaments;Cytosol;Plasma membrane(Supported)			(M5934)HALLMARK XENOBIOTIC METABOLISM; (M5945)HALLMARK HEME METABOLISM	0.0	0.0	0.0	0.0	0.0	0.0	1.0	0.0	0.0	1.0	0.0	0.0	0.0	0.0	0.0	0.0	0.0	0.0	0.0	0.0
CABIN1	23523	symbol	H. sapiens	23523	H. sapiens	CABIN1	calcineurin binding protein 1	Calcineurin plays an important role in the T-cell receptor-mediated signal transduction pathway. The protein encoded by this gene binds specifically to the activated form of calcineurin and inhibits calcineurin-mediated signal transduction. The encoded protein is found in the nucleus and contains a leucine zipper domain as well as several PEST motifs, sequences which confer targeted degradation t…	GO:0032515 negative regulation of phosphoprotein phosphatase activity;GO:0006336 DNA replication-independent nucleosome assembly;GO:0035308 negative regulation of protein dephosphorylation			Aggresome;Cytosol;Nucleoplasm(Approved)		(M235)PID TCR CALCIUM PATHWAY; (M113)PID NFAT 3PATHWAY		0.0	0.0	0.0	0.0	0.0	0.0	1.0	0.0	0.0	0.0	0.0	0.0	0.0	1.0	0.0	0.0	0.0	0.0	0.0	0.0
PUM2	23369	symbol	H. sapiens	23369	H. sapiens	PUM2	pumilio RNA binding family member 2	This gene encodes a protein that belongs to a family of RNA-binding proteins. The encoded protein functions as a translational repressor during embryonic development and cell differentiation. This protein is also thought to be a positive regulator of cell proliferation in adipose-derived stem cells. Alternate splicing results in multiple transcript variants. [provided by RefSeq, Sep 2013]	GO:1900246 positive regulation of RIG-I signaling pathway;GO:0039535 regulation of RIG-I signaling pathway;GO:0039529 RIG-I signaling pathway			Cytosol(Enhanced)				0.0	0.0	1.0	0.0	0.0	1.0	0.0	0.0	0.0	0.0	0.0	0.0	1.0	0.0	0.0	0.0	0.0	0.0	1.0	0.0
C16orf54	283897	symbol	H. sapiens	283897	H. sapiens	C16orf54	chromosome 16 open reading frame 54									0.0	0.0	0.0	0.0	0.0	0.0	0.0	0.0	0.0	0.0	0.0	0.0	0.0	0.0	0.0	0.0	0.0	0.0	0.0	0.0
SLC16A3	9123	symbol	H. sapiens	9123	H. sapiens	SLC16A3	solute carrier family 16 member 3	Lactic acid and pyruvate transport across plasma membranes is catalyzed by members of the proton-linked monocarboxylate transporter (MCT) family, which has been designated solute carrier family-16. Each MCT appears to have slightly different substrate and inhibitor specificities and transport kinetics, which are related to the metabolic requirements of the tissues in which it is found. The MCTs, …	GO:0035879 plasma membrane lactate transport;GO:0035873 lactate transmembrane transport;GO:0015727 lactate transport		Transporters/Electrochemical Potential-driven transporters	Plasma membrane(Supported)Nuclear membrane(Approved)	Pyruvic acid (Symporter activity)		(M5937)HALLMARK GLYCOLYSIS	0.0	0.0	0.0	0.0	0.0	0.0	0.0	0.0	0.0	0.0	0.0	0.0	0.0	0.0	0.0	0.0	0.0	0.0	0.0	0.0
UBXN2B	137886	symbol	H. sapiens	137886	H. sapiens	UBXN2B	UBX domain protein 2B		GO:1904780 negative regulation of protein localization to centrosome;GO:0046604 positive regulation of mitotic centrosome separation;GO:1904779 regulation of protein localization to centrosome			Nucleoplasm(Approved)				0.0	0.0	0.0	1.0	0.0	0.0	0.0	0.0	0.0	0.0	0.0	0.0	0.0	0.0	0.0	1.0	1.0	1.0	0.0	0.0
PAPOLA	10914	symbol	H. sapiens	10914	H. sapiens	PAPOLA	poly(A) polymerase alpha	The protein encoded by this gene belongs to the poly(A) polymerase family. It is required for the addition of adenosine residues for the creation of the 3'-poly(A) tail of mRNAs. Alternatively spliced transcript variants encoding different isoforms have been found for this gene. [provided by RefSeq, Oct 2011]	GO:0031440 regulation of mRNA 3'-end processing;GO:0006369 termination of RNA polymerase II transcription;GO:0006378 mRNA polyadenylation		Enzymes/ENZYME proteins/Transferases	Nucleoplasm(Enhanced)	Cordycepin Triphosphate (Rna binding);3-Sulfinoalanine (Rna binding);Triphospate (Rna binding)			0.0	0.0	0.0	0.0	0.0	0.0	0.0	0.0	0.0	0.0	0.0	0.0	0.0	0.0	0.0	0.0	0.0	0.0	0.0	0.0
NRBF2	29982	symbol	H. sapiens	29982	H. sapiens	NRBF2	nuclear receptor binding factor 2		GO:0043550 regulation of lipid kinase activity;GO:0006367 transcription initiation from RNA polymerase II promoter;GO:0006352 DNA-templated transcription, initiation			Cytosol;Nucleoplasm(Approved)				0.0	0.0	0.0	0.0	0.0	0.0	0.0	0.0	0.0	0.0	0.0	0.0	0.0	0.0	0.0	0.0	1.0	0.0	0.0	0.0
S100A12	6283	symbol	H. sapiens	6283	H. sapiens	S100A12	S100 calcium binding protein A12	The protein encoded by this gene is a member of the S100 family of proteins containing 2 EF-hand calcium-binding motifs. S100 proteins are localized in the cytoplasm and/or nucleus of a wide range of cells, and involved in the regulation of a number of cellular processes such as cell cycle progression and differentiation. S100 genes include at least 13 members which are located as a cluster on ch…	GO:0030593 neutrophil chemotaxis;GO:0002548 monocyte chemotaxis;GO:0043312 neutrophil degranulation				Olopatadine (Zinc ion binding);Amlexanox (Zinc ion binding)	(M5883)NABA SECRETED FACTORS; (M5885)NABA MATRISOME ASSOCIATED; (M5889)NABA MATRISOME	(M5921)HALLMARK COMPLEMENT	1.0	0.0	0.0	0.0	0.0	1.0	0.0	0.0	1.0	0.0	0.0	0.0	1.0	0.0	0.0	0.0	0.0	0.0	0.0	0.0
ITGA4	3676	symbol	H. sapiens	3676	H. sapiens	ITGA4	integrin subunit alpha 4	The gene encodes a member of the integrin alpha chain family of proteins. Integrins are heterodimeric integral membrane proteins composed of an alpha chain and a beta chain that function in cell surface adhesion and signaling. The encoded preproprotein is proteolytically processed to generate light and heavy chains that comprise the alpha 4 subunit. This subunit associates with a beta 1 or beta 7…	GO:1903238 positive regulation of leukocyte tethering or rolling;GO:1990771 clathrin-dependent extracellular exosome endocytosis;GO:0003366 cell-matrix adhesion involved in ameboidal cell migration		CD markers	Plasma membrane(Approved)	Natalizumab (Metal ion binding);ATL1102 (Metal ion binding);CDP323 (Metal ion binding);R1295 (Metal ion binding);R411 (Metal ion binding);MLN-02 (Metal ion binding);Tinzaparin (Metal ion binding);Vedolizumab (Metal ion binding)	(M212)PID INTEGRIN5 PATHWAY; (M274)PID LYMPH ANGIOGENESIS PATHWAY; (M47)PID INTEGRIN CS PATHWAY	(M5897)HALLMARK IL6 JAK STAT3 SIGNALING	0.0	1.0	0.0	0.0	0.0	0.0	0.0	0.0	0.0	1.0	1.0	1.0	0.0	0.0	0.0	0.0	0.0	1.0	0.0	0.0
ADD3	120	symbol	H. sapiens	120	H. sapiens	ADD3	adducin 3	Adducins are heteromeric proteins composed of different subunits referred to as adducin alpha, beta and gamma. The three subunits are encoded by distinct genes and belong to a family of membrane skeletal proteins involved in the assembly of spectrin-actin network in erythrocytes and at sites of cell-cell contact in epithelial tissues. While adducins alpha and gamma are ubiquitously expressed, the…	GO:0051016 barbed-end actin filament capping;GO:0051693 actin filament capping;GO:0030835 negative regulation of actin filament depolymerization			Plasma membrane(Supported)			(M5942)HALLMARK UV RESPONSE DN; (M5907)HALLMARK ESTROGEN RESPONSE LATE; (M5924)HALLMARK MTORC1 SIGNALING	0.0	0.0	0.0	1.0	0.0	0.0	0.0	0.0	0.0	0.0	0.0	0.0	0.0	0.0	0.0	0.0	0.0	0.0	0.0	0.0
RAB31	11031	symbol	H. sapiens	11031	H. sapiens	RAB31	RAB31, member RAS oncogene family	Small GTP-binding proteins of the RAB family, such as RAB31, play essential roles in vesicle and granule targeting (Bao et al., 2002 [PubMed 11784320]).[supplied by OMIM, Jul 2009]	GO:0060100 positive regulation of phagocytosis, engulfment;GO:0060099 regulation of phagocytosis, engulfment;GO:1905155 positive regulation of membrane invagination						(M5896)HALLMARK TGF BETA SIGNALING; (M5907)HALLMARK ESTROGEN RESPONSE LATE; (M5906)HALLMARK ESTROGEN RESPONSE EARLY	1.0	0.0	0.0	0.0	0.0	0.0	0.0	0.0	0.0	1.0	0.0	0.0	0.0	0.0	0.0	0.0	0.0	1.0	0.0	0.0
DOCK11	139818	symbol	H. sapiens	139818	H. sapiens	DOCK11	dedicator of cytokinesis 11		GO:0002315 marginal zone B cell differentiation;GO:0002313 mature B cell differentiation involved in immune response;GO:0002335 mature B cell differentiation			Nuclear membrane;Nucleoli(Approved)		(M83)PID CDC42 REG PATHWAY		1.0	1.0	0.0	0.0	0.0	0.0	0.0	1.0	0.0	0.0	0.0	1.0	0.0	0.0	0.0	0.0	0.0	0.0	0.0	0.0
CKLF	51192	symbol	H. sapiens	51192	H. sapiens	CKLF	chemokine like factor	The product of this gene is a cytokine. Cytokines are small proteins that have an essential role in the immune and inflammatory responses. This gene is one of several chemokine-like factor genes located in a cluster on chromosome 16. The protein encoded by this gene is a potent chemoattractant for neutrophils, monocytes and lymphocytes. It also can stimulate the proliferation of skeletal muscle c…	GO:0048246 macrophage chemotaxis;GO:0030593 neutrophil chemotaxis;GO:0048247 lymphocyte chemotaxis			Vesicles(Approved)				0.0	0.0	0.0	0.0	0.0	0.0	0.0	0.0	0.0	0.0	0.0	0.0	0.0	0.0	0.0	0.0	0.0	0.0	0.0	0.0
DGCR2	9993	symbol	H. sapiens	9993	H. sapiens	DGCR2	DiGeorge syndrome critical region gene 2	Deletions of the 22q11.2 have been associated with a wide range of developmental defects (notably DiGeorge syndrome, velocardiofacial syndrome, conotruncal anomaly face syndrome and isolated conotruncal cardiac defects) classified under the acronym CATCH 22. The DGCR2 gene encodes a novel putative adhesion receptor protein, which could play a role in neural crest cells migration, a process which …	GO:0050890 cognition;GO:0009887 animal organ morphogenesis;GO:0007155 cell adhesion			Nuclear bodies;Nucleoplasm(Approved)				0.0	0.0	0.0	0.0	0.0	0.0	0.0	0.0	0.0	0.0	0.0	0.0	0.0	0.0	0.0	0.0	0.0	0.0	0.0	0.0
NPEPPS	9520	symbol	H. sapiens	9520	H. sapiens	NPEPPS	aminopeptidase puromycin sensitive	This gene encodes the puromycin-sensitive aminopeptidase, a zinc metallopeptidase which hydrolyzes amino acids from the N-terminus of its substrate. The protein has been localized to both the cytoplasm and to cellular membranes. This enzyme degrades enkaphalins in the brain, and studies in mouse suggest that it is involved in proteolytic events regulating the cell cycle. [provided by RefSeq, Jul …	GO:1903955 positive regulation of protein targeting to mitochondrion;GO:1903214 regulation of protein targeting to mitochondrion;GO:1903749 positive regulation of establishment of protein localization to mitochondrion		Enzymes/{ENZYME proteins/Hydrolases,Peptidases/Metallopeptidases}	Cytosol(Supported)	CHR-2797 (Zinc ion binding)			0.0	0.0	0.0	0.0	0.0	0.0	0.0	0.0	0.0	0.0	0.0	0.0	1.0	0.0	0.0	0.0	0.0	0.0	0.0	0.0
RAB18	22931	symbol	H. sapiens	22931	H. sapiens	RAB18	RAB18, member RAS oncogene family	The protein encoded by this gene is a member of a family of Ras-related small GTPases that regulate membrane trafficking in organelles and transport vesicles. Knockdown studies is zebrafish suggest that this protein may have a role in eye and brain development. Mutations in this gene are associated with Warburg micro syndrome type 3. Alternatively spliced transcript variants have been found for t…	GO:0071786 endoplasmic reticulum tubular network organization;GO:0043312 neutrophil degranulation;GO:0002283 neutrophil activation involved in immune response							1.0	0.0	0.0	0.0	0.0	0.0	0.0	0.0	0.0	0.0	0.0	0.0	0.0	0.0	0.0	0.0	0.0	0.0	0.0	0.0
LRRC4	64101	symbol	H. sapiens	64101	H. sapiens	LRRC4	leucine rich repeat containing 4	This gene is significantly downregulated in primary brain tumors. The exact function of the protein encoded by this gene is unknown. [provided by RefSeq, Jul 2008]	GO:0097119 postsynaptic density protein 95 clustering;GO:0097106 postsynaptic density organization;GO:0099560 synaptic membrane adhesion			Golgi apparatus(Approved)				0.0	0.0	0.0	0.0	0.0	0.0	0.0	0.0	0.0	0.0	0.0	0.0	0.0	0.0	0.0	0.0	0.0	0.0	0.0	0.0
SUPT20H	55578	symbol	H. sapiens	55578	H. sapiens	SUPT20H	SPT20 homolog, SAGA complex component		GO:0007369 gastrulation;GO:0006914 autophagy;GO:0061919 process utilizing autophagic mechanism			Nucleoli fibrillar center(Supported)				0.0	0.0	0.0	0.0	0.0	0.0	0.0	0.0	0.0	0.0	0.0	0.0	0.0	0.0	0.0	0.0	1.0	0.0	0.0	0.0
PFKFB4	5210	symbol	H. sapiens	5210	H. sapiens	PFKFB4	6-phosphofructo-2-kinase/fructose-2,6-biphosphatase 4	The protein encoded by this gene is one of four bifunctional kinase/phosphatases that regulate the concentration of the glycolytic byproduct fructose-2,6-bisphosphate (F2,6BP). The encoded protein is highly expressed in cancer cells and is induced by hypoxia. This protein is essential to the survival of cancer cells under conditions of hypoxia, because it increases the amount of F2,6BP and ATP at…	GO:0045821 positive regulation of glycolytic process;GO:2001171 positive regulation of ATP biosynthetic process;GO:0006110 regulation of glycolytic process		Enzymes/ENZYME proteins/{Hydrolases,Transferases}	Nucleoli(Approved)	Phosphoaminophosphonic Acid-Adenylate Ester (Fructose-2,6-bisphosphate 2-phosphatase activity);Fructose-6-Phosphate (Fructose-2,6-bisphosphate 2-phosphatase activity)			0.0	0.0	0.0	0.0	0.0	0.0	1.0	0.0	0.0	0.0	0.0	0.0	0.0	0.0	0.0	0.0	1.0	0.0	0.0	0.0
APC	324	symbol	H. sapiens	324	H. sapiens	APC	APC regulator of WNT signaling pathway	This gene encodes a tumor suppressor protein that acts as an antagonist of the Wnt signaling pathway. It is also involved in other processes including cell migration and adhesion, transcriptional activation, and apoptosis. Defects in this gene cause familial adenomatous polyposis (FAP), an autosomal dominant pre-malignant disease that usually progresses to malignancy. Disease-associated mutations…	GO:1904781 positive regulation of protein localization to centrosome;GO:0007094 mitotic spindle assembly checkpoint;GO:0071174 mitotic spindle checkpoint					(M31)PID BETA CATENIN DEG PATHWAY; (M90)PID WNT CANONICAL PATHWAY; (M2701)ST MYOCYTE AD PATHWAY	(M5896)HALLMARK TGF BETA SIGNALING; (M5893)HALLMARK MITOTIC SPINDLE	0.0	0.0	0.0	1.0	0.0	0.0	0.0	0.0	1.0	1.0	1.0	0.0	0.0	1.0	0.0	1.0	1.0	0.0	0.0	0.0
CAMK2G	818	symbol	H. sapiens	818	H. sapiens	CAMK2G	calcium/calmodulin dependent protein kinase II gamma	The product of this gene is one of the four subunits of an enzyme which belongs to the serine/threonine protein kinase family, and to the Ca(2+)/calmodulin-dependent protein kinase subfamily. Calcium signaling is crucial for several aspects of plasticity at glutamatergic synapses. In mammalian cells the enzyme is composed of four different chains: alpha, beta, gamma, and delta. The product of thi…	GO:0014733 regulation of skeletal muscle adaptation;GO:0043501 skeletal muscle adaptation;GO:1900034 regulation of cellular response to heat	CAMK Ser/Thr protein kinase family	Enzymes/{ENZYME proteins/Transferases,Kinases/CAMK Ser/Thr protein kinases}	Cell Junctions;Cytosol;Plasma membrane(Supported)	Bosutinib (Protein homodimerization activity);1-tert-butyl-3-(3-methylbenzyl)-1H-pyrazolo[3,4-d]pyrimidin-4-amine (Protein homodimerization activity)	(M16518)ST WNT CA2 CYCLIC GMP PATHWAY; (M266)PID NCADHERIN PATHWAY; (M161)PID IFNG PATHWAY		0.0	0.0	0.0	0.0	0.0	0.0	1.0	0.0	1.0	0.0	0.0	0.0	1.0	0.0	0.0	0.0	0.0	0.0	0.0	1.0
PLB1	151056	symbol	H. sapiens	151056	H. sapiens	PLB1	phospholipase B1	This gene encodes a membrane-associated phospholipase that displays lysophospholipase and phospholipase A2 activities through removal of sn-1 and sn-2 fatty acids of glycerophospholipids. In addition, it displays lipase and retinyl ester hydrolase activities. The encoded protein is highly conserved and is composed of a large, glycosylated extracellular domain composed of four tandem homologous do…	GO:2000344 positive regulation of acrosome reaction;GO:0060046 regulation of acrosome reaction;GO:0036151 phosphatidylcholine acyl-chain remodeling		Enzymes/ENZYME proteins/Hydrolases	Cytosol(Approved)				0.0	0.0	0.0	0.0	0.0	0.0	0.0	0.0	0.0	0.0	0.0	0.0	0.0	0.0	0.0	0.0	0.0	0.0	0.0	0.0
F2RL1	2150	symbol	H. sapiens	2150	H. sapiens	F2RL1	F2R like trypsin receptor 1	This gene encodes a member of the G-protein coupled receptor 1 family of proteins. The encoded cell surface receptor is activated through proteolytic cleavage of its extracellular amino terminus, resulting in a new amino terminus that acts as a tethered ligand that binds to an extracellular loop domain. Activation of the receptor has been shown to stimulate vascular smooth muscle relaxation, dila…	GO:0070963 positive regulation of neutrophil mediated killing of gram-negative bacterium;GO:1900135 positive regulation of renin secretion into blood stream;GO:0070962 positive regulation of neutrophil mediated killing of bacterium		G-protein coupled receptors/GPCRs excl olfactory receptors;Transporters	Plasma membrane(Approved)		(M15743)ST GA12 PATHWAY	(M5890)HALLMARK TNFA SIGNALING VIA NFKB; (M5953)HALLMARK KRAS SIGNALING UP	1.0	1.0	1.0	1.0	0.0	1.0	0.0	1.0	1.0	0.0	0.0	1.0	1.0	1.0	0.0	0.0	0.0	0.0	0.0	1.0
TMX4	56255	symbol	H. sapiens	56255	H. sapiens	TMX4	thioredoxin related transmembrane protein 4	This gene encodes a member of the disulfide isomerase (PDI) family of endoplasmic reticulum (ER) proteins that catalyze protein folding and thiol-disulfide interchange reactions. The encoded protein has an N-terminal ER-signal sequence, a catalytically active thioredoxin domain, one transmembrane domain and C-terminal ASP/GLU-rich calcium binding domain. Unlike most members of this gene family, i…	GO:0045454 cell redox homeostasis;GO:0019725 cellular homeostasis;GO:0055114 oxidation-reduction process			Nuclear membrane(Supported)				0.0	0.0	0.0	0.0	0.0	0.0	0.0	0.0	0.0	0.0	0.0	0.0	0.0	0.0	0.0	0.0	0.0	0.0	0.0	0.0
ADCY7	113	symbol	H. sapiens	113	H. sapiens	ADCY7	adenylate cyclase 7	This gene encodes a membrane-bound adenylate cyclase that catalyses the formation of cyclic AMP from ATP and is inhibitable by calcium. The product of this gene is a member of the adenylyl cyclase class-4/guanylyl cyclase enzyme family that is characterized by the presence of twelve membrane-spanning domains in its sequences. Several transcript variants have been observed for this gene, but the f…	GO:0034199 activation of protein kinase A activity;GO:0006171 cAMP biosynthetic process;GO:1900016 negative regulation of cytokine production involved in inflammatory response		Enzymes/ENZYME proteins/Lyases	Cytosol(Approved)		(M56)PID LPA4 PATHWAY; (M8)PID ENDOTHELIN PATHWAY; (M15)PID LYSOPHOSPHOLIPID PATHWAY		0.0	0.0	0.0	0.0	0.0	0.0	0.0	0.0	1.0	1.0	0.0	0.0	1.0	0.0	0.0	0.0	0.0	0.0	0.0	0.0
TAOK1	57551	symbol	H. sapiens	57551	H. sapiens	TAOK1	TAO kinase 1		GO:0007257 activation of JUN kinase activity;GO:0007095 mitotic G2 DNA damage checkpoint;GO:0007026 negative regulation of microtubule depolymerization	STE Ser/Thr protein kinase family	Enzymes/{ENZYME proteins/Transferases,Kinases/STE Ser/Thr protein kinases}	Vesicles(Approved)		(M20)PID P38 MKK3 6PATHWAY		0.0	0.0	0.0	1.0	1.0	0.0	0.0	0.0	1.0	0.0	0.0	0.0	0.0	0.0	0.0	1.0	0.0	0.0	0.0	0.0
INTS3	65123	symbol	H. sapiens	65123	H. sapiens	INTS3	integrator complex subunit 3	The protein encoded by this gene can form a complex with human single-strand DNA binding proteins 1 or 2 (hSSB1 and hSSB2) and other proteins to mediate genome stability and the DNA damage response. The encoded protein is also part of a multiprotein complex that interacts with the C-terminal domain of RNA polymerase II large subunit to help regulate processing of U1 and U2 small nuclear RNAs. [pr…	GO:0042795 snRNA transcription by RNA polymerase II;GO:0009301 snRNA transcription;GO:0016180 snRNA processing			Nucleoli;Nucleus(Supported)				0.0	0.0	0.0	0.0	0.0	0.0	0.0	0.0	0.0	0.0	0.0	0.0	0.0	0.0	0.0	1.0	0.0	0.0	0.0	0.0
DPF2	5977	symbol	H. sapiens	5977	H. sapiens	DPF2	double PHD fingers 2	The protein encoded by this gene is a member of the d4 domain family, characterized by a zinc finger-like structural motif. This protein functions as a transcription factor which is necessary for the apoptotic response following deprivation of survival factors. It likely serves a regulatory role in rapid hematopoietic cell growth and turnover. This gene is considered a candidate gene for multiple…	GO:1905454 negative regulation of myeloid progenitor cell differentiation;GO:1905453 regulation of myeloid progenitor cell differentiation;GO:1901533 negative regulation of hematopoietic progenitor cell differentiation			Nucleoplasm(Supported)				0.0	1.0	0.0	0.0	1.0	0.0	0.0	0.0	0.0	0.0	1.0	1.0	0.0	0.0	0.0	0.0	0.0	0.0	0.0	0.0
WDFY4	57705	symbol	H. sapiens	57705	H. sapiens	WDFY4	WDFY family member 4					Cytosol;Nucleoplasm(Approved)				0.0	0.0	0.0	0.0	0.0	0.0	0.0	0.0	0.0	0.0	0.0	0.0	0.0	0.0	0.0	0.0	0.0	0.0	0.0	0.0
ATM	472	symbol	H. sapiens	472	H. sapiens	ATM	ATM serine/threonine kinase	The protein encoded by this gene belongs to the PI3/PI4-kinase family. This protein is an important cell cycle checkpoint kinase that phosphorylates; thus, it functions as a regulator of a wide variety of downstream proteins, including tumor suppressor proteins p53 and BRCA1, checkpoint kinase CHK2, checkpoint proteins RAD17 and RAD9, and DNA repair protein NBS1. This protein and the closely rela…	GO:0002331 pre-B cell allelic exclusion;GO:1904884 positive regulation of telomerase catalytic core complex assembly;GO:0072434 signal transduction involved in mitotic G2 DNA damage checkpoint	Atypical: PI3/PI4-kinase family	Enzymes/{ENZYME proteins/Transferases,Kinases/Atypical kinases}	Nucleoplasm(Supported)	Caffeine (Protein serine/threonine kinase activity)	(M37)PID NFKAPPAB CANONICAL PATHWAY; (M20)PID P38 MKK3 6PATHWAY; (M258)PID BARD1 PATHWAY		1.0	1.0	0.0	1.0	1.0	0.0	0.0	0.0	1.0	0.0	1.0	1.0	0.0	1.0	0.0	1.0	1.0	1.0	1.0	0.0
CEP63	80254	symbol	H. sapiens	80254	H. sapiens	CEP63	centrosomal protein 63	This gene encodes a protein with six coiled-coil domains. The protein is localized to the centrosome, a non-membraneous organelle that functions as the major microtubule-organizing center in animal cells. Several alternatively spliced transcript variants have been found, but their biological validity has not been determined. [provided by RefSeq, Jul 2008]	GO:0098535 de novo centriole assembly involved in multi-ciliated epithelial cell differentiation;GO:0097742 de novo centriole assembly;GO:1903251 multi-ciliated epithelial cell differentiation			Nucleoplasm(Approved)				0.0	0.0	0.0	0.0	0.0	0.0	0.0	0.0	0.0	0.0	0.0	0.0	0.0	0.0	0.0	1.0	0.0	1.0	0.0	0.0
ANKRD44	91526	symbol	H. sapiens	91526	H. sapiens	ANKRD44	ankyrin repeat domain 44					Mitochondria;Nuclear speckles(Approved)				0.0	0.0	0.0	0.0	0.0	0.0	0.0	0.0	0.0	0.0	0.0	0.0	0.0	0.0	0.0	0.0	0.0	0.0	0.0	0.0
LMBRD1	55788	symbol	H. sapiens	55788	H. sapiens	LMBRD1	LMBR1 domain containing 1	This gene encodes a lysosomal membrane protein that may be involved in the transport and metabolism of cobalamin. This protein also interacts with the large form of the hepatitis delta antigen and may be required for the nucleocytoplasmic shuttling of the hepatitis delta virus. Mutations in this gene are associated with the vitamin B12 metabolism disorder termed, homocystinuria-megaloblastic anem…	GO:0015889 cobalamin transport;GO:0009235 cobalamin metabolic process;GO:0051180 vitamin transport		Transporters					0.0	0.0	0.0	0.0	0.0	0.0	0.0	0.0	0.0	0.0	0.0	0.0	0.0	0.0	0.0	0.0	0.0	0.0	0.0	0.0
ATP2B4	493	symbol	H. sapiens	493	H. sapiens	ATP2B4	ATPase plasma membrane Ca2+ transporting 4	The protein encoded by this gene belongs to the family of P-type primary ion transport ATPases characterized by the formation of an aspartyl phosphate intermediate during the reaction cycle. These enzymes remove bivalent calcium ions from eukaryotic cells against very large concentration gradients and play a critical role in intracellular calcium homeostasis. The mammalian plasma membrane calcium…	GO:1900082 negative regulation of arginine catabolic process;GO:1903249 negative regulation of citrulline biosynthetic process;GO:0140199 negative regulation of adenylate cyclase-activating adrenergic receptor signaling pathway involved in heart process		Enzymes/ENZYME proteins/Hydrolases;Transporters/Primary Active Transporters	Plasma membrane(Supported)			(M5942)HALLMARK UV RESPONSE DN; (M5907)HALLMARK ESTROGEN RESPONSE LATE	0.0	0.0	0.0	0.0	0.0	0.0	0.0	0.0	1.0	1.0	0.0	0.0	0.0	1.0	0.0	1.0	0.0	0.0	1.0	0.0
CMTM2	146225	symbol	H. sapiens	146225	H. sapiens	CMTM2	CKLF like MARVEL transmembrane domain containing 2	This gene belongs to the chemokine-like factor gene superfamily, a novel family that links the chemokine and the transmembrane 4 superfamilies of signaling molecules. The protein encoded by this gene may play an important role in testicular development. [provided by RefSeq, Jul 2008]	GO:0006935 chemotaxis;GO:0042330 taxis;GO:0040011 locomotion					(M58)PID AR PATHWAY		0.0	0.0	0.0	0.0	0.0	0.0	0.0	0.0	0.0	0.0	0.0	0.0	0.0	0.0	0.0	0.0	0.0	0.0	0.0	0.0
FAM45A	404636	gene_synonym	H. sapiens	404636	H. sapiens	DENND10	DENN domain containing 10					Centrosome;Cytosol;Plasma membrane(Approved)				0.0	0.0	0.0	0.0	0.0	0.0	0.0	0.0	0.0	0.0	0.0	0.0	0.0	0.0	0.0	0.0	0.0	0.0	0.0	0.0
EIF4E3	317649	symbol	H. sapiens	317649	H. sapiens	EIF4E3	eukaryotic translation initiation factor 4E family member 3	EIF4E3 belongs to the EIF4E family of translational initiation factors that interact with the 5-prime cap structure of mRNA and recruit mRNA to the ribosome (Joshi et al., 2004 [PubMed 15153109]).[supplied by OMIM, Mar 2008]	GO:0006413 translational initiation;GO:0006417 regulation of translation;GO:0034248 regulation of cellular amide metabolic process			Nucleoli fibrillar center(Approved)			(M5913)HALLMARK INTERFERON GAMMA RESPONSE	0.0	0.0	0.0	0.0	0.0	0.0	0.0	0.0	0.0	0.0	0.0	0.0	0.0	0.0	0.0	0.0	0.0	0.0	0.0	0.0
SCAP	22937	symbol	H. sapiens	22937	H. sapiens	SCAP	SREBF chaperone	This gene encodes a protein with a sterol sensing domain (SSD) and seven WD domains. In the presence of cholesterol, this protein binds to sterol regulatory element binding proteins (SREBPs) and mediates their transport from the ER to the Golgi. The SREBPs are then proteolytically cleaved and regulate sterol biosynthesis. Alternative splicing results in multiple transcript variants. [provided by …	GO:0045716 positive regulation of low-density lipoprotein particle receptor biosynthetic process;GO:0045541 negative regulation of cholesterol biosynthetic process;GO:0106119 negative reguation of sterol biosynthetic process					(M7997)SA CASPASE CASCADE		0.0	0.0	0.0	0.0	0.0	0.0	0.0	0.0	0.0	1.0	0.0	0.0	0.0	0.0	0.0	0.0	0.0	0.0	0.0	0.0
STXBP5	134957	symbol	H. sapiens	134957	H. sapiens	STXBP5	syntaxin binding protein 5	Syntaxin 1 is a component of the 7S and 20S SNARE complexes which are involved in docking and fusion of synaptic vesicles with the presynaptic plasma membrane. This gene encodes a syntaxin 1 binding protein. In rat, a similar protein dissociates syntaxin 1 from the Munc18/n-Sec1/rbSec1 complex to form a 10S complex, an intermediate which can be converted to the 7S SNARE complex. Thus this protein…	GO:0045921 positive regulation of exocytosis;GO:0017157 regulation of exocytosis;GO:1903532 positive regulation of secretion by cell			Cytosol(Enhanced)				0.0	0.0	0.0	0.0	0.0	0.0	0.0	1.0	0.0	0.0	0.0	0.0	1.0	0.0	0.0	0.0	0.0	0.0	0.0	0.0
NDEL1	81565	symbol	H. sapiens	81565	H. sapiens	NDEL1	nudE neurodevelopment protein 1 like 1	This gene encodes a coiled-coil protein that plays a role in multiple processes including cytoskeletal organization, cell signaling and neuron migration, outgrowth and maintenance. Alternatively spliced transcript variants encoding multiple isoforms have been observed for this gene, and a pseudogene of this gene is located on the long arm of chromosome X. [provided by RefSeq, Mar 2012]	GO:0048680 positive regulation of axon regeneration;GO:0021799 cerebral cortex radially oriented cell migration;GO:0045773 positive regulation of axon extension					(M163)PID LIS1 PATHWAY; (M242)PID AURORA A PATHWAY		0.0	0.0	0.0	1.0	0.0	0.0	0.0	1.0	1.0	1.0	0.0	0.0	1.0	0.0	0.0	0.0	0.0	1.0	0.0	0.0
MPPE1	65258	symbol	H. sapiens	65258	H. sapiens	MPPE1	metallophosphoesterase 1		GO:0006506 GPI anchor biosynthetic process;GO:0006505 GPI anchor metabolic process;GO:0006661 phosphatidylinositol biosynthetic process			Golgi apparatus(Supported)Nucleoplasm(Uncertain)				0.0	0.0	0.0	0.0	0.0	0.0	0.0	0.0	0.0	0.0	0.0	0.0	0.0	0.0	0.0	0.0	0.0	1.0	0.0	0.0
RNF167	26001	symbol	H. sapiens	26001	H. sapiens	RNF167	ring finger protein 167	RNF167 is an E3 ubiquitin ligase that interacts with TSSC5 (SLC22A18; MIM 602631) and, together with UBCH6 (UBE2E1; MIM 602916), facilitates TSSC5 polyubiquitylation (Yamada and Gorbsky, 2006 [PubMed 16314844]).[supplied by OMIM, Mar 2008]	GO:0000209 protein polyubiquitination;GO:0006511 ubiquitin-dependent protein catabolic process;GO:0019941 modification-dependent protein catabolic process		Enzymes/ENZYME proteins/Transferases	Cytosol(Approved)				0.0	0.0	0.0	0.0	0.0	0.0	0.0	0.0	0.0	0.0	0.0	0.0	0.0	0.0	0.0	1.0	0.0	0.0	0.0	0.0
TRIM27	5987	symbol	H. sapiens	5987	H. sapiens	TRIM27	tripartite motif containing 27	This gene encodes a member of the tripartite motif (TRIM) family. The TRIM motif includes three zinc-binding domains, a RING, a B-box type 1 and a B-box type 2, and a coiled-coil region. This protein localizes to the nuclear matrix. It interacts with the enhancer of polycomb protein and represses gene transcription. It is also thought to be involved in the differentiation of male germ cells. Fusi…	GO:1902187 negative regulation of viral release from host cell;GO:1900041 negative regulation of interleukin-2 secretion;GO:0051127 positive regulation of actin nucleation		Enzymes/ENZYME proteins/Transferases	Nucleoli;Nucleus(Approved)				0.0	0.0	0.0	1.0	0.0	0.0	0.0	0.0	1.0	0.0	0.0	1.0	1.0	1.0	1.0	0.0	0.0	0.0	0.0	0.0
UPF1	5976	symbol	H. sapiens	5976	H. sapiens	UPF1	UPF1 RNA helicase and ATPase	This gene encodes a protein that is part of a post-splicing multiprotein complex involved in both mRNA nuclear export and mRNA surveillance. mRNA surveillance detects exported mRNAs with truncated open reading frames and initiates nonsense-mediated mRNA decay (NMD). When translation ends upstream from the last exon-exon junction, this triggers NMD to degrade mRNAs containing premature stop codons…	GO:0061158 3'-UTR-mediated mRNA destabilization;GO:0000294 nuclear-transcribed mRNA catabolic process, endonucleolytic cleavage-dependent decay;GO:0032201 telomere maintenance via semi-conservative replication			Nucleoplasm(Supported)			(M5901)HALLMARK G2M CHECKPOINT	0.0	0.0	0.0	1.0	0.0	0.0	0.0	0.0	0.0	0.0	0.0	0.0	0.0	0.0	0.0	1.0	1.0	0.0	1.0	0.0
ERO1A	30001	symbol	H. sapiens	30001	H. sapiens	ERO1A	endoplasmic reticulum oxidoreductase 1 alpha		GO:0051209 release of sequestered calcium ion into cytosol;GO:0097553 calcium ion transmembrane import into cytosol;GO:0010260 animal organ senescence						(M5922)HALLMARK UNFOLDED PROTEIN RESPONSE; (M5891)HALLMARK HYPOXIA; (M5924)HALLMARK MTORC1 SIGNALING	0.0	0.0	0.0	0.0	0.0	0.0	0.0	0.0	0.0	0.0	1.0	0.0	0.0	0.0	0.0	0.0	0.0	0.0	0.0	0.0
PARP4	143	symbol	H. sapiens	143	H. sapiens	PARP4	poly(ADP-ribose) polymerase family member 4	This gene encodes poly(ADP-ribosyl)transferase-like 1 protein, which is capable of catalyzing a poly(ADP-ribosyl)ation reaction. This protein has a catalytic domain which is homologous to that of poly (ADP-ribosyl) transferase, but lacks an N-terminal DNA binding domain which activates the C-terminal catalytic domain of poly (ADP-ribosyl) transferase. Since this protein is not capable of binding …	GO:0051972 regulation of telomerase activity;GO:0006471 protein ADP-ribosylation;GO:2000278 regulation of DNA biosynthetic process		Enzymes/ENZYME proteins/Transferases	Cytosol(Supported)				0.0	0.0	0.0	0.0	0.0	0.0	0.0	0.0	0.0	0.0	0.0	0.0	0.0	0.0	0.0	0.0	0.0	0.0	0.0	0.0
UBE2D1	7321	symbol	H. sapiens	7321	H. sapiens	UBE2D1	ubiquitin conjugating enzyme E2 D1	The modification of proteins with ubiquitin is an important cellular mechanism for targeting abnormal or short-lived proteins for degradation. Ubiquitination involves at least three classes of enzymes: ubiquitin-activating enzymes, or E1s, ubiquitin-conjugating enzymes, or E2s, and ubiquitin-protein ligases, or E3s. This gene encodes a member of the E2 ubiquitin-conjugating enzyme family. This en…	GO:0035666 TRIF-dependent toll-like receptor signaling pathway;GO:0002756 MyD88-independent toll-like receptor signaling pathway;GO:1902916 positive regulation of protein polyubiquitination		Enzymes/ENZYME proteins/Transferases	Cytosol(Supported)Plasma membrane(Uncertain)		(M214)PID ERBB1 INTERNALIZATION PATHWAY; (M261)PID P53 REGULATION PATHWAY	(M5950)HALLMARK ALLOGRAFT REJECTION	0.0	0.0	1.0	0.0	0.0	1.0	0.0	0.0	0.0	0.0	0.0	0.0	0.0	0.0	0.0	1.0	0.0	0.0	0.0	0.0
SMARCC2	6601	symbol	H. sapiens	6601	H. sapiens	SMARCC2	SWI/SNF related, matrix associated, actin dependent regulator of chromatin subfamily c member 2	The protein encoded by this gene is a member of the SWI/SNF family of proteins, whose members display helicase and ATPase activities and which are thought to regulate transcription of certain genes by altering the chromatin structure around those genes. The encoded protein is part of the large ATP-dependent chromatin remodeling complex SNF/SWI and contains a predicted leucine zipper motif typical…	GO:0006337 nucleosome disassembly;GO:0031498 chromatin disassembly;GO:0032986 protein-DNA complex disassembly		Transcription factors/Helix-turn-helix domains	Nucleoplasm(Enhanced)		(M115)PID REG GR PATHWAY		0.0	0.0	0.0	1.0	0.0	0.0	0.0	0.0	0.0	0.0	0.0	0.0	0.0	0.0	0.0	0.0	0.0	0.0	0.0	0.0
LY75	4065	symbol	H. sapiens	4065	H. sapiens	LY75	lymphocyte antigen 75		GO:0006954 inflammatory response;GO:0006897 endocytosis;GO:0098657 import into cell		CD markers	Golgi apparatus(Approved)			(M5950)HALLMARK ALLOGRAFT REJECTION	0.0	0.0	0.0	0.0	0.0	0.0	0.0	0.0	0.0	0.0	0.0	0.0	0.0	0.0	0.0	0.0	0.0	0.0	0.0	0.0
C7orf43	55262	gene_synonym	H. sapiens	55262	H. sapiens	MAP11	microtubule associated protein 11		GO:0042127 regulation of cell proliferation;GO:0008283 cell proliferation;GO:0050794 regulation of cellular process			Microtubule organizing center;Vesicles(Enhanced)Plasma membrane(Approved)				0.0	0.0	0.0	0.0	0.0	0.0	0.0	0.0	0.0	0.0	0.0	0.0	0.0	0.0	0.0	0.0	0.0	0.0	0.0	0.0
OSTF1	26578	symbol	H. sapiens	26578	H. sapiens	OSTF1	osteoclast stimulating factor 1	Osteoclast-stimulating factor-1 is an intracellular protein produced by osteoclasts that indirectly induces osteoclast formation and bone resorption (Reddy et al., 1998 [PubMed 10092216]).[supplied by OMIM, Mar 2008]	GO:0043312 neutrophil degranulation;GO:0002283 neutrophil activation involved in immune response;GO:0042119 neutrophil activation			Cytosol(Supported)				1.0	0.0	0.0	0.0	0.0	0.0	0.0	0.0	0.0	0.0	0.0	0.0	0.0	0.0	0.0	0.0	0.0	0.0	0.0	0.0
PIP4K2A	5305	symbol	H. sapiens	5305	H. sapiens	PIP4K2A	phosphatidylinositol-5-phosphate 4-kinase type 2 alpha	Phosphatidylinositol-5,4-bisphosphate, the precursor to second messengers of the phosphoinositide signal transduction pathways, is thought to be involved in the regulation of secretion, cell proliferation, differentiation, and motility. The protein encoded by this gene is one of a family of enzymes capable of catalyzing the phosphorylation of phosphatidylinositol-5-phosphate on the fourth hydroxy…	GO:2000786 positive regulation of autophagosome assembly;GO:0035855 megakaryocyte development;GO:2000785 regulation of autophagosome assembly		Enzymes/ENZYME proteins/Transferases	Cytosol;Plasma membrane(Supported)Golgi apparatus(Approved)				0.0	1.0	0.0	0.0	0.0	0.0	0.0	0.0	0.0	0.0	0.0	0.0	0.0	0.0	0.0	0.0	1.0	0.0	0.0	0.0
GLTSCR1L	23506	gene_synonym	H. sapiens	23506	H. sapiens	BICRAL	BRD4 interacting chromatin remodeling complex associated protein like					Nucleoplasm(Supported)				0.0	0.0	0.0	0.0	0.0	0.0	0.0	0.0	0.0	0.0	0.0	0.0	0.0	0.0	0.0	0.0	0.0	0.0	0.0	0.0
HSDL2	84263	symbol	H. sapiens	84263	H. sapiens	HSDL2	hydroxysteroid dehydrogenase like 2		GO:0055114 oxidation-reduction process;GO:0008152 metabolic process;GO:0008150 biological_process			Mitochondria(Supported)			(M5935)HALLMARK FATTY ACID METABOLISM	0.0	0.0	0.0	0.0	0.0	0.0	0.0	0.0	0.0	0.0	0.0	0.0	0.0	0.0	0.0	0.0	0.0	0.0	0.0	0.0
LPCAT2	54947	symbol	H. sapiens	54947	H. sapiens	LPCAT2	lysophosphatidylcholine acyltransferase 2	This gene encodes a member of the lysophospholipid acyltransferase family. The encoded enzyme may function in two ways: to catalyze the biosynthesis of platelet-activating factor (1-O-alkyl-2-acetyl-sn-glycero-3-phosphocholine) from 1-O-alkyl-sn-glycero-3-phosphocholine, and to catalyze the synthesis of glycerophospholipid precursors from arachidonyl-CoA and lysophosphatidylcholine. The encoded p…	GO:0006663 platelet activating factor biosynthetic process;GO:0046469 platelet activating factor metabolic process;GO:0036151 phosphatidylcholine acyl-chain remodeling		Enzymes/ENZYME proteins/Transferases	Endoplasmic reticulum;Lipid droplets(Enhanced)				0.0	0.0	0.0	0.0	0.0	0.0	0.0	0.0	0.0	0.0	0.0	0.0	0.0	0.0	0.0	0.0	0.0	0.0	0.0	0.0
MANSC1	54682	symbol	H. sapiens	54682	H. sapiens	MANSC1	MANSC domain containing 1					Golgi apparatus;Vesicles(Approved)				0.0	0.0	0.0	0.0	0.0	0.0	0.0	0.0	0.0	0.0	0.0	0.0	0.0	0.0	0.0	0.0	0.0	0.0	0.0	0.0
TBC1D1	23216	symbol	H. sapiens	23216	H. sapiens	TBC1D1	TBC1 domain family member 1	TBC1D1 is the founding member of a family of proteins sharing a 180- to 200-amino acid TBC domain presumed to have a role in regulating cell growth and differentiation. These proteins share significant homology with TRE2 (USP6; MIM 604334), yeast Bub2, and CDC16 (MIM 603461) (White et al., 2000 [PubMed 10965142]).[supplied by OMIM, Mar 2008]	GO:1902017 regulation of cilium assembly;GO:0090630 activation of GTPase activity;GO:0120032 regulation of plasma membrane bounded cell projection assembly		Transporters/Accessory Factors Involved in Transport	Nucleoli(Uncertain)				0.0	0.0	0.0	0.0	0.0	0.0	0.0	1.0	0.0	0.0	0.0	0.0	0.0	0.0	0.0	0.0	1.0	0.0	0.0	0.0
ATXN7	6314	symbol	H. sapiens	6314	H. sapiens	ATXN7	ataxin 7	The autosomal dominant cerebellar ataxias (ADCA) are a heterogeneous group of neurodegenerative disorders characterized by progressive degeneration of the cerebellum, brain stem and spinal cord. Clinically, ADCA has been divided into three groups: ADCA types I-III. ADCAI is genetically heterogeneous, with five genetic loci, designated spinocerebellar ataxia (SCA) 1, 2, 3, 4 and 6, being assigned …	GO:0016578 histone deubiquitination;GO:0007601 visual perception;GO:0016579 protein deubiquitination			Cytosol;Nucleoplasm(Supported)				0.0	0.0	0.0	0.0	1.0	0.0	0.0	0.0	0.0	0.0	0.0	0.0	0.0	0.0	0.0	0.0	0.0	0.0	0.0	0.0
LDB1	8861	symbol	H. sapiens	8861	H. sapiens	LDB1	LIM domain binding 1		GO:0021702 cerebellar Purkinje cell differentiation;GO:0043973 histone H3-K4 acetylation;GO:0021694 cerebellar Purkinje cell layer formation			Nucleoplasm(Approved)			(M5919)HALLMARK HEDGEHOG SIGNALING	0.0	1.0	0.0	0.0	1.0	0.0	0.0	0.0	0.0	0.0	0.0	1.0	0.0	0.0	0.0	0.0	0.0	0.0	0.0	0.0
TMEM55A	55529	gene_synonym	H. sapiens	55529	H. sapiens	PIP4P2	phosphatidylinositol-4,5-bisphosphate 4-phosphatase 2	TMEM55A catalyzes the degradation of phosphatidylinositol 4,5-bisphosphate (PtdIns-4,5-P2) by removing the 4-phosphate (Ungewickell et al., 2005 [PubMed 16365287]).[supplied by OMIM, Mar 2008]	GO:0050765 negative regulation of phagocytosis;GO:0046856 phosphatidylinositol dephosphorylation;GO:0045806 negative regulation of endocytosis		Enzymes/ENZYME proteins/Hydrolases					0.0	0.0	0.0	0.0	0.0	0.0	1.0	0.0	0.0	0.0	0.0	0.0	0.0	0.0	0.0	0.0	0.0	0.0	0.0	0.0
CSF1R	1436	symbol	H. sapiens	1436	H. sapiens	CSF1R	colony stimulating factor 1 receptor	The protein encoded by this gene is the receptor for colony stimulating factor 1, a cytokine which controls the production, differentiation, and function of macrophages. This receptor mediates most if not all of the biological effects of this cytokine. Ligand binding activates the receptor kinase through a process of oligomerization and transphosphorylation. The encoded protein is a tyrosine kina…	GO:0090197 positive regulation of chemokine secretion;GO:0038145 macrophage colony-stimulating factor signaling pathway;GO:0090196 regulation of chemokine secretion	Tyr protein kinase family	CD markers;Enzymes/{ENZYME proteins/Transferases,Kinases/Tyr protein kinases};RAS pathway related proteins	Plasma membrane(Supported)Vesicles(Approved)	Imatinib (Protein homodimerization activity);Sunitinib (Protein homodimerization activity);ABT-869 (Protein homodimerization activity);5-CYANO-FURAN-2-CARBOXYLIC ACID [5-HYDROXYMETHYL-2-(4-METHYL-PIPERIDIN-1-YL)-PHENYL]-AMIDE (Protein homodimerization activity);6-CHLORO-3-(3-METHYLISOXAZOL-5-YL)-4-PHENYLQUINOLIN-2(1H)-ONE (Protein homodimerization activity)	(M91)PID TCPTP PATHWAY; (M50)PID PTP1B PATHWAY; (M160)PID AVB3 INTEGRIN PATHWAY		0.0	1.0	0.0	1.0	0.0	0.0	0.0	0.0	1.0	1.0	0.0	1.0	1.0	0.0	0.0	0.0	0.0	0.0	0.0	1.0
KRT23	25984	symbol	H. sapiens	25984	H. sapiens	KRT23	keratin 23	The protein encoded by this gene is a member of the keratin family. The keratins are intermediate filament proteins responsible for the structural integrity of epithelial cells and are subdivided into cytokeratins and hair keratins. The type I cytokeratins consist of acidic proteins which are arranged in pairs of heterotypic keratin chains. The type I cytokeratin genes are clustered in a region o…	GO:0070268 cornification;GO:0031424 keratinization;GO:0030216 keratinocyte differentiation			Cytosol;Intermediate filaments(Approved)				0.0	0.0	0.0	0.0	0.0	0.0	0.0	0.0	0.0	0.0	0.0	0.0	0.0	0.0	0.0	0.0	0.0	0.0	0.0	0.0
KDM3B	51780	symbol	H. sapiens	51780	H. sapiens	KDM3B	lysine demethylase 3B		GO:0033169 histone H3-K9 demethylation;GO:0072718 response to cisplatin;GO:0070076 histone lysine demethylation			Nucleoplasm(Enhanced)				0.0	0.0	0.0	0.0	1.0	0.0	0.0	0.0	0.0	0.0	0.0	0.0	0.0	0.0	0.0	0.0	0.0	0.0	0.0	0.0
TRIM21	6737	symbol	H. sapiens	6737	H. sapiens	TRIM21	tripartite motif containing 21	This gene encodes a member of the tripartite motif (TRIM) family. The TRIM motif includes three zinc-binding domains, a RING, a B-box type 1 and a B-box type 2, and a coiled-coil region. The encoded protein is part of the RoSSA ribonucleoprotein, which includes a single polypeptide and one of four small RNA molecules. The RoSSA particle localizes to both the cytoplasm and the nucleus. RoSSA inter…	GO:1902187 negative regulation of viral release from host cell;GO:0046598 positive regulation of viral entry into host cell;GO:1902186 regulation of viral release from host cell		Enzymes/ENZYME proteins/Transferases	Nucleoplasm(Approved)			(M5911)HALLMARK INTERFERON ALPHA RESPONSE; (M5913)HALLMARK INTERFERON GAMMA RESPONSE	0.0	0.0	0.0	0.0	0.0	0.0	0.0	0.0	0.0	0.0	0.0	0.0	1.0	1.0	0.0	1.0	1.0	0.0	0.0	1.0
LPGAT1	9926	symbol	H. sapiens	9926	H. sapiens	LPGAT1	lysophosphatidylglycerol acyltransferase 1	This gene encodes a member of the lysophospholipid acyltransferase family. The encoded protein catalyzes the reacylation of lysophosphatidylglycerol to phosphatidylglycerol, a membrane phospholipid that is an important precursor for the synthesis of cardiolipin. Alternative splicing results in multiple transcript variants. [provided by RefSeq, Mar 2016]	GO:0036148 phosphatidylglycerol acyl-chain remodeling;GO:0045723 positive regulation of fatty acid biosynthetic process;GO:0045923 positive regulation of fatty acid metabolic process							0.0	0.0	0.0	0.0	0.0	0.0	0.0	0.0	0.0	0.0	0.0	0.0	0.0	0.0	0.0	0.0	0.0	0.0	0.0	0.0
RUNX2	860	symbol	H. sapiens	860	H. sapiens	RUNX2	RUNX family transcription factor 2	This gene is a member of the RUNX family of transcription factors and encodes a nuclear protein with an Runt DNA-binding domain. This protein is essential for osteoblastic differentiation and skeletal morphogenesis and acts as a scaffold for nucleic acids and regulatory factors involved in skeletal gene expression. The protein can bind DNA both as a monomer or, with more affinity, as a subunit of…	GO:0032332 positive regulation of chondrocyte differentiation;GO:0002051 osteoblast fate commitment;GO:0042487 regulation of odontogenesis of dentin-containing tooth		Transcription factors/Immunoglobulin fold	Nucleoplasm(Enhanced)		(M288)PID HES HEY PATHWAY; (M276)PID FGF PATHWAY; (M279)PID RB 1PATHWAY		0.0	1.0	0.0	0.0	0.0	0.0	0.0	0.0	0.0	1.0	0.0	1.0	0.0	0.0	0.0	0.0	0.0	0.0	0.0	0.0
CEACAM3	1084	symbol	H. sapiens	1084	H. sapiens	CEACAM3	carcinoembryonic antigen related cell adhesion molecule 3	This gene encodes a member of the family of carcinoembryonic antigen-related cell adhesion molecules (CEACAMs), which are used by several bacterial pathogens to bind and invade host cells. The encoded transmembrane protein directs phagocytosis of several bacterial species that is dependent on the small GTPase Rac. It is thought to serve an important role in controlling human-specific pathogens by…	GO:0043312 neutrophil degranulation;GO:0002283 neutrophil activation involved in immune response;GO:0042119 neutrophil activation		CD markers					1.0	0.0	0.0	0.0	0.0	0.0	0.0	0.0	0.0	0.0	0.0	0.0	0.0	0.0	0.0	0.0	0.0	0.0	0.0	0.0
RCBTB2	1102	symbol	H. sapiens	1102	H. sapiens	RCBTB2	RCC1 and BTB domain containing protein 2	This gene encodes a protein containing two C-terminal BTB/POZ domains that is related to regulator of chromosome condensation (RCC). The encoded protein may act as a guanine nucleotide exchange factor. This gene is observed to be lost or underexpressed in prostate cancers. There is a pseudogene of this gene on chromosome 10. Alternative splicing results in multiple transcript variants. [provided …				Golgi apparatus;Nucleus(Approved)				0.0	0.0	0.0	0.0	0.0	0.0	0.0	0.0	0.0	0.0	0.0	0.0	0.0	0.0	0.0	0.0	0.0	0.0	0.0	0.0
NCOA2	10499	symbol	H. sapiens	10499	H. sapiens	NCOA2	nuclear receptor coactivator 2	The protein encoded by this gene functions as a transcriptional coactivator for nuclear hormone receptors, including steroid, thyroid, retinoid, and vitamin D receptors. The encoded protein acts as an intermediary factor for the ligand-dependent activity of these nuclear receptors, which regulate their target genes upon binding of cognate response elements. This gene has been found to be involved…	GO:1904017 cellular response to Thyroglobulin triiodothyronine;GO:0015721 bile acid and bile salt transport;GO:1904016 response to Thyroglobulin triiodothyronine		Transcription factors/Basic domains	Nuclear bodies;Nucleoplasm(Supported)	Genistein (Transcription coactivator activity);Methyltrienolone (Transcription coactivator activity);17-METHYL-17-ALPHA-DIHYDROEQUILENIN (Transcription coactivator activity);4-(2-amino-1-methyl-1H-imidazo[4,5-b]pyridin-6-yl)phenol (Transcription coactivator activity);N-(2,2,2-TRIFLUOROETHYL)-N-{4-[2,2,2-TRIFLUORO-1-HYDROXY-1-(TRIFLUOROMETHYL)ETHYL]PHENYL}BENZENESULFONAMIDE (Transcription coactiva…	(M119)PID ERB GENOMIC PATHWAY; (M207)PID RETINOIC ACID PATHWAY; (M151)PID AR TF PATHWAY		0.0	0.0	0.0	0.0	0.0	0.0	0.0	0.0	0.0	1.0	0.0	0.0	0.0	0.0	0.0	0.0	0.0	0.0	1.0	0.0
PRR14L	253143	symbol	H. sapiens	253143	H. sapiens	PRR14L	proline rich 14 like					Nucleoplasm(Approved)				0.0	0.0	0.0	0.0	0.0	0.0	0.0	0.0	0.0	0.0	0.0	0.0	0.0	0.0	0.0	0.0	0.0	0.0	0.0	0.0
F11R	50848	symbol	H. sapiens	50848	H. sapiens	F11R	F11 receptor	Tight junctions represent one mode of cell-to-cell adhesion in epithelial or endothelial cell sheets, forming continuous seals around cells and serving as a physical barrier to prevent solutes and water from passing freely through the paracellular space. The protein encoded by this immunoglobulin superfamily gene member is an important regulator of tight junction assembly in epithelia. In additio…	GO:0090557 establishment of endothelial intestinal barrier;GO:0046718 viral entry into host cell;GO:0061028 establishment of endothelial barrier		CD markers	Cell Junctions(Supported)Microtubules(Approved)		(M169)PID INTEGRIN2 PATHWAY; (M72)PID NECTIN PATHWAY; (M53)PID INTEGRIN3 PATHWAY		0.0	0.0	0.0	1.0	0.0	0.0	0.0	1.0	0.0	0.0	0.0	0.0	1.0	0.0	0.0	0.0	0.0	0.0	0.0	0.0
CNOT3	4849	symbol	H. sapiens	4849	H. sapiens	CNOT3	CCR4-NOT transcription complex subunit 3		GO:0006977 DNA damage response, signal transduction by p53 class mediator resulting in cell cycle arrest;GO:0072431 signal transduction involved in mitotic G1 DNA damage checkpoint;GO:0031571 mitotic G1 DNA damage checkpoint			Cytosol(Approved)				0.0	0.0	0.0	0.0	0.0	0.0	0.0	0.0	0.0	0.0	0.0	0.0	0.0	0.0	0.0	1.0	0.0	0.0	0.0	0.0
NSFL1C	55968	symbol	H. sapiens	55968	H. sapiens	NSFL1C	NSFL1 cofactor	N-ethylmaleimide-sensitive factor (NSF) and valosin-containing protein (p97) are two ATPases known to be involved in transport vesicle/target membrane fusion and fusions between membrane compartments. A trimer of the protein encoded by this gene binds a hexamer of cytosolic p97 and is required for p97-mediated regrowth of Golgi cisternae from mitotic Golgi fragments. Alternative splicing results …	GO:1904780 negative regulation of protein localization to centrosome;GO:0046604 positive regulation of mitotic centrosome separation;GO:1904779 regulation of protein localization to centrosome			Cytosol;Nucleoplasm;Plasma membrane(Enhanced)				0.0	0.0	0.0	1.0	0.0	0.0	0.0	0.0	0.0	0.0	0.0	0.0	0.0	0.0	0.0	1.0	1.0	1.0	0.0	0.0
TBXAS1	6916	symbol	H. sapiens	6916	H. sapiens	TBXAS1	thromboxane A synthase 1	This gene encodes a member of the cytochrome P450 superfamily of enzymes. The cytochrome P450 proteins are monooxygenases which catalyze many reactions involved in drug metabolism and synthesis of cholesterol, steroids and other lipids. However, this protein is considered a member of the cytochrome P450 superfamily on the basis of sequence similarity rather than functional similarity. This endopl…	GO:0019371 cyclooxygenase pathway;GO:0001516 prostaglandin biosynthetic process;GO:0046457 prostanoid biosynthetic process		Enzymes/ENZYME proteins/Isomerase	Vesicles(Supported)	Sulfasalazine (Thromboxane-a synthase activity);Ridogrel (Thromboxane-a synthase activity);Dazoxiben (Thromboxane-a synthase activity);NM-702 (Thromboxane-a synthase activity)			0.0	0.0	0.0	0.0	0.0	0.0	0.0	0.0	0.0	0.0	0.0	0.0	0.0	0.0	0.0	0.0	0.0	0.0	0.0	0.0
RBCK1	10616	symbol	H. sapiens	10616	H. sapiens	RBCK1	RANBP2-type and C3HC4-type zinc finger containing 1	The protein encoded by this gene is similar to mouse UIP28/UbcM4 interacting protein. Alternative splicing has been observed at this locus, resulting in distinct isoforms. [provided by RefSeq, Jul 2008]	GO:0060546 negative regulation of necroptotic process;GO:0097039 protein linear polyubiquitination;GO:0060544 regulation of necroptotic process		Enzymes/ENZYME proteins/Transferases				(M5937)HALLMARK GLYCOLYSIS; (M5913)HALLMARK INTERFERON GAMMA RESPONSE	0.0	0.0	1.0	0.0	0.0	0.0	0.0	0.0	0.0	0.0	1.0	0.0	0.0	0.0	0.0	0.0	0.0	0.0	0.0	1.0
PARVG	64098	symbol	H. sapiens	64098	H. sapiens	PARVG	parvin gamma	Members of the parvin family, including PARVG, are actin-binding proteins associated with focal contacts.[supplied by OMIM, Aug 2004]	GO:0034446 substrate adhesion-dependent cell spreading;GO:0031532 actin cytoskeleton reorganization;GO:0007160 cell-matrix adhesion					(M71)PID ILK PATHWAY		0.0	0.0	0.0	1.0	0.0	0.0	0.0	0.0	0.0	0.0	0.0	0.0	0.0	0.0	0.0	0.0	0.0	0.0	0.0	0.0
PPP6R1	22870	symbol	H. sapiens	22870	H. sapiens	PPP6R1	protein phosphatase 6 regulatory subunit 1	Protein phosphatase regulatory subunits, such as SAPS1, modulate the activity of protein phosphatase catalytic subunits by restricting substrate specificity, recruiting substrates, and determining the intracellular localization of the holoenzyme. SAPS1 is a regulatory subunit for the protein phosphatase-6 catalytic subunit (PPP6C; MIM 612725) (Stefansson and Brautigan, 2006 [PubMed 16769727]).[su…	GO:0048208 COPII vesicle coating;GO:0048207 vesicle targeting, rough ER to cis-Golgi;GO:0048199 vesicle targeting, to, from or within Golgi			Cytosol(Enhanced)				0.0	0.0	0.0	0.0	0.0	0.0	1.0	0.0	0.0	0.0	0.0	0.0	0.0	0.0	0.0	0.0	0.0	1.0	0.0	0.0
PPP1CA	5499	symbol	H. sapiens	5499	H. sapiens	PPP1CA	protein phosphatase 1 catalytic subunit alpha	The protein encoded by this gene is one of the three catalytic subunits of protein phosphatase 1 (PP1). PP1 is a serine/threonine specific protein phosphatase known to be involved in the regulation of a variety of cellular processes, such as cell division, glycogen metabolism, muscle contractility, protein synthesis, and HIV-1 viral transcription. Increased PP1 activity has been observed in the e…	GO:0036496 regulation of translational initiation by eIF2 alpha dephosphorylation;GO:0005981 regulation of glycogen catabolic process;GO:2001241 positive regulation of extrinsic apoptotic signaling pathway in absence of ligand		Enzymes/ENZYME proteins/Hydrolases	Cytosol;Nucleoplasm(Supported)Plasma membrane(Approved)	2,6,8-Trimethyl-3-Amino-9-Benzyl-9-Methoxynonanoic Acid (Ribonucleoprotein complex binding)	(M185)PID ALK1 PATHWAY; (M181)PID BMP PATHWAY; (M286)PID TGFBR PATHWAY	(M5896)HALLMARK TGF BETA SIGNALING; (M5923)HALLMARK PI3K AKT MTOR SIGNALING	0.0	0.0	0.0	1.0	0.0	0.0	1.0	0.0	0.0	0.0	1.0	0.0	0.0	0.0	0.0	0.0	0.0	0.0	0.0	0.0
BTN3A2	11118	symbol	H. sapiens	11118	H. sapiens	BTN3A2	butyrophilin subfamily 3 member A2	This gene encodes a member of the immunoglobulin superfamily, which resides in the juxta-telomeric region of the major histocompatability class 1 locus and is clustered with the other family members on chromosome 6. The encoded protein may be involved in the adaptive immune response. Alternatively spliced transcript variants encoding different isoforms have been found for this gene. [provided by …	GO:0072643 interferon-gamma secretion;GO:0050852 T cell receptor signaling pathway;GO:0050851 antigen receptor-mediated signaling pathway							0.0	0.0	1.0	0.0	0.0	0.0	0.0	0.0	0.0	0.0	0.0	0.0	1.0	0.0	0.0	0.0	0.0	0.0	0.0	0.0
HACD4	401494	symbol	H. sapiens	401494	H. sapiens	HACD4	3-hydroxyacyl-CoA dehydratase 4		GO:0042761 very long-chain fatty acid biosynthetic process;GO:0030497 fatty acid elongation;GO:0000038 very long-chain fatty acid metabolic process		Enzymes/ENZYME proteins/Lyases					0.0	0.0	0.0	0.0	0.0	0.0	0.0	0.0	0.0	0.0	0.0	0.0	0.0	0.0	0.0	0.0	0.0	0.0	0.0	0.0
GPR27	2850	symbol	H. sapiens	2850	H. sapiens	GPR27	G protein-coupled receptor 27	GPR27 is a member of the G protein-coupled receptors (GPCRs), a large family of receptors that have a similar structure characterized by 7 transmembrane domains. Activation of GPCRs by extracellular stimuli such as neurotransmitters, hormones, or light induces an intracellular signaling cascade mediated by heterotrimeric GTP-binding proteins, or G proteins.[supplied by OMIM, May 2010]	GO:0035774 positive regulation of insulin secretion involved in cellular response to glucose stimulus;GO:1900738 positive regulation of phospholipase C-activating G protein-coupled receptor signaling pathway;GO:0061178 regulation of insulin secretion involved in cellular response to glucose stimulus		G-protein coupled receptors/GPCRs excl olfactory receptors	Actin filaments;Cytosol;Nucleoplasm;Plasma membrane(Approved)				0.0	0.0	0.0	0.0	0.0	0.0	0.0	0.0	0.0	0.0	0.0	0.0	1.0	0.0	0.0	0.0	0.0	0.0	0.0	0.0
CRLF3	51379	symbol	H. sapiens	51379	H. sapiens	CRLF3	cytokine receptor like factor 3	This gene encodes a cytokine receptor-like factor that may negatively regulate cell cycle progression at the G0/G1 phase. Studies of the related rat protein suggest that it may regulate neuronal morphology and synaptic vesicle biogenesis. This gene is one of several genes located in the neurofibromatosis type I tumor suppressor region on the q arm of chromosome 17, a region that is subject to mic…	GO:0071158 positive regulation of cell cycle arrest;GO:0046427 positive regulation of JAK-STAT cascade;GO:0071156 regulation of cell cycle arrest			Cytosol;Plasma membrane(Supported)		(M5883)NABA SECRETED FACTORS; (M5885)NABA MATRISOME ASSOCIATED; (M5889)NABA MATRISOME		0.0	0.0	0.0	0.0	0.0	0.0	0.0	0.0	0.0	0.0	0.0	0.0	0.0	0.0	0.0	1.0	0.0	0.0	0.0	0.0
PRKDC	5591	symbol	H. sapiens	5591	H. sapiens	PRKDC	protein kinase, DNA-activated, catalytic subunit	This gene encodes the catalytic subunit of the DNA-dependent protein kinase (DNA-PK). It functions with the Ku70/Ku80 heterodimer protein in DNA double strand break repair and recombination. The protein encoded is a member of the PI3/PI4-kinase family.[provided by RefSeq, Jul 2010]	GO:0033153 T cell receptor V(D)J recombination;GO:0002681 somatic recombination of T cell receptor gene segments;GO:2001229 negative regulation of response to gamma radiation	Atypical: PI3/PI4-kinase family	Enzymes/{ENZYME proteins/Transferases,Kinases/Atypical kinases}	Nucleoplasm(Enhanced)	Caffeine (Transcription factor binding);SF1126 (Transcription factor binding)	(M42)PID DNA PK PATHWAY; (M258)PID BARD1 PATHWAY; (M249)PID PI3KCI AKT PATHWAY	(M5925)HALLMARK E2F TARGETS	0.0	1.0	1.0	0.0	0.0	1.0	0.0	0.0	1.0	1.0	1.0	1.0	1.0	1.0	0.0	1.0	0.0	0.0	0.0	0.0
CBFA2T3	863	symbol	H. sapiens	863	H. sapiens	CBFA2T3	CBFA2/RUNX1 partner transcriptional co-repressor 3	This gene encodes a member of the myeloid translocation gene family which interact with DNA-bound transcription factors and recruit a range of corepressors to facilitate transcriptional repression. The t(16;21)(q24;q22) translocation is one of the less common karyotypic abnormalities in acute myeloid leukemia. The translocation produces a chimeric gene made up of the 5'-region of the runt-related…	GO:0045820 negative regulation of glycolytic process;GO:2001170 negative regulation of ATP biosynthetic process;GO:0006110 regulation of glycolytic process			Nucleoplasm(Enhanced)		(M13)PID ERBB4 PATHWAY	(M5906)HALLMARK ESTROGEN RESPONSE EARLY	0.0	1.0	0.0	0.0	0.0	0.0	0.0	0.0	0.0	0.0	0.0	0.0	0.0	1.0	0.0	0.0	1.0	0.0	0.0	0.0
CBX7	23492	symbol	H. sapiens	23492	H. sapiens	CBX7	chromobox 7	This gene encodes a protein that contains the CHROMO (CHRomatin Organization MOdifier) domain. The encoded protein is a component of the Polycomb repressive complex 1 (PRC1), and is thought to control the lifespan of several normal human cells. [provided by RefSeq, Oct 2016]	GO:0000122 negative regulation of transcription by RNA polymerase II;GO:0045892 negative regulation of transcription, DNA-templated;GO:1903507 negative regulation of nucleic acid-templated transcription			Cytosol;Nucleoplasm(Supported)				0.0	0.0	0.0	0.0	0.0	0.0	0.0	0.0	0.0	0.0	0.0	0.0	0.0	0.0	0.0	0.0	0.0	0.0	0.0	0.0
TP53I11	9537	symbol	H. sapiens	9537	H. sapiens	TP53I11	tumor protein p53 inducible protein 11		GO:0008285 negative regulation of cell proliferation;GO:0042127 regulation of cell proliferation;GO:0008283 cell proliferation			Endoplasmic reticulum;Golgi apparatus(Supported)				0.0	0.0	0.0	0.0	0.0	0.0	0.0	0.0	0.0	0.0	0.0	0.0	0.0	0.0	0.0	0.0	0.0	0.0	0.0	0.0
NACC2	138151	symbol	H. sapiens	138151	H. sapiens	NACC2	NACC family member 2		GO:1900477 negative regulation of G1/S transition of mitotic cell cycle by negative regulation of transcription from RNA polymerase II promoter;GO:1902231 positive regulation of intrinsic apoptotic signaling pathway in response to DNA damage;GO:1902229 regulation of intrinsic apoptotic signaling pathway in response to DNA damage			Mitochondria;Nucleoli(Approved)				0.0	0.0	0.0	0.0	1.0	0.0	0.0	0.0	1.0	0.0	1.0	0.0	0.0	0.0	0.0	1.0	0.0	0.0	0.0	0.0
8-Mar						None	None	None	None	None	None	None	None	None	None	nan	nan	nan	nan	nan	nan	nan	nan	nan	nan	nan	nan	nan	nan	nan	nan	nan	nan	nan	nan
PCMTD1	115294	symbol	H. sapiens	115294	H. sapiens	PCMTD1	protein-L-isoaspartate (D-aspartate) O-methyltransferase domain containing 1		GO:0006479 protein methylation;GO:0008213 protein alkylation;GO:0043414 macromolecule methylation			Nucleoplasm;Plasma membrane(Approved)				0.0	0.0	0.0	0.0	0.0	0.0	0.0	0.0	0.0	0.0	0.0	0.0	0.0	0.0	0.0	0.0	0.0	0.0	0.0	0.0
DBNL	28988	symbol	H. sapiens	28988	H. sapiens	DBNL	drebrin like		GO:0061003 positive regulation of dendritic spine morphogenesis;GO:0007257 activation of JUN kinase activity;GO:0045773 positive regulation of axon extension			Cytosol;Nucleoplasm(Supported)		(M190)PID TCR JNK PATHWAY; (M34)PID TCR PATHWAY		1.0	0.0	0.0	1.0	0.0	0.0	0.0	0.0	1.0	0.0	0.0	0.0	0.0	0.0	0.0	0.0	0.0	0.0	0.0	0.0
ZNF638	27332	symbol	H. sapiens	27332	H. sapiens	ZNF638	zinc finger protein 638	The protein encoded by this gene is a nucleoplasmic protein. It binds cytidine-rich sequences in double-stranded DNA. This protein has three types of domains: MH1, MH2 (repeated three times) and MH3. It is associated with packaging, transferring, or processing transcripts. Multiple alternatively spliced transcript variants have been found for this gene, but the biological validity of some variant…	GO:0008380 RNA splicing;GO:0006396 RNA processing;GO:0016070 RNA metabolic process			Nucleoplasm(Enhanced)Vesicles(Supported)				0.0	0.0	0.0	0.0	0.0	0.0	0.0	0.0	0.0	0.0	0.0	0.0	0.0	0.0	0.0	0.0	0.0	0.0	0.0	0.0
CERS2	29956	symbol	H. sapiens	29956	H. sapiens	CERS2	ceramide synthase 2	This gene encodes a protein that has sequence similarity to yeast longevity assurance gene 1. Mutation or overexpression of the related gene in yeast has been shown to alter yeast lifespan. The human protein may play a role in the regulation of cell growth. Alternatively spliced transcript variants encoding the same protein have been described. [provided by RefSeq, Jul 2008]	GO:1905045 negative regulation of Schwann cell proliferation involved in axon regeneration;GO:1905044 regulation of Schwann cell proliferation involved in axon regeneration;GO:0014011 Schwann cell proliferation involved in axon regeneration			Endoplasmic reticulum;Nuclear membrane(Supported)				0.0	1.0	0.0	0.0	0.0	0.0	0.0	0.0	1.0	0.0	0.0	0.0	0.0	0.0	0.0	0.0	0.0	0.0	0.0	0.0
HNRNPUL2	221092	symbol	H. sapiens	221092	H. sapiens	HNRNPUL2	heterogeneous nuclear ribonucleoprotein U like 2		GO:0008150 biological_process			Nucleoplasm(Enhanced)				0.0	0.0	0.0	0.0	0.0	0.0	0.0	0.0	0.0	0.0	0.0	0.0	0.0	0.0	0.0	0.0	0.0	0.0	0.0	0.0
OSCAR	126014	symbol	H. sapiens	126014	H. sapiens	OSCAR	osteoclast associated Ig-like receptor	Osteoclasts are multinucleated cells that resorb bone and are essential for bone homeostasis. This gene encodes an osteoclast-associated receptor (OSCAR), which is a member of the leukocyte receptor complex protein family that plays critical roles in the regulation of both innate and adaptive immune responses. The encoded protein may play a role in oxidative stress-mediated atherogenesis as well …	GO:0043312 neutrophil degranulation;GO:0038065 collagen-activated signaling pathway;GO:0030316 osteoclast differentiation							1.0	1.0	0.0	0.0	0.0	0.0	0.0	0.0	0.0	0.0	0.0	0.0	0.0	0.0	0.0	0.0	0.0	0.0	0.0	0.0
RAB27A	5873	symbol	H. sapiens	5873	H. sapiens	RAB27A	RAB27A, member RAS oncogene family	The protein encoded by this gene belongs to the small GTPase superfamily, Rab family. The protein is membrane-bound and may be involved in protein transport and small GTPase mediated signal transduction. Mutations in this gene are associated with Griscelli syndrome type 2. Alternative splicing occurs at this locus and four transcript variants encoding the same protein have been identified. [provi…	GO:1903435 positive regulation of constitutive secretory pathway;GO:0043316 cytotoxic T cell degranulation;GO:1903433 regulation of constitutive secretory pathway						(M5941)HALLMARK UV RESPONSE UP	1.0	0.0	0.0	0.0	0.0	0.0	0.0	0.0	0.0	0.0	0.0	1.0	1.0	0.0	0.0	0.0	0.0	1.0	0.0	0.0
RNASEL	6041	symbol	H. sapiens	6041	H. sapiens	RNASEL	ribonuclease L	This gene encodes a component of the interferon-regulated 2-5A system that functions in the antiviral and antiproliferative roles of interferons. Mutations in this gene have been associated with predisposition to prostate cancer and this gene is a candidate for the hereditary prostate cancer 1 (HPC1) allele. [provided by RefSeq, Jul 2008]	GO:0046326 positive regulation of glucose import;GO:0010828 positive regulation of glucose transmembrane transport;GO:0046324 regulation of glucose import	Other	Enzymes/Kinases	Cytosol(Supported)			(M5902)HALLMARK APOPTOSIS	0.0	0.0	0.0	0.0	0.0	1.0	0.0	0.0	0.0	0.0	0.0	0.0	0.0	0.0	0.0	0.0	0.0	0.0	0.0	1.0
LIN7A	8825	symbol	H. sapiens	8825	H. sapiens	LIN7A	lin-7 homolog A, crumbs cell polarity complex component	The protein encoded by this gene is involved in generating and maintaining the asymmetric distribution of channels and receptors at the cell membrane. The encoded protein also is required for the localization of some specific channels and can be part of a protein complex that couples synaptic vesicle exocytosis to cell adhesion in the brain. [provided by RefSeq, May 2016]	GO:0045199 maintenance of epithelial cell apical/basal polarity;GO:0035090 maintenance of apical/basal cell polarity;GO:1903361 protein localization to basolateral plasma membrane							0.0	0.0	0.0	0.0	0.0	0.0	0.0	0.0	0.0	0.0	0.0	0.0	0.0	0.0	0.0	0.0	0.0	1.0	0.0	0.0
ARHGAP1	392	symbol	H. sapiens	392	H. sapiens	ARHGAP1	Rho GTPase activating protein 1	This gene encodes a member of a large family of proteins that activate Rho-type guanosine triphosphate (GTP) metabolizing enzymes. The encoded protein contains a SRC homology 3 domain and interacts with Bcl-2-associated protein family members. [provided by RefSeq, Aug 2012]	GO:2001136 negative regulation of endocytic recycling;GO:0033572 transferrin transport;GO:2001135 regulation of endocytic recycling			Vesicles(Supported)		(M83)PID CDC42 REG PATHWAY; (M241)PID RAC1 REG PATHWAY; (M5193)SIG CHEMOTAXIS		0.0	0.0	0.0	0.0	0.0	0.0	0.0	1.0	0.0	0.0	0.0	0.0	0.0	0.0	1.0	0.0	0.0	0.0	0.0	0.0
TGFA	7039	symbol	H. sapiens	7039	H. sapiens	TGFA	transforming growth factor alpha	This gene encodes a growth factor that is a ligand for the epidermal growth factor receptor, which activates a signaling pathway for cell proliferation, differentiation and development. This protein may act as either a transmembrane-bound ligand or a soluble ligand. This gene has been associated with many types of cancers, and it may also be involved in some cases of cleft lip/palate. Alternative…	GO:0045741 positive regulation of epidermal growth factor-activated receptor activity;GO:0048208 COPII vesicle coating;GO:0007176 regulation of epidermal growth factor-activated receptor activity			Vesicles(Approved)		(M201)PID ERBB NETWORK PATHWAY; (M176)PID FOXM1 PATHWAY; (M145)PID P53 DOWNSTREAM PATHWAY	(M5939)HALLMARK P53 PATHWAY; (M5937)HALLMARK GLYCOLYSIS	0.0	0.0	0.0	0.0	0.0	0.0	0.0	0.0	1.0	1.0	0.0	0.0	0.0	0.0	0.0	1.0	0.0	1.0	0.0	0.0
CNOT1	23019	symbol	H. sapiens	23019	H. sapiens	CNOT1	CCR4-NOT transcription complex subunit 1		GO:0006977 DNA damage response, signal transduction by p53 class mediator resulting in cell cycle arrest;GO:0060213 positive regulation of nuclear-transcribed mRNA poly(A) tail shortening;GO:0072431 signal transduction involved in mitotic G1 DNA damage checkpoint			Cytosol(Supported)				0.0	0.0	0.0	1.0	0.0	0.0	0.0	0.0	0.0	1.0	0.0	0.0	0.0	0.0	0.0	1.0	1.0	0.0	1.0	0.0
APOL2	23780	symbol	H. sapiens	23780	H. sapiens	APOL2	apolipoprotein L2	This gene is a member of the apolipoprotein L gene family. The encoded protein is found in the cytoplasm, where it may affect the movement of lipids or allow the binding of lipids to organelles. Two transcript variants encoding the same protein have been found for this gene. [provided by RefSeq, Jul 2008]	GO:0006953 acute-phase response;GO:0060135 maternal process involved in female pregnancy;GO:0008203 cholesterol metabolic process			Cytosol;Nuclear bodies;Nucleoplasm(Approved)				0.0	0.0	0.0	0.0	0.0	0.0	0.0	0.0	0.0	0.0	0.0	0.0	0.0	0.0	0.0	0.0	0.0	0.0	0.0	0.0
NATD1	256302	symbol	H. sapiens	256302	H. sapiens	NATD1	N-acetyltransferase domain containing 1		GO:0006473 protein acetylation;GO:0043543 protein acylation;GO:0006464 cellular protein modification process							0.0	0.0	0.0	0.0	1.0	0.0	0.0	0.0	0.0	0.0	0.0	0.0	0.0	0.0	0.0	0.0	0.0	0.0	0.0	0.0
SENP6	26054	symbol	H. sapiens	26054	H. sapiens	SENP6	SUMO specific peptidase 6	Ubiquitin-like molecules (UBLs), such as SUMO1 (UBL1; MIM 601912), are structurally related to ubiquitin (MIM 191339) and can be ligated to target proteins in a similar manner as ubiquitin. However, covalent attachment of UBLs does not result in degradation of the modified proteins. SUMO1 modification is implicated in the targeting of RANGAP1 (MIM 602362) to the nuclear pore complex, as well as i…	GO:0090234 regulation of kinetochore assembly;GO:0090230 regulation of centromere complex assembly;GO:0090169 regulation of spindle assembly		Enzymes/{ENZYME proteins/Hydrolases,Peptidases/Cysteine-type peptidases}	Nucleoplasm(Supported)Cytosol(Approved)				0.0	0.0	0.0	1.0	1.0	0.0	0.0	0.0	0.0	0.0	0.0	0.0	0.0	0.0	0.0	1.0	1.0	0.0	0.0	0.0
ABCC5	10057	symbol	H. sapiens	10057	H. sapiens	ABCC5	ATP binding cassette subfamily C member 5	The protein encoded by this gene is a member of the superfamily of ATP-binding cassette (ABC) transporters. ABC proteins transport various molecules across extra- and intra-cellular membranes. ABC genes are divided into seven distinct subfamilies (ABC1, MDR/TAP, MRP, ALD, OABP, GCN20, White). This protein is a member of the MRP subfamily which is involved in multi-drug resistance. This protein fu…	GO:0030213 hyaluronan biosynthetic process;GO:0030212 hyaluronan metabolic process;GO:0006024 glycosaminoglycan biosynthetic process		Transporters/Primary Active Transporters	Plasma membrane(Supported)Cell Junctions;Nucleus(Approved)			(M5949)HALLMARK PEROXISOME; (M5939)HALLMARK P53 PATHWAY	0.0	0.0	0.0	0.0	0.0	0.0	0.0	0.0	0.0	0.0	0.0	0.0	0.0	0.0	0.0	0.0	0.0	0.0	0.0	0.0
CD300LF	146722	symbol	H. sapiens	146722	H. sapiens	CD300LF	CD300 molecule like family member f	This gene encodes a member of the CD300 protein family. Members of this family are cell surface glycoproteins with a single IgV-like extracellular domain, and are involved in the regulation of immune response. The encoded protein is an inhibitory receptor. Alternative splicing results in multiple transcript variants. [provided by RefSeq, Jan 2014]	GO:0034125 negative regulation of MyD88-dependent toll-like receptor signaling pathway;GO:0034124 regulation of MyD88-dependent toll-like receptor signaling pathway;GO:1902216 positive regulation of interleukin-4-mediated signaling pathway		CD markers					1.0	0.0	1.0	0.0	0.0	1.0	0.0	0.0	0.0	0.0	0.0	1.0	0.0	0.0	0.0	0.0	0.0	0.0	0.0	1.0
CDC42EP2	10435	symbol	H. sapiens	10435	H. sapiens	CDC42EP2	CDC42 effector protein 2	CDC42, a small Rho GTPase, regulates the formation of F-actin-containing structures through its interaction with the downstream effector proteins. The protein encoded by this gene is a member of the Borg family of CDC42 effector proteins. Borg family proteins contain a CRIB (Cdc42/Rac interactive-binding) domain. They bind to, and negatively regulate the function of CDC42. Coexpression of this pr…	GO:0031274 positive regulation of pseudopodium assembly;GO:0031272 regulation of pseudopodium assembly;GO:0031269 pseudopodium assembly			Cytosol;Microtubules(Supported)			(M5893)HALLMARK MITOTIC SPINDLE	0.0	0.0	0.0	1.0	0.0	0.0	0.0	1.0	0.0	0.0	0.0	0.0	0.0	0.0	0.0	0.0	0.0	0.0	0.0	0.0
DUSP6	1848	symbol	H. sapiens	1848	H. sapiens	DUSP6	dual specificity phosphatase 6	The protein encoded by this gene is a member of the dual specificity protein phosphatase subfamily. These phosphatases inactivate their target kinases by dephosphorylating both the phosphoserine/threonine and phosphotyrosine residues. They negatively regulate members of the mitogen-activated protein (MAP) kinase superfamily (MAPK/ERK, SAPK/JNK, p38), which are associated with cellular proliferati…	GO:0000188 inactivation of MAPK activity;GO:0043407 negative regulation of MAP kinase activity;GO:0000187 activation of MAPK activity		Enzymes/ENZYME proteins/Hydrolases	Cytosol(Supported)Nucleoplasm(Uncertain)		(M4910)ST ERK1 ERK2 MAPK PATHWAY; (M164)PID ERBB1 DOWNSTREAM PATHWAY	(M5946)HALLMARK COAGULATION; (M5921)HALLMARK COMPLEMENT; (M5953)HALLMARK KRAS SIGNALING UP	0.0	0.0	0.0	0.0	0.0	0.0	1.0	0.0	1.0	0.0	1.0	0.0	0.0	1.0	0.0	0.0	0.0	0.0	0.0	0.0
FAM111A	63901	symbol	H. sapiens	63901	H. sapiens	FAM111A	family with sequence similarity 111 member A	The protein encoded by this gene is cell-cycle regulated, and has nuclear localization. The C-terminal half of the protein shares homology with trypsin-like peptidases and it contains a PCNA-interacting peptide (PIP) box, that is necessary for its co-localization with proliferating cell nuclear antigen (PCNA). Reduced expression of this gene resulted in DNA replication defects, consistent with th…	GO:0045071 negative regulation of viral genome replication;GO:1903901 negative regulation of viral life cycle;GO:0045069 regulation of viral genome replication			Nucleoli fibrillar center;Nucleus(Approved)				0.0	0.0	0.0	0.0	0.0	0.0	0.0	0.0	0.0	0.0	0.0	0.0	0.0	0.0	0.0	0.0	0.0	0.0	0.0	0.0
ZNF652	22834	symbol	H. sapiens	22834	H. sapiens	ZNF652	zinc finger protein 652		GO:0006974 cellular response to DNA damage stimulus;GO:0006357 regulation of transcription by RNA polymerase II;GO:0006366 transcription by RNA polymerase II		Transcription factors/Zinc-coordinating DNA-binding domains	Nucleus(Approved)				0.0	0.0	0.0	0.0	0.0	0.0	0.0	0.0	0.0	0.0	0.0	0.0	0.0	0.0	0.0	0.0	0.0	0.0	0.0	0.0
CREB1	1385	symbol	H. sapiens	1385	H. sapiens	CREB1	cAMP responsive element binding protein 1	This gene encodes a transcription factor that is a member of the leucine zipper family of DNA binding proteins. This protein binds as a homodimer to the cAMP-responsive element, an octameric palindrome. The protein is phosphorylated by several protein kinases, and induces transcription of genes in response to hormonal stimulation of the cAMP pathway. Alternate splicing of this gene results in sev…	GO:0032916 positive regulation of transforming growth factor beta3 production;GO:1900273 positive regulation of long-term synaptic potentiation;GO:0060509 type I pneumocyte differentiation		Transcription factors/Basic domains	Nucleoplasm(Enhanced)	Adenosine monophosphate (Transcriptional activator activity, rna polymerase ii transcription factor binding);Naloxone (Transcriptional activator activity, rna polymerase ii transcription factor binding)	(M56)PID LPA4 PATHWAY; (M14775)ST G ALPHA S PATHWAY; (M199)PID P38 MK2 PATHWAY		0.0	1.0	0.0	1.0	0.0	0.0	0.0	0.0	0.0	1.0	1.0	0.0	1.0	0.0	0.0	0.0	0.0	0.0	1.0	0.0
SEL1L	6400	symbol	H. sapiens	6400	H. sapiens	SEL1L	SEL1L adaptor subunit of ERAD E3 ubiquitin ligase	The protein encoded by this gene is part of a protein complex required for the retrotranslocation or dislocation of misfolded proteins from the endoplasmic reticulum lumen to the cytosol, where they are degraded by the proteasome in a ubiquitin-dependent manner. Alternatively spliced transcript variants encoding different isoforms have been found for this gene. [provided by RefSeq, Oct 2011]	GO:1904380 endoplasmic reticulum mannose trimming;GO:0036508 protein alpha-1,2-demannosylation;GO:0030970 retrograde protein transport, ER to cytosol							0.0	0.0	0.0	0.0	0.0	0.0	0.0	0.0	0.0	0.0	0.0	0.0	1.0	0.0	0.0	0.0	0.0	0.0	0.0	0.0
DTX3L	151636	symbol	H. sapiens	151636	H. sapiens	DTX3L	deltex E3 ubiquitin ligase 3L	DTX3L functions as an E3 ubiquitin ligase (Takeyama et al., 2003 [PubMed 12670957]).[supplied by OMIM, Nov 2009]	GO:1902966 positive regulation of protein localization to early endosome;GO:2001034 positive regulation of double-strand break repair via nonhomologous end joining;GO:1901666 positive regulation of NAD+ ADP-ribosyltransferase activity		Enzymes/ENZYME proteins/Transferases	Cytosol;Nucleoplasm(Supported)				0.0	0.0	0.0	0.0	1.0	0.0	0.0	0.0	1.0	0.0	0.0	0.0	0.0	1.0	0.0	0.0	1.0	0.0	0.0	0.0
SPG11	80208	symbol	H. sapiens	80208	H. sapiens	SPG11	SPG11 vesicle trafficking associated, spatacsin	The protein encoded by this gene is a potential transmembrane protein that is phosphorylated upon DNA damage. Defects in this gene are a cause of spastic paraplegia type 11 (SPG11). Multiple transcript variants encoding different isoforms have been found for this gene. [provided by RefSeq, May 2009]	GO:0090389 phagosome-lysosome fusion involved in apoptotic cell clearance;GO:0090387 phagolysosome assembly involved in apoptotic cell clearance;GO:0090385 phagosome-lysosome fusion			Cytosol;Nucleoli;Plasma membrane(Supported)				0.0	0.0	0.0	0.0	0.0	0.0	0.0	0.0	0.0	0.0	0.0	0.0	0.0	0.0	0.0	0.0	1.0	1.0	0.0	0.0
JAK2	3717	symbol	H. sapiens	3717	H. sapiens	JAK2	Janus kinase 2	This gene product is a protein tyrosine kinase involved in a specific subset of cytokine receptor signaling pathways. It has been found to be constituitively associated with the prolactin receptor and is required for responses to gamma interferon. Mice that do not express an active protein for this gene exhibit embryonic lethality associated with the absence of definitive erythropoiesis. [provide…	GO:1902728 positive regulation of growth factor dependent skeletal muscle satellite cell proliferation;GO:0060399 positive regulation of growth hormone receptor signaling pathway;GO:0097296 activation of cysteine-type endopeptidase activity involved in apoptotic signaling pathway	Tyr protein kinase family	Enzymes/{ENZYME proteins/Transferases,Kinases/Tyr protein kinases}	Nucleoplasm(Supported)Focal adhesion sites;Plasma membrane(Approved)	2-(1,1-DIMETHYLETHYL)9-FLUORO-3,6-DIHYDRO-7H-BENZ[H]-IMIDAZ[4,5-F]ISOQUINOLIN-7-ONE (Sh2 domain binding);XL019 (Sh2 domain binding);5-phenyl-1H-indazol-3-amine (Sh2 domain binding);4-(3-amino-1H-indazol-5-yl)-N-tert-butylbenzenesulfonamide (Sh2 domain binding);4-[(2-{4-[(CYCLOPROPYLCARBAMOYL)AMINO]-1H-PYRAZOL-3-YL}-1H-BENZIMIDAZOL-6-YL)METHYL]MORPHOLIN-4-IUM (Sh2 domain binding);3-{(3R,4R)-4-meth…	(M17580)ST IL 13 PATHWAY; (M5248)ST JAK STAT PATHWAY; (M4170)ST INTERFERON GAMMA PATHWAY	(M5913)HALLMARK INTERFERON GAMMA RESPONSE; (M5907)HALLMARK ESTROGEN RESPONSE LATE; (M5906)HALLMARK ESTROGEN RESPONSE EARLY	1.0	1.0	0.0	1.0	1.0	1.0	1.0	1.0	1.0	1.0	1.0	1.0	1.0	0.0	0.0	0.0	0.0	0.0	1.0	1.0
C14orf159	80017	gene_synonym	H. sapiens	80017	H. sapiens	DGLUCY	D-glutamate cyclase		GO:0006536 glutamate metabolic process;GO:0009064 glutamine family amino acid metabolic process;GO:0043648 dicarboxylic acid metabolic process			Cytosol(Supported)				0.0	0.0	0.0	0.0	0.0	0.0	0.0	0.0	0.0	0.0	0.0	0.0	0.0	0.0	0.0	0.0	0.0	0.0	0.0	0.0
NPL	80896	symbol	H. sapiens	80896	H. sapiens	NPL	N-acetylneuraminate pyruvate lyase	This gene encodes a member of the N-acetylneuraminate lyase sub-family of (beta/alpha)(8)-barrel enzymes. N-acetylneuraminate lyases regulate cellular concentrations of N-acetyl-neuraminic acid (sialic acid) by mediating the reversible conversion of sialic acid into N-acetylmannosamine and pyruvate. A pseudogene of this gene is located on the short arm of chromosome 2. Alternatively spliced trans…	GO:0019262 N-acetylneuraminate catabolic process;GO:0006054 N-acetylneuraminate metabolic process;GO:0046348 amino sugar catabolic process		Enzymes/ENZYME proteins/Lyases	Plasma membrane;Vesicles(Approved)				0.0	0.0	0.0	0.0	0.0	0.0	0.0	0.0	0.0	0.0	0.0	0.0	0.0	0.0	0.0	0.0	0.0	0.0	0.0	0.0
HN1	4851	gene_synonym	H. sapiens	4851	H. sapiens	NOTCH1	notch receptor 1	This gene encodes a member of the NOTCH family of proteins. Members of this Type I transmembrane protein family share structural characteristics including an extracellular domain consisting of multiple epidermal growth factor-like (EGF) repeats, and an intracellular domain consisting of multiple different domain types. Notch signaling is an evolutionarily conserved intercellular signaling pathway…	GO:0003270 Notch signaling pathway involved in regulation of secondary heart field cardioblast proliferation;GO:0072144 glomerular mesangial cell development;GO:1903849 positive regulation of aorta morphogenesis			Nucleoplasm(Approved)		(M70)PID PS1 PATHWAY; (M236)PID DELTA NP63 PATHWAY; (M288)PID HES HEY PATHWAY	(M5903)HALLMARK NOTCH SIGNALING; (M5895)HALLMARK WNT BETA CATENIN SIGNALING; (M5909)HALLMARK MYOGENESIS	1.0	1.0	0.0	0.0	0.0	0.0	0.0	0.0	1.0	1.0	1.0	1.0	1.0	0.0	0.0	1.0	0.0	0.0	1.0	0.0
QPCT	25797	symbol	H. sapiens	25797	H. sapiens	QPCT	glutaminyl-peptide cyclotransferase	This gene encodes human pituitary glutaminyl cyclase, which is responsible for the presence of pyroglutamyl residues in many neuroendocrine peptides. The amino acid sequence of this enzyme is 86% identical to that of bovine glutaminyl cyclase. [provided by RefSeq, Jul 2008]	GO:0017186 peptidyl-pyroglutamic acid biosynthetic process, using glutaminyl-peptide cyclotransferase;GO:0018199 peptidyl-glutamine modification;GO:0043312 neutrophil degranulation		Enzymes/ENZYME proteins/Transferases	Cytosol(Approved)	1-benzylimidazole (Zinc ion binding);N-ACETYLHISTAMINE (Zinc ion binding);Glutamine t-butyl ester (Zinc ion binding)			1.0	0.0	0.0	0.0	0.0	0.0	0.0	0.0	0.0	0.0	0.0	0.0	0.0	0.0	0.0	0.0	0.0	0.0	0.0	0.0
ZNF641	121274	symbol	H. sapiens	121274	H. sapiens	ZNF641	zinc finger protein 641		GO:0006357 regulation of transcription by RNA polymerase II;GO:0006366 transcription by RNA polymerase II;GO:0006355 regulation of transcription, DNA-templated		Transcription factors/Zinc-coordinating DNA-binding domains	Nucleoplasm(Supported)				0.0	0.0	0.0	0.0	0.0	0.0	0.0	0.0	0.0	0.0	0.0	0.0	0.0	0.0	0.0	0.0	0.0	0.0	0.0	0.0
CDC123	8872	symbol	H. sapiens	8872	H. sapiens	CDC123	cell division cycle 123		GO:1905143 eukaryotic translation initiation factor 2 complex assembly;GO:0045948 positive regulation of translational initiation;GO:0006446 regulation of translational initiation			Cytosol;Golgi apparatus;Nucleoplasm(Approved)				0.0	0.0	0.0	0.0	0.0	0.0	0.0	0.0	0.0	0.0	0.0	0.0	0.0	0.0	0.0	1.0	0.0	0.0	0.0	0.0
TMEM30A	55754	symbol	H. sapiens	55754	H. sapiens	TMEM30A	transmembrane protein 30A		GO:0070863 positive regulation of protein exit from endoplasmic reticulum;GO:0015917 aminophospholipid transport;GO:0070861 regulation of protein exit from endoplasmic reticulum		Transporters/Accessory Factors Involved in Transport	Mitochondria(Supported)				1.0	0.0	0.0	0.0	0.0	0.0	0.0	0.0	0.0	0.0	0.0	0.0	1.0	0.0	0.0	0.0	0.0	0.0	0.0	0.0
C19orf35	374872	gene_synonym	H. sapiens	374872	H. sapiens	PEAK3	PEAK family member 3		GO:0006468 protein phosphorylation;GO:0016310 phosphorylation;GO:0006796 phosphate-containing compound metabolic process							0.0	0.0	0.0	0.0	0.0	0.0	0.0	0.0	0.0	0.0	0.0	0.0	0.0	0.0	0.0	0.0	0.0	0.0	0.0	0.0
YIPF3	25844	symbol	H. sapiens	25844	H. sapiens	YIPF3	Yip1 domain family member 3		GO:0030154 cell differentiation;GO:0048869 cellular developmental process;GO:0032502 developmental process		Transporters	Golgi apparatus(Enhanced)Nucleoplasm(Supported)				0.0	0.0	0.0	0.0	0.0	0.0	0.0	0.0	0.0	0.0	0.0	0.0	0.0	0.0	0.0	0.0	0.0	0.0	0.0	0.0
FAM160B1	57700	symbol	H. sapiens	57700	H. sapiens	FAM160B1	family with sequence similarity 160 member B1					Cytosol;Nuclear speckles(Approved)				0.0	0.0	0.0	0.0	0.0	0.0	0.0	0.0	0.0	0.0	0.0	0.0	0.0	0.0	0.0	0.0	0.0	0.0	0.0	0.0
HDAC5	10014	symbol	H. sapiens	10014	H. sapiens	HDAC5	histone deacetylase 5	Histones play a critical role in transcriptional regulation, cell cycle progression, and developmental events. Histone acetylation/deacetylation alters chromosome structure and affects transcription factor access to DNA. The protein encoded by this gene belongs to the class II histone deacetylase/acuc/apha family. It possesses histone deacetylase activity and represses transcription when tethered…	GO:0090051 negative regulation of cell migration involved in sprouting angiogenesis;GO:2000615 regulation of histone H3-K9 acetylation;GO:0043970 histone H3-K9 acetylation		Enzymes/ENZYME proteins/Hydrolases	Cytosol;Nuclear speckles(Supported)Golgi apparatus(Approved)		(M30)PID HDAC CLASSII PATHWAY; (M101)PID HDAC CLASSI PATHWAY	(M5895)HALLMARK WNT BETA CATENIN SIGNALING; (M5909)HALLMARK MYOGENESIS	0.0	1.0	0.0	0.0	1.0	0.0	0.0	0.0	0.0	1.0	0.0	1.0	0.0	0.0	0.0	0.0	0.0	0.0	1.0	0.0
ATF6	22926	symbol	H. sapiens	22926	H. sapiens	ATF6	activating transcription factor 6	This gene encodes a transcription factor that activates target genes for the unfolded protein response (UPR) during endoplasmic reticulum (ER) stress. Although it is a transcription factor, this protein is unusual in that it is synthesized as a transmembrane protein that is embedded in the ER. It functions as an ER stress sensor/transducer, and following ER stress-induced proteolysis, it function…	GO:1903893 positive regulation of ATF6-mediated unfolded protein response;GO:1903891 regulation of ATF6-mediated unfolded protein response;GO:1900103 positive regulation of endoplasmic reticulum unfolded protein response		Transcription factors/Basic domains	Cytosol(Approved)		(M229)PID P38 ALPHA BETA DOWNSTREAM PATHWAY	(M5922)HALLMARK UNFOLDED PROTEIN RESPONSE	0.0	0.0	0.0	0.0	0.0	0.0	0.0	0.0	1.0	0.0	1.0	0.0	0.0	0.0	0.0	0.0	0.0	0.0	0.0	0.0
EXTL3	2137	symbol	H. sapiens	2137	H. sapiens	EXTL3	exostosin like glycosyltransferase 3	This gene encodes a single-pass membrane protein which functions as a glycosyltransferase. The encoded protein catalyzes the transfer of N-acetylglucosamine to glycosaminoglycan chains. This reaction is important in heparin and heparan sulfate synthesis. Alternative splicing results in the multiple transcript variants. [provided by RefSeq, Nov 2012]	GO:0015014 heparan sulfate proteoglycan biosynthetic process, polysaccharide chain biosynthetic process;GO:0036498 IRE1-mediated unfolded protein response;GO:0015012 heparan sulfate proteoglycan biosynthetic process		Enzymes/ENZYME proteins/Transferases					0.0	0.0	0.0	0.0	0.0	0.0	0.0	0.0	0.0	0.0	0.0	0.0	0.0	0.0	0.0	0.0	0.0	0.0	0.0	0.0
TRAPPC8	22878	symbol	H. sapiens	22878	H. sapiens	TRAPPC8	trafficking protein particle complex 8		GO:0034497 protein localization to phagophore assembly site;GO:0032258 protein localization by the Cvt pathway;GO:0030242 autophagy of peroxisome			Cytosol;Microtubules(Approved)				0.0	0.0	0.0	0.0	0.0	0.0	0.0	0.0	0.0	0.0	0.0	0.0	0.0	0.0	0.0	0.0	1.0	1.0	0.0	0.0
CCM2	83605	symbol	H. sapiens	83605	H. sapiens	CCM2	CCM2 scaffold protein	This gene encodes a scaffold protein that functions in the stress-activated p38 Mitogen-activated protein kinase (MAPK) signaling cascade. The protein interacts with SMAD specific E3 ubiquitin protein ligase 1 (also known as SMURF1) via a phosphotyrosine binding domain to promote RhoA degradation. The protein is required for normal cytoskeletal structure, cell-cell interactions, and lumen formati…	GO:0048845 venous blood vessel morphogenesis;GO:0060837 blood vessel endothelial cell differentiation;GO:0061154 endothelial tube morphogenesis			Mitochondria(Enhanced)		(M20)PID P38 MKK3 6PATHWAY; (M76)PID P38 ALPHA BETA PATHWAY		0.0	0.0	0.0	0.0	0.0	0.0	0.0	0.0	1.0	0.0	0.0	0.0	0.0	0.0	0.0	0.0	0.0	0.0	0.0	0.0
AHNAK	79026	symbol	H. sapiens	79026	H. sapiens	AHNAK	AHNAK nucleoprotein	The protein encoded by this gene is a large (700 kDa) structural scaffold protein consisting of a central domain with 128 aa repeats. The encoded protein may play a role in such diverse processes as blood-brain barrier formation, cell structure and migration, cardiac calcium channel regulation, and tumor metastasis. A much shorter variant encoding a 17 kDa isoform exists for this gene, and the sh…	GO:1901385 regulation of voltage-gated calcium channel activity;GO:1901019 regulation of calcium ion transmembrane transporter activity;GO:1903169 regulation of calcium ion transmembrane transport			Cytosol;Plasma membrane(Supported)			(M5947)HALLMARK IL2 STAT5 SIGNALING	0.0	0.0	0.0	0.0	0.0	0.0	0.0	0.0	0.0	0.0	0.0	0.0	0.0	0.0	0.0	0.0	0.0	0.0	0.0	0.0
TEP1	7011	symbol	H. sapiens	7011	H. sapiens	TEP1	telomerase associated protein 1	This gene product is a component of the ribonucleoprotein complex responsible for telomerase activity which catalyzes the addition of new telomeres on the chromosome ends. The telomerase-associated proteins are conserved from ciliates to humans. Alternative splicing results in multiple transcript variants. [provided by RefSeq, Jan 2016]	GO:0000722 telomere maintenance via recombination;GO:0006312 mitotic recombination;GO:0006278 RNA-dependent DNA biosynthetic process			Nucleoplasm;Vesicles(Supported)				0.0	0.0	0.0	0.0	0.0	0.0	0.0	0.0	0.0	0.0	0.0	0.0	0.0	0.0	0.0	0.0	0.0	0.0	0.0	0.0
OSBPL11	114885	symbol	H. sapiens	114885	H. sapiens	OSBPL11	oxysterol binding protein like 11	This gene encodes a member of the oxysterol-binding protein (OSBP) family, a group of intracellular lipid receptors. Like most members, the encoded protein contains an N-terminal pleckstrin homology domain and a highly conserved C-terminal OSBP-like sterol-binding domain. [provided by RefSeq, Jul 2008]	GO:0010890 positive regulation of sequestering of triglyceride;GO:0010889 regulation of sequestering of triglyceride;GO:0010884 positive regulation of lipid storage			Golgi apparatus;Nucleoplasm(Approved)				0.0	0.0	0.0	0.0	0.0	0.0	0.0	0.0	0.0	0.0	0.0	0.0	0.0	0.0	0.0	0.0	0.0	0.0	0.0	0.0
DDX58	23586	symbol	H. sapiens	23586	H. sapiens	DDX58	DExD/H-box helicase 58	DEAD box proteins, characterized by the conserved motif Asp-Glu-Ala-Asp (DEAD), are putative RNA helicases which are implicated in a number of cellular processes involving RNA binding and alteration of RNA secondary structure. This gene encodes a protein containing RNA helicase-DEAD box protein motifs and a caspase recruitment domain (CARD). It is involved in viral double-stranded (ds) RNA recogn…	GO:0035549 positive regulation of interferon-beta secretion;GO:0039529 RIG-I signaling pathway;GO:0035547 regulation of interferon-beta secretion		Enzymes/ENZYME proteins/Hydrolases	Cytosol(Supported)			(M5890)HALLMARK TNFA SIGNALING VIA NFKB; (M5913)HALLMARK INTERFERON GAMMA RESPONSE	1.0	0.0	1.0	0.0	0.0	1.0	0.0	0.0	0.0	1.0	0.0	0.0	1.0	0.0	0.0	0.0	0.0	0.0	1.0	1.0
TBC1D10C	374403	symbol	H. sapiens	374403	H. sapiens	TBC1D10C	TBC1 domain family member 10C	The protein encoded by this gene has an N-terminal Rab-GTPase domain and a binding site at the C-terminus for calcineurin, and is an inhibitor of both the Ras signaling pathway and calcineurin, a phosphatase regulated by calcium and calmodulin. Genes encoding similar proteins are located on chromosomes 16 and 22. Multiple transcript variants encoding different isoforms have been found for this ge…	GO:0043312 neutrophil degranulation;GO:1902017 regulation of cilium assembly;GO:0002283 neutrophil activation involved in immune response			Nuclear bodies(Approved)				1.0	0.0	0.0	0.0	0.0	0.0	0.0	1.0	0.0	0.0	0.0	0.0	0.0	0.0	1.0	0.0	1.0	0.0	0.0	0.0
CCNDBP1	23582	symbol	H. sapiens	23582	H. sapiens	CCNDBP1	cyclin D1 binding protein 1	This gene was identified by the interaction of its gene product with Grap2, a leukocyte-specific adaptor protein important for immune cell signaling. The protein encoded by this gene was shown to interact with cyclin D. Transfection of this gene in cells was reported to reduce the phosphorylation of Rb gene product by cyclin D-dependent protein kinase, and inhibit E2F1-mediated transcription acti…	GO:0051726 regulation of cell cycle;GO:0007049 cell cycle;GO:0050794 regulation of cellular process			Nucleoplasm(Enhanced)				0.0	0.0	0.0	0.0	0.0	0.0	0.0	0.0	0.0	0.0	0.0	0.0	0.0	0.0	0.0	0.0	0.0	0.0	0.0	0.0
RPN1	6184	symbol	H. sapiens	6184	H. sapiens	RPN1	ribophorin I	This gene encodes a type I integral membrane protein found only in the rough endoplasmic reticulum. The encoded protein is part of an N-oligosaccharyl transferase complex that links high mannose oligosaccharides to asparagine residues found in the Asn-X-Ser/Thr consensus motif of nascent polypeptide chains. This protein forms part of the regulatory subunit of the 26S proteasome and may mediate bi…	GO:0018279 protein N-linked glycosylation via asparagine;GO:0018196 peptidyl-asparagine modification;GO:0006487 protein N-linked glycosylation			Endoplasmic reticulum(Enhanced)			(M5941)HALLMARK UV RESPONSE UP; (M5924)HALLMARK MTORC1 SIGNALING	0.0	0.0	0.0	0.0	0.0	0.0	0.0	0.0	0.0	0.0	0.0	0.0	0.0	0.0	0.0	0.0	0.0	0.0	0.0	0.0
ATF6B	1388	symbol	H. sapiens	1388	H. sapiens	ATF6B	activating transcription factor 6 beta	The protein encoded by this gene is a transcription factor in the unfolded protein response (UPR) pathway during ER stress. Either as a homodimer or as a heterodimer with ATF6-alpha, the encoded protein binds to the ER stress response element, interacting with nuclear transcription factor Y to activate UPR target genes. The protein is normally found in the membrane of the endoplasmic reticulum; h…	GO:1903892 negative regulation of ATF6-mediated unfolded protein response;GO:1903891 regulation of ATF6-mediated unfolded protein response;GO:1900102 negative regulation of endoplasmic reticulum unfolded protein response		Transcription factors/Basic domains	Nucleoli;Nucleus(Supported)				0.0	0.0	0.0	0.0	0.0	0.0	0.0	0.0	1.0	0.0	0.0	0.0	0.0	0.0	0.0	0.0	0.0	0.0	0.0	0.0
ARHGEF6	9459	symbol	H. sapiens	9459	H. sapiens	ARHGEF6	Rac/Cdc42 guanine nucleotide exchange factor 6	Rho GTPases play a fundamental role in numerous cellular processes that are initiated by extracellular stimuli that work through G protein coupled receptors. The encoded protein belongs to a family of cytoplasmic proteins that activate the Ras-like family of Rho proteins by exchanging bound GDP for GTP. It may form a complex with G proteins and stimulate Rho-dependent signals. This protein is act…	GO:0030032 lamellipodium assembly;GO:0007254 JNK cascade;GO:0035023 regulation of Rho protein signal transduction			Cytosol(Approved)		(M83)PID CDC42 REG PATHWAY; (M241)PID RAC1 REG PATHWAY; (M71)PID ILK PATHWAY	(M5915)HALLMARK APICAL JUNCTION	0.0	0.0	0.0	0.0	0.0	0.0	0.0	1.0	1.0	0.0	1.0	0.0	0.0	0.0	0.0	0.0	0.0	0.0	0.0	0.0
USP34	9736	symbol	H. sapiens	9736	H. sapiens	USP34	ubiquitin specific peptidase 34		GO:0071108 protein K48-linked deubiquitination;GO:0090263 positive regulation of canonical Wnt signaling pathway;GO:0030177 positive regulation of Wnt signaling pathway		Enzymes/{ENZYME proteins/Hydrolases,Peptidases/Cysteine-type peptidases}	Nucleus(Approved)				0.0	0.0	0.0	0.0	0.0	0.0	0.0	0.0	0.0	0.0	0.0	0.0	0.0	0.0	0.0	0.0	0.0	0.0	0.0	0.0
PDCD6IP	10015	symbol	H. sapiens	10015	H. sapiens	PDCD6IP	programmed cell death 6 interacting protein	This gene encodes a protein that functions within the ESCRT pathway in the abscission stage of cytokinesis, in intralumenal endosomal vesicle formation, and in enveloped virus budding. Studies using mouse cells have shown that overexpression of this protein can block apoptosis. In addition, the product of this gene binds to the product of the PDCD6 gene, a protein required for apoptosis, in a cal…	GO:1903553 positive regulation of extracellular exosome assembly;GO:0039702 viral budding via host ESCRT complex;GO:1903551 regulation of extracellular exosome assembly			Cytosol(Enhanced)				0.0	0.0	0.0	1.0	0.0	0.0	0.0	0.0	0.0	0.0	0.0	0.0	1.0	0.0	0.0	1.0	1.0	1.0	0.0	0.0
XRN2	22803	symbol	H. sapiens	22803	H. sapiens	XRN2	5'-3' exoribonuclease 2	This gene encodes a 5'-3' exonuclease that promotes transcription termination at cotranscriptional cleavage sites. Alternative splicing results in multiple transcript variants encoding different isoforms. [provided by RefSeq, Dec 2015]	GO:0000738 DNA catabolic process, exonucleolytic;GO:0021766 hippocampus development;GO:0090503 RNA phosphodiester bond hydrolysis, exonucleolytic			Nucleoli;Nucleus(Enhanced)				0.0	0.0	0.0	0.0	0.0	0.0	0.0	0.0	0.0	0.0	0.0	0.0	0.0	0.0	0.0	0.0	0.0	0.0	0.0	0.0
PTAR1	375743	symbol	H. sapiens	375743	H. sapiens	PTAR1	protein prenyltransferase alpha subunit repeat containing 1		GO:0018342 protein prenylation;GO:0097354 prenylation;GO:0006464 cellular protein modification process			Microtubule organizing center;Rods & Rings(Approved)				0.0	0.0	0.0	0.0	0.0	0.0	0.0	0.0	0.0	0.0	0.0	0.0	0.0	0.0	0.0	0.0	0.0	0.0	0.0	0.0
TSHZ3	57616	symbol	H. sapiens	57616	H. sapiens	TSHZ3	teashirt zinc finger homeobox 3	This gene encodes a zinc-finger transcription factor that regulates smooth muscle cell differentiation in the developing urinary tract. Consistent with this role, mice in which this gene has been inactivated exhibit abnormal gene expression in urinary tract smooth muscle cell precursors and kidney defects including hydronephrosis. The encoded transcription factor comprises a gene silencing comple…	GO:0002087 regulation of respiratory gaseous exchange by neurological system process;GO:0051968 positive regulation of synaptic transmission, glutamatergic;GO:0044065 regulation of respiratory system process		Transcription factors/Helix-turn-helix domains	Nucleoplasm(Supported)				0.0	0.0	0.0	0.0	0.0	0.0	0.0	0.0	0.0	0.0	0.0	0.0	0.0	0.0	0.0	0.0	0.0	0.0	0.0	0.0
TOPORS	10210	symbol	H. sapiens	10210	H. sapiens	TOPORS	TOP1 binding arginine/serine rich protein	This gene encodes a nuclear protein which is serine and arginine rich, and contains a RING-type zinc finger domain. It is highly expressed in the testis, and functions as an ubiquitin-protein E3 ligase. Mutations in this gene are associated with retinitis pigmentosa type 31. Alternatively spliced transcript variants, encoding different isoforms, have been observed for this locus. [provided by Ref…	GO:0046549 retinal cone cell development;GO:0042670 retinal cone cell differentiation;GO:0046548 retinal rod cell development		Enzymes/ENZYME proteins/Transferases	Nucleoplasm(Supported)				0.0	0.0	0.0	0.0	1.0	0.0	0.0	0.0	1.0	0.0	1.0	0.0	0.0	0.0	0.0	1.0	0.0	0.0	0.0	0.0
PPM1M	132160	symbol	H. sapiens	132160	H. sapiens	PPM1M	protein phosphatase, Mg2+/Mn2+ dependent 1M		GO:0006470 protein dephosphorylation;GO:0016311 dephosphorylation;GO:0006796 phosphate-containing compound metabolic process		Enzymes/ENZYME proteins/Hydrolases	Nuclear bodies(Approved)				0.0	0.0	0.0	0.0	0.0	0.0	1.0	0.0	0.0	0.0	0.0	0.0	0.0	0.0	0.0	0.0	0.0	0.0	0.0	0.0
CCR3	1232	symbol	H. sapiens	1232	H. sapiens	CCR3	C-C motif chemokine receptor 3	The protein encoded by this gene is a receptor for C-C type chemokines. It belongs to family 1 of the G protein-coupled receptors. This receptor binds and responds to a variety of chemokines, including eotaxin (CCL11), eotaxin-3 (CCL26), MCP-3 (CCL7), MCP-4 (CCL13), and RANTES (CCL5). It is highly expressed in eosinophils and basophils, and is also detected in TH1 and TH2 cells, as well as in air…	GO:0045766 positive regulation of angiogenesis;GO:0007204 positive regulation of cytosolic calcium ion concentration;GO:0070098 chemokine-mediated signaling pathway		CD markers;G-protein coupled receptors/{Chemokines and chemotactic factors receptors,GPCRs excl olfactory receptors}					0.0	0.0	0.0	0.0	0.0	0.0	0.0	0.0	0.0	0.0	0.0	0.0	0.0	0.0	0.0	0.0	0.0	0.0	0.0	1.0
NCOA6	23054	symbol	H. sapiens	23054	H. sapiens	NCOA6	nuclear receptor coactivator 6	The protein encoded by this gene is a transcriptional coactivator that can interact with nuclear hormone receptors to enhance their transcriptional activator functions. This protein has been shown to be involved in the hormone-dependent coactivation of several receptors, including prostanoid, retinoid, vitamin D3, thyroid hormone, and steroid receptors. Alternatively spliced transcript variants e…	GO:0042921 glucocorticoid receptor signaling pathway;GO:0031958 corticosteroid receptor signaling pathway;GO:0030520 intracellular estrogen receptor signaling pathway			Nucleoplasm(Supported)		(M58)PID AR PATHWAY	(M5916)HALLMARK APICAL SURFACE	0.0	1.0	0.0	0.0	0.0	0.0	0.0	0.0	0.0	1.0	0.0	0.0	0.0	0.0	0.0	0.0	0.0	0.0	1.0	0.0
MAP2K4	6416	symbol	H. sapiens	6416	H. sapiens	MAP2K4	mitogen-activated protein kinase kinase 4	This gene encodes a member of the mitogen-activated protein kinase (MAPK) family. Members of this family act as an integration point for multiple biochemical signals and are involved in a wide variety of cellular processes such as proliferation, differentiation, transcription regulation, and development. They form a three-tiered signaling module composed of MAPKKKs, MAPKKs, and MAPKs. This protei…	GO:2000672 negative regulation of motor neuron apoptotic process;GO:0007257 activation of JUN kinase activity;GO:0072709 cellular response to sorbitol	STE Ser/Thr protein kinase family	Enzymes/{ENZYME proteins/Transferases,Kinases/STE Ser/Thr protein kinases}	Cell Junctions;Nucleoplasm(Approved)		(M190)PID TCR JNK PATHWAY; (M267)PID ANTHRAX PATHWAY; (M274)PID LYMPH ANGIOGENESIS PATHWAY		0.0	0.0	1.0	0.0	0.0	0.0	0.0	0.0	1.0	0.0	1.0	0.0	0.0	0.0	0.0	0.0	0.0	0.0	0.0	0.0
RBM5	10181	symbol	H. sapiens	10181	H. sapiens	RBM5	RNA binding motif protein 5	This gene is a candidate tumor suppressor gene which encodes a nuclear RNA binding protein that is a component of the spliceosome A complex. The encoded protein plays a role in the induction of cell cycle arrest and apoptosis through pre-mRNA splicing of multiple target genes including the tumor suppressor protein p53. This gene is located within the tumor suppressor region 3p21.3, and may play a…	GO:0000381 regulation of alternative mRNA splicing, via spliceosome;GO:0000245 spliceosomal complex assembly;GO:0000380 alternative mRNA splicing, via spliceosome			Nucleoplasm(Enhanced)			(M5945)HALLMARK HEME METABOLISM	0.0	0.0	0.0	0.0	0.0	0.0	0.0	0.0	0.0	0.0	1.0	0.0	0.0	0.0	0.0	0.0	0.0	0.0	0.0	0.0
SNX1	6642	symbol	H. sapiens	6642	H. sapiens	SNX1	sorting nexin 1	This gene encodes a member of the sorting nexin family. Members of this family contain a phox (PX) domain, which is a phosphoinositide binding domain, and are involved in intracellular trafficking. This endosomal protein regulates the cell-surface expression of epidermal growth factor receptor. This protein also has a role in sorting protease-activated receptor-1 from early endosomes to lysosomes…	GO:0034498 early endosome to Golgi transport;GO:0072673 lamellipodium morphogenesis;GO:0031623 receptor internalization			Endosomes(Enhanced)Lysosomes(Supported)		(M238)PID THROMBIN PAR1 PATHWAY; (M142)PID AJDISS 2PATHWAY		0.0	0.0	0.0	0.0	0.0	0.0	0.0	0.0	0.0	0.0	0.0	0.0	0.0	0.0	1.0	0.0	1.0	1.0	0.0	0.0
PGAM1	5223	symbol	H. sapiens	5223	H. sapiens	PGAM1	phosphoglycerate mutase 1	The protein encoded by this gene is a mutase that catalyzes the reversible reaction of 3-phosphoglycerate (3-PGA) to 2-phosphoglycerate (2-PGA) in the glycolytic pathway. Two transcript variants encoding different isoforms have been found for this gene. [provided by RefSeq, Nov 2015]	GO:0061621 canonical glycolysis;GO:0043456 regulation of pentose-phosphate shunt;GO:0061620 glycolytic process through glucose-6-phosphate		Enzymes/ENZYME proteins/Isomerase	Nucleoplasm(Approved)			(M5937)HALLMARK GLYCOLYSIS	1.0	0.0	0.0	0.0	0.0	0.0	0.0	0.0	0.0	0.0	0.0	0.0	0.0	0.0	0.0	0.0	0.0	0.0	0.0	0.0
SAMD9	54809	symbol	H. sapiens	54809	H. sapiens	SAMD9	sterile alpha motif domain containing 9	This gene encodes a sterile alpha motif domain-containing protein. The encoded protein localizes to the cytoplasm and may play a role in regulating cell proliferation and apoptosis. Mutations in this gene are the cause of normophosphatemic familial tumoral calcinosis. Alternate splicing results in multiple transcript variants that encode the same protein.[provided by RefSeq, Jul 2010]	GO:0034058 endosomal vesicle fusion;GO:0006906 vesicle fusion;GO:0090174 organelle membrane fusion			Cytosol;Vesicles(Enhanced)			(M5911)HALLMARK INTERFERON ALPHA RESPONSE	0.0	0.0	0.0	0.0	0.0	0.0	0.0	0.0	0.0	0.0	0.0	0.0	0.0	0.0	0.0	0.0	0.0	0.0	0.0	0.0
CASS4	57091	symbol	H. sapiens	57091	H. sapiens	CASS4	Cas scaffold protein family member 4		GO:0090527 actin filament reorganization;GO:1900026 positive regulation of substrate adhesion-dependent cell spreading;GO:0061098 positive regulation of protein tyrosine kinase activity							0.0	0.0	0.0	1.0	0.0	0.0	0.0	0.0	1.0	0.0	0.0	1.0	0.0	0.0	0.0	0.0	0.0	0.0	0.0	0.0
C2orf68	388969	symbol	H. sapiens	388969	H. sapiens	C2orf68	chromosome 2 open reading frame 68					Mitochondria;Nuclear membrane;Nucleoli;Nucleus(Approved)				0.0	0.0	0.0	0.0	0.0	0.0	0.0	0.0	0.0	0.0	0.0	0.0	0.0	0.0	0.0	0.0	0.0	0.0	0.0	0.0
KANSL1	284058	symbol	H. sapiens	284058	H. sapiens	KANSL1	KAT8 regulatory NSL complex subunit 1	This gene encodes a nuclear protein that is a subunit of two protein complexes involved with histone acetylation, the MLL1 complex and the NSL1 complex. The corresponding protein in Drosophila interacts with K(lysine) acetyltransferase 8, which is also a subunit of both the MLL1 and NSL1 complexes. [provided by RefSeq, Jun 2012]	GO:0043982 histone H4-K8 acetylation;GO:0043981 histone H4-K5 acetylation;GO:0043984 histone H4-K16 acetylation			Nucleoplasm(Supported)				0.0	0.0	0.0	0.0	1.0	0.0	0.0	0.0	0.0	0.0	0.0	0.0	0.0	0.0	0.0	0.0	0.0	0.0	0.0	0.0
CHMP3	51652	symbol	H. sapiens	51652	H. sapiens	CHMP3	charged multivesicular body protein 3	This gene encodes a protein that sorts transmembrane proteins into lysosomes/vacuoles via the multivesicular body (MVB) pathway. This protein, along with other soluble coiled-coil containing proteins, forms part of the ESCRT-III protein complex that binds to the endosomal membrane and recruits additional cofactors for protein sorting into the MVB. This protein may also co-immunoprecipitate with a…	GO:1902187 negative regulation of viral release from host cell;GO:1902188 positive regulation of viral release from host cell;GO:0061763 multivesicular body-lysosome fusion					(M214)PID ERBB1 INTERNALIZATION PATHWAY		0.0	0.0	0.0	1.0	0.0	0.0	0.0	0.0	0.0	0.0	0.0	0.0	1.0	0.0	1.0	1.0	1.0	1.0	0.0	0.0
GBA	2629	symbol	H. sapiens	2629	H. sapiens	GBA	glucosylceramidase beta	This gene encodes a lysosomal membrane protein that cleaves the beta-glucosidic linkage of glycosylceramide, an intermediate in glycolipid metabolism. Mutations in this gene cause Gaucher disease, a lysosomal storage disease characterized by an accumulation of glucocerebrosides. A related pseudogene is approximately 12 kb downstream of this gene on chromosome 1. Alternative splicing results in mu…	GO:0006680 glucosylceramide catabolic process;GO:1901805 beta-glucoside catabolic process;GO:1904457 positive regulation of neuronal action potential		Enzymes/ENZYME proteins/Hydrolases		Myo-Inositol (Receptor binding);N-acetyl-alpha-D-glucosamine (Receptor binding);Velaglucerase alfa (Receptor binding);(2R,3R,4R,5S)-2-(HYDROXYMETHYL)-1-NONYLPIPERIDINE-3,4,5-TRIOL (Receptor binding)			0.0	0.0	0.0	1.0	0.0	0.0	1.0	0.0	1.0	0.0	0.0	0.0	1.0	1.0	0.0	0.0	1.0	0.0	1.0	0.0
VCL	7414	symbol	H. sapiens	7414	H. sapiens	VCL	vinculin	Vinculin is a cytoskeletal protein associated with cell-cell and cell-matrix junctions, where it is thought to function as one of several interacting proteins involved in anchoring F-actin to the membrane. Defects in VCL are the cause of cardiomyopathy dilated type 1W. Dilated cardiomyopathy is a disorder characterized by ventricular dilation and impaired systolic function, resulting in congestiv…	GO:0070527 platelet aggregation;GO:0090136 epithelial cell-cell adhesion;GO:0002576 platelet degranulation			Focal adhesion sites(Enhanced)		(M232)PID ECADHERIN STABILIZATION PATHWAY; (M12)PID RHOA PATHWAY; (M281)PID FAK PATHWAY	(M5893)HALLMARK MITOTIC SPINDLE; (M5915)HALLMARK APICAL JUNCTION	1.0	0.0	0.0	0.0	0.0	0.0	0.0	0.0	0.0	0.0	0.0	0.0	0.0	0.0	0.0	0.0	0.0	0.0	0.0	0.0
WHSC1L1	54904	gene_synonym	H. sapiens	54904	H. sapiens	NSD3	nuclear receptor binding SET domain protein 3	This gene is related to the Wolf-Hirschhorn syndrome candidate-1 gene and encodes a protein with PWWP (proline-tryptophan-tryptophan-proline) domains. This protein methylates histone H3 at lysine residues 4 and 27, which represses gene transcription. Two alternatively spliced variants have been described. [provided by RefSeq, May 2015]	GO:2001255 positive regulation of histone H3-K36 trimethylation;GO:0000416 positive regulation of histone H3-K36 methylation;GO:2001253 regulation of histone H3-K36 trimethylation		Enzymes/ENZYME proteins/Transferases	Nucleoplasm(Supported)Mitochondria(Approved)				0.0	0.0	0.0	0.0	1.0	0.0	0.0	0.0	0.0	0.0	0.0	0.0	0.0	0.0	0.0	0.0	0.0	0.0	0.0	0.0
SH3BP5L	80851	symbol	H. sapiens	80851	H. sapiens	SH3BP5L	SH3 binding domain protein 5 like		GO:0061099 negative regulation of protein tyrosine kinase activity;GO:0050732 negative regulation of peptidyl-tyrosine phosphorylation;GO:0061097 regulation of protein tyrosine kinase activity			Golgi apparatus;Nucleoplasm;Vesicles(Approved)				0.0	0.0	0.0	0.0	0.0	0.0	0.0	0.0	1.0	0.0	0.0	0.0	0.0	1.0	0.0	0.0	0.0	0.0	0.0	0.0
GDI2	2665	symbol	H. sapiens	2665	H. sapiens	GDI2	GDP dissociation inhibitor 2	GDP dissociation inhibitors are proteins that regulate the GDP-GTP exchange reaction of members of the rab family, small GTP-binding proteins of the ras superfamily, that are involved in vesicular trafficking of molecules between cellular organelles. GDIs slow the rate of dissociation of GDP from rab proteins and release GDP from membrane-bound rabs. GDI2 is ubiquitously expressed. The GDI2 gene …	GO:0043312 neutrophil degranulation;GO:0002283 neutrophil activation involved in immune response;GO:0042119 neutrophil activation					(M16801)SIG REGULATION OF THE ACTIN CYTOSKELETON BY RHO GTPASES; (M5193)SIG CHEMOTAXIS		1.0	0.0	0.0	0.0	0.0	0.0	0.0	1.0	0.0	0.0	0.0	0.0	0.0	0.0	0.0	0.0	0.0	0.0	0.0	0.0
SOS1	6654	symbol	H. sapiens	6654	H. sapiens	SOS1	SOS Ras/Rac guanine nucleotide exchange factor 1	This gene encodes a protein that is a guanine nucleotide exchange factor for RAS proteins, membrane proteins that bind guanine nucleotides and participate in signal transduction pathways. GTP binding activates and GTP hydrolysis inactivates RAS proteins. The product of this gene may regulate RAS proteins by facilitating the exchange of GTP for GDP. Mutations in this gene are associated with gingi…	GO:2000973 regulation of pro-B cell differentiation;GO:1904693 midbrain morphogenesis;GO:1905456 regulation of lymphoid progenitor cell differentiation		RAS pathway related proteins	Cytosol;Nucleoli;Nucleus(Uncertain)		(M12771)SA PTEN PATHWAY; (M18895)SA TRKA RECEPTOR; (M206)PID PDGFRA PATHWAY	(M5893)HALLMARK MITOTIC SPINDLE	0.0	1.0	1.0	0.0	0.0	0.0	0.0	1.0	0.0	1.0	1.0	1.0	0.0	0.0	0.0	0.0	0.0	0.0	0.0	1.0
BPTF	2186	symbol	H. sapiens	2186	H. sapiens	BPTF	bromodomain PHD finger transcription factor	This gene was identified by the reactivity of its encoded protein to a monoclonal antibody prepared against brain homogenates from patients with Alzheimer's disease. Analysis of the original protein (fetal Alz-50 reactive clone 1, or FAC1), identified as an 810 aa protein containing a DNA-binding domain and a zinc finger motif, suggested it might play a role in the regulation of transcription. Hi…	GO:0001892 embryonic placenta development;GO:0001890 placenta development;GO:0007492 endoderm development			Nucleoplasm(Enhanced)				0.0	0.0	0.0	0.0	0.0	0.0	0.0	0.0	0.0	0.0	0.0	0.0	0.0	0.0	0.0	0.0	0.0	0.0	0.0	0.0
STK24	8428	symbol	H. sapiens	8428	H. sapiens	STK24	serine/threonine kinase 24	This gene encodes a serine/threonine protein kinase that functions upstream of mitogen-activated protein kinase (MAPK) signaling. The encoded protein is cleaved into two chains by caspases; the N-terminal fragment (MST3/N) translocates to the nucleus and promotes programmed cells death. There is a pseudogene for this gene on chromosome X. Alternative splicing results in multiple transcript varian…	GO:0048679 regulation of axon regeneration;GO:0070570 regulation of neuron projection regeneration;GO:0031103 axon regeneration	STE Ser/Thr protein kinase family	Enzymes/{ENZYME proteins/Transferases,Kinases/STE Ser/Thr protein kinases}	Cytosol;Nucleoli(Supported)				0.0	0.0	0.0	0.0	0.0	0.0	0.0	0.0	1.0	0.0	1.0	0.0	0.0	0.0	0.0	0.0	0.0	0.0	0.0	0.0
ZNF148	7707	symbol	H. sapiens	7707	H. sapiens	ZNF148	zinc finger protein 148	The protein encoded by this gene is a member of the Kruppel family of zinc finger DNA binding proteins. The encoded protein activates transcription of the T-cell receptor and intestinal alkaline phosphatase genes but represses transcription of the ornithine decarboxylase, vimentin, gastrin, stomelysin, and enolase genes. Increased expression of this gene results in decreased patient survival rate…	GO:0021762 substantia nigra development;GO:0006968 cellular defense response;GO:0030901 midbrain development		Transcription factors/Zinc-coordinating DNA-binding domains	Nucleus(Supported)Golgi apparatus(Uncertain)				0.0	0.0	0.0	0.0	0.0	0.0	0.0	0.0	0.0	0.0	0.0	0.0	0.0	0.0	0.0	0.0	0.0	0.0	0.0	0.0
ACAP1	9744	symbol	H. sapiens	9744	H. sapiens	ACAP1	ArfGAP with coiled-coil, ankyrin repeat and PH domains 1		GO:0043547 positive regulation of GTPase activity;GO:0043087 regulation of GTPase activity;GO:0051345 positive regulation of hydrolase activity			Golgi apparatus(Approved)		(M86)PID ARF6 PATHWAY; (M67)PID ARF6 TRAFFICKING PATHWAY		0.0	0.0	0.0	0.0	0.0	0.0	0.0	1.0	0.0	0.0	0.0	0.0	0.0	0.0	0.0	0.0	0.0	0.0	0.0	0.0
ARHGAP19	84986	symbol	H. sapiens	84986	H. sapiens	ARHGAP19	Rho GTPase activating protein 19	Members of the ARHGAP family, such as ARHGAP19, encode negative regulators of Rho GTPases (see RHOA; MIM 165390), which are involved in cell migration, proliferation, and differentiation, actin remodeling, and G1 cell cycle progression (Lv et al., 2007 [PubMed 17454002]).[supplied by OMIM, Mar 2008]	GO:0043547 positive regulation of GTPase activity;GO:0051056 regulation of small GTPase mediated signal transduction;GO:0043087 regulation of GTPase activity			Plasma membrane(Supported)				0.0	0.0	0.0	0.0	0.0	0.0	0.0	1.0	0.0	0.0	0.0	0.0	0.0	0.0	0.0	0.0	0.0	0.0	0.0	0.0
TCF19	6941	symbol	H. sapiens	6941	H. sapiens	TCF19	transcription factor 19	This gene encodes a protein that contains a PHD-type zinc finger domain and likely functions as a transcription factor. The encoded protein plays a role proliferation and apoptosis of pancreatic beta cells. Alternative splicing results in multiple transcript variants. [provided by RefSeq, Jan 2016]	GO:0006355 regulation of transcription, DNA-templated;GO:1903506 regulation of nucleic acid-templated transcription;GO:0006351 transcription, DNA-templated						(M5925)HALLMARK E2F TARGETS	0.0	0.0	0.0	0.0	0.0	0.0	0.0	0.0	0.0	0.0	0.0	0.0	0.0	0.0	0.0	0.0	0.0	0.0	0.0	0.0
XPO1	7514	symbol	H. sapiens	7514	H. sapiens	XPO1	exportin 1	This cell-cycle-regulated gene encodes a protein that mediates leucine-rich nuclear export signal (NES)-dependent protein transport. The protein specifically inhibits the nuclear export of Rev and U snRNAs. It is involved in the control of several cellular processes by controlling the localization of cyclin B, MPAK, and MAPKAP kinase 2. This protein also regulates NFAT and AP-1. [provided by RefS…	GO:0000056 ribosomal small subunit export from nucleus;GO:0000055 ribosomal large subunit export from nucleus;GO:0000054 ribosomal subunit export from nucleus		Transporters/Transporter channels and pores	Cytosol;Nuclear membrane;Nucleoplasm;Vesicles(Enhanced)		(M140)PID RANBP2 PATHWAY; (M37)PID NFKAPPAB CANONICAL PATHWAY; (M30)PID HDAC CLASSII PATHWAY	(M5901)HALLMARK G2M CHECKPOINT; (M5926)HALLMARK MYC TARGETS V1; (M5925)HALLMARK E2F TARGETS	0.0	0.0	0.0	1.0	0.0	0.0	0.0	0.0	0.0	0.0	0.0	0.0	1.0	0.0	0.0	1.0	0.0	1.0	0.0	0.0
MICAL2	9645	symbol	H. sapiens	9645	H. sapiens	MICAL2	microtubule associated monooxygenase, calponin and LIM domain containing 2	The protein encoded by this gene is a monooxygenase that enhances depolymerization of F-actin and is therefore involved in cytoskeletal dynamics. The encoded protein is a regulator of the SRF signaling pathway. Increased expression of this gene has been associated with cancer progression and metastasis. [provided by RefSeq, Oct 2016]	GO:0010735 positive regulation of transcription via serum response element binding;GO:0019417 sulfur oxidation;GO:0001947 heart looping		Enzymes/ENZYME proteins/Oxidoreductases	Golgi apparatus(Approved)				0.0	0.0	0.0	1.0	0.0	0.0	0.0	0.0	0.0	0.0	0.0	0.0	0.0	0.0	0.0	0.0	0.0	0.0	0.0	0.0
PPIP5K2	23262	symbol	H. sapiens	23262	H. sapiens	PPIP5K2	diphosphoinositol pentakisphosphate kinase 2	This gene encodes a member of the histidine acid phosphatase family of proteins. Despite containing a histidine acid phosphatase domain, the encoded protein functions as an inositol pyrophosphate kinase, and is thought to lack phosphatase activity. This kinase activity is the mechanism by which the encoded protein synthesizes high-energy inositol pyrophosphates, which act as signaling molecules t…	GO:0006020 inositol metabolic process;GO:0032958 inositol phosphate biosynthetic process;GO:0043647 inositol phosphate metabolic process		Enzymes/ENZYME proteins/Transferases	Vesicles(Approved)				0.0	0.0	0.0	0.0	0.0	0.0	0.0	0.0	0.0	0.0	0.0	0.0	0.0	0.0	0.0	0.0	0.0	0.0	0.0	0.0
TFEB	7942	symbol	H. sapiens	7942	H. sapiens	TFEB	transcription factor EB		GO:0001892 embryonic placenta development;GO:0007040 lysosome organization;GO:0080171 lytic vacuole organization		Transcription factors/Basic domains	Nucleoplasm(Supported)				0.0	0.0	0.0	0.0	0.0	0.0	0.0	0.0	0.0	0.0	0.0	0.0	0.0	0.0	0.0	0.0	1.0	1.0	0.0	0.0
TPRG1L	127262	symbol	H. sapiens	127262	H. sapiens	TPRG1L	tumor protein p63 regulated 1 like		GO:0051966 regulation of synaptic transmission, glutamatergic;GO:0035249 synaptic transmission, glutamatergic;GO:0050804 modulation of chemical synaptic transmission			Cytosol;Vesicles(Approved)				0.0	0.0	0.0	0.0	0.0	0.0	0.0	0.0	0.0	0.0	0.0	0.0	0.0	0.0	0.0	0.0	0.0	0.0	0.0	0.0
SAP25	100316904	symbol	H. sapiens	100316904	H. sapiens	SAP25	Sin3A associated protein 25		GO:0006355 regulation of transcription, DNA-templated;GO:1903506 regulation of nucleic acid-templated transcription;GO:0006351 transcription, DNA-templated			Nuclear bodies(Approved)				0.0	0.0	0.0	0.0	0.0	0.0	0.0	0.0	0.0	0.0	0.0	0.0	0.0	0.0	0.0	0.0	0.0	0.0	0.0	0.0
PPP1CC	5501	symbol	H. sapiens	5501	H. sapiens	PPP1CC	protein phosphatase 1 catalytic subunit gamma	The protein encoded by this gene belongs to the protein phosphatase family, PP1 subfamily. PP1 is an ubiquitous serine/threonine phosphatase that regulates many cellular processes, including cell division. It is expressed in mammalian cells as three closely related isoforms, alpha, beta/delta and gamma, which have distinct localization patterns. This gene encodes the gamma isozyme. Alternatively …	GO:0060252 positive regulation of glial cell proliferation;GO:0043153 entrainment of circadian clock by photoperiod;GO:0060251 regulation of glial cell proliferation		Enzymes/ENZYME proteins/Hydrolases		9,10-Deepithio-9,10-Didehydroacanthifolicin (Protein serine/threonine phosphatase activity);Calyculin A (Protein serine/threonine phosphatase activity);(2S,5R,8S,11R,12S,15S,18S,19S,E)-8-ISOBUTYL-18-((5S,6S)-6-METHOXY-3,5-DIMETHYL-7-PHENYLHEPTYL)-1,2,5,12,15,19-HEXAMETHYL-3,6,9,13,16,20,25-HEPTAOXO-1,4,7,10,14,17,21-HEPTAAZACYCLOPENTACOS-21-ENE-11,22-DICARBOXYLIC ACID (Protein serine/threonine ph…	(M247)PID INSULIN GLUCOSE PATHWAY; (M14)PID AURORA B PATHWAY		0.0	0.0	0.0	0.0	0.0	0.0	1.0	0.0	0.0	0.0	0.0	0.0	0.0	0.0	0.0	0.0	0.0	0.0	0.0	0.0
FKBP5	2289	symbol	H. sapiens	2289	H. sapiens	FKBP5	FKBP prolyl isomerase 5	The protein encoded by this gene is a member of the immunophilin protein family, which play a role in immunoregulation and basic cellular processes involving protein folding and trafficking. This encoded protein is a cis-trans prolyl isomerase that binds to the immunosuppressants FK506 and rapamycin. It is thought to mediate calcineurin inhibition. It also interacts functionally with mature heter…	GO:0000413 protein peptidyl-prolyl isomerization;GO:0018208 peptidyl-proline modification;GO:0061077 chaperone-mediated protein folding		Enzymes/ENZYME proteins/Isomerase	Nucleoplasm(Enhanced)		(M115)PID REG GR PATHWAY	(M5908)HALLMARK ANDROGEN RESPONSE; (M5907)HALLMARK ESTROGEN RESPONSE LATE; (M5906)HALLMARK ESTROGEN RESPONSE EARLY	0.0	0.0	0.0	0.0	0.0	0.0	0.0	0.0	0.0	0.0	0.0	0.0	0.0	0.0	0.0	0.0	0.0	0.0	0.0	0.0
CDKN1B	1027	symbol	H. sapiens	1027	H. sapiens	CDKN1B	cyclin dependent kinase inhibitor 1B	This gene encodes a cyclin-dependent kinase inhibitor, which shares a limited similarity with CDK inhibitor CDKN1A/p21. The encoded protein binds to and prevents the activation of cyclin E-CDK2 or cyclin D-CDK4 complexes, and thus controls the cell cycle progression at G1. The degradation of this protein, which is triggered by its CDK dependent phosphorylation and subsequent ubiquitination by SCF…	GO:0006977 DNA damage response, signal transduction by p53 class mediator resulting in cell cycle arrest;GO:1905179 negative regulation of cardiac muscle tissue regeneration;GO:0072431 signal transduction involved in mitotic G1 DNA damage checkpoint			Nucleus(Supported)Vesicles(Approved)		(M3686)SA REG CASCADE OF CYCLIN EXPR; (M1529)SA G1 AND S PHASES; (M249)PID PI3KCI AKT PATHWAY	(M5923)HALLMARK PI3K AKT MTOR SIGNALING; (M5942)HALLMARK UV RESPONSE DN; (M5902)HALLMARK APOPTOSIS	0.0	0.0	0.0	1.0	0.0	0.0	0.0	0.0	1.0	1.0	1.0	0.0	0.0	1.0	0.0	1.0	1.0	0.0	1.0	0.0
SLC35E2B	728661	symbol	H. sapiens	728661	H. sapiens	SLC35E2B	solute carrier family 35 member E2B		GO:0090481 pyrimidine nucleotide-sugar transmembrane transport;GO:0015780 nucleotide-sugar transmembrane transport;GO:1901264 carbohydrate derivative transport		Transporters/Electrochemical Potential-driven transporters	Nucleus(Uncertain)				0.0	0.0	0.0	0.0	0.0	0.0	0.0	0.0	0.0	0.0	0.0	0.0	0.0	0.0	0.0	0.0	0.0	0.0	0.0	0.0
CPEB2	132864	symbol	H. sapiens	132864	H. sapiens	CPEB2	cytoplasmic polyadenylation element binding protein 2	The protein encoded by this gene is highly similar to cytoplasmic polyadenylation element binding protein (CPEB), an mRNA-binding protein that regulates cytoplasmic polyadenylation of mRNA as a trans factor in oogenesis and spermatogenesis. Studies of the similar gene in mice suggested a possible role of this protein in transcriptionally inactive haploid spermatids. Alternatively spliced transcri…	GO:1900248 negative regulation of cytoplasmic translational elongation;GO:0045900 negative regulation of translational elongation;GO:2000766 negative regulation of cytoplasmic translation			Cytosol(Approved)			(M5892)HALLMARK CHOLESTEROL HOMEOSTASIS	0.0	0.0	0.0	0.0	0.0	0.0	0.0	1.0	0.0	1.0	0.0	0.0	0.0	0.0	0.0	0.0	0.0	0.0	0.0	0.0
CDK19	23097	symbol	H. sapiens	23097	H. sapiens	CDK19	cyclin dependent kinase 19	This gene encodes a protein that is one of the components of the Mediator co-activator complex. The Mediator complex is a multi-protein complex required for transcriptional activation by DNA binding transcription factors of genes transcribed by RNA polymerase II. The protein encoded by this gene is similar to cyclin-dependent kinase 8 which can also be a component of the Mediator complex. Alterna…	GO:0071222 cellular response to lipopolysaccharide;GO:0050729 positive regulation of inflammatory response;GO:0071219 cellular response to molecule of bacterial origin	CMGC Ser/Thr protein kinase family	Enzymes/{ENZYME proteins/Transferases,Kinases/CMGC Ser/Thr protein kinases}	Nucleoplasm;Vesicles(Approved)				0.0	0.0	0.0	0.0	0.0	1.0	0.0	0.0	0.0	0.0	1.0	0.0	0.0	0.0	0.0	0.0	0.0	0.0	1.0	0.0
PSMB9	5698	symbol	H. sapiens	5698	H. sapiens	PSMB9	proteasome subunit beta 9	The proteasome is a multicatalytic proteinase complex with a highly ordered ring-shaped 20S core structure. The core structure is composed of 4 rings of 28 non-identical subunits; 2 rings are composed of 7 alpha subunits and 2 rings are composed of 7 beta subunits. Proteasomes are distributed throughout eukaryotic cells at a high concentration and cleave peptides in an ATP/ubiquitin-dependent pro…	GO:0002223 stimulatory C-type lectin receptor signaling pathway;GO:0002479 antigen processing and presentation of exogenous peptide antigen via MHC class I, TAP-dependent;GO:0002220 innate immune response activating cell surface receptor signaling pathway		Enzymes/{ENZYME proteins/Hydrolases,Peptidases/Threonine-type peptidases}	Cytosol(Supported)	Carfilzomib (Threonine-type endopeptidase activity)		(M5911)HALLMARK INTERFERON ALPHA RESPONSE; (M5921)HALLMARK COMPLEMENT; (M5913)HALLMARK INTERFERON GAMMA RESPONSE	0.0	1.0	1.0	0.0	0.0	1.0	0.0	0.0	0.0	0.0	0.0	0.0	0.0	0.0	0.0	1.0	0.0	0.0	0.0	1.0
NPTN	27020	symbol	H. sapiens	27020	H. sapiens	NPTN	neuroplastin	This gene encodes a type I transmembrane protein belonging to the Ig superfamily. The protein is believed to be involved in cell-cell interactions or cell-substrate interactions. Alternative splicing results in multiple transcript variants. [provided by RefSeq, May 2009]	GO:0048170 positive regulation of long-term neuronal synaptic plasticity;GO:0099557 trans-synaptic signaling by trans-synaptic complex, modulating synaptic transmission;GO:1900273 positive regulation of long-term synaptic potentiation			Cytokinetic bridge;Mitochondria(Approved)				0.0	0.0	0.0	0.0	0.0	0.0	0.0	0.0	1.0	1.0	0.0	0.0	1.0	0.0	0.0	0.0	0.0	0.0	0.0	0.0
TTN	7273	symbol	H. sapiens	7273	H. sapiens	TTN	titin	This gene encodes a large abundant protein of striated muscle. The product of this gene is divided into two regions, a N-terminal I-band and a C-terminal A-band. The I-band, which is the elastic part of the molecule, contains two regions of tandem immunoglobulin domains on either side of a PEVK region that is rich in proline, glutamate, valine and lysine. The A-band, which is thought to act as a …	GO:0048769 sarcomerogenesis;GO:0030241 skeletal muscle myosin thick filament assembly;GO:0030240 skeletal muscle thin filament assembly	CAMK Ser/Thr protein kinase family	Enzymes/{ENZYME proteins/Transferases,Kinases/CAMK Ser/Thr protein kinases}					1.0	0.0	0.0	1.0	0.0	0.0	0.0	0.0	1.0	0.0	0.0	0.0	1.0	0.0	0.0	0.0	0.0	0.0	0.0	0.0
MFSD14B	84641	symbol	H. sapiens	84641	H. sapiens	MFSD14B	major facilitator superfamily domain containing 14B		GO:0055085 transmembrane transport;GO:0006810 transport;GO:0051234 establishment of localization		Transporters/Electrochemical Potential-driven transporters	Cytosol;Nucleoplasm(Approved)				0.0	0.0	0.0	0.0	0.0	0.0	0.0	0.0	0.0	0.0	0.0	0.0	0.0	0.0	0.0	0.0	0.0	0.0	0.0	0.0
N4BP2L2	10443	symbol	H. sapiens	10443	H. sapiens	N4BP2L2	NEDD4 binding protein 2 like 2		GO:1902037 negative regulation of hematopoietic stem cell differentiation;GO:1902035 positive regulation of hematopoietic stem cell proliferation;GO:1901533 negative regulation of hematopoietic progenitor cell differentiation			Nucleoplasm(Approved)				0.0	1.0	0.0	0.0	0.0	0.0	0.0	0.0	0.0	0.0	0.0	1.0	0.0	0.0	0.0	0.0	0.0	0.0	0.0	0.0
NQO2	4835	symbol	H. sapiens	4835	H. sapiens	NQO2	N-ribosyldihydronicotinamide:quinone reductase 2	This gene encodes a member of the thioredoxin family of enzymes. It is a cytosolic and ubiquitously expressed flavoprotein that catalyzes the two-electron reduction of quinone substrates and uses dihydronicotinamide riboside as a reducing coenzyme. Mutations in this gene have been associated with neurodegenerative diseases and several cancers. Alternative splicing results in multiple transcript v…	GO:1904707 positive regulation of vascular smooth muscle cell proliferation;GO:1904705 regulation of vascular smooth muscle cell proliferation;GO:0043525 positive regulation of neuron apoptotic process		Enzymes/ENZYME proteins/Oxidoreductases	Cytosol(Supported)Nucleoplasm(Approved)	NADH (Nadph dehydrogenase (quinone) activity);Menadione (Nadph dehydrogenase (quinone) activity);Melatonin (Nadph dehydrogenase (quinone) activity);Primaquine (Nadph dehydrogenase (quinone) activity);Resveratrol (Nadph dehydrogenase (quinone) activity);Flavin adenine dinucleotide (Nadph dehydrogenase (quinone) activity);10-Propargyl-5,8-Dideazafolic Acid (Nadph dehydrogenase (quinone) activity);C…		(M5936)HALLMARK OXIDATIVE PHOSPHORYLATION	0.0	0.0	0.0	0.0	0.0	0.0	0.0	0.0	1.0	0.0	1.0	0.0	0.0	0.0	0.0	0.0	0.0	0.0	0.0	0.0
MARC1	64757	symbol	H. sapiens	64757	H. sapiens	MARC1	mitochondrial amidoxime reducing component 1		GO:0051410 detoxification of nitrogen compound;GO:0042126 nitrate metabolic process;GO:0006805 xenobiotic metabolic process			Mitochondria(Supported)				0.0	0.0	0.0	0.0	0.0	0.0	0.0	0.0	0.0	0.0	0.0	0.0	0.0	0.0	0.0	0.0	0.0	0.0	0.0	0.0
DCAF12	25853	symbol	H. sapiens	25853	H. sapiens	DCAF12	DDB1 and CUL4 associated factor 12	This gene encodes a WD repeat-containing protein that interacts with the COP9 signalosome, a macromolecular complex that interacts with cullin-RING E3 ligases and regulates their activity by hydrolyzing cullin-Nedd8 conjugates. [provided by RefSeq, Jul 2009]	GO:0016567 protein ubiquitination;GO:0032446 protein modification by small protein conjugation;GO:0070647 protein modification by small protein conjugation or removal							0.0	0.0	0.0	0.0	0.0	0.0	0.0	0.0	0.0	0.0	0.0	0.0	0.0	0.0	0.0	0.0	0.0	0.0	0.0	0.0
GGA3	23163	symbol	H. sapiens	23163	H. sapiens	GGA3	golgi associated, gamma adaptin ear containing, ARF binding protein 3	This gene encodes a member of the Golgi-localized, gamma adaptin ear-containing, ARF-binding (GGA) family. This family includes ubiquitous coat proteins that regulate the trafficking of proteins between the trans-Golgi network and the lysosome. These proteins share an amino-terminal VHS domain which mediates sorting of the mannose 6-phosphate receptors at the trans-Golgi network. They also contai…	GO:1902430 negative regulation of amyloid-beta formation;GO:1902992 negative regulation of amyloid precursor protein catabolic process;GO:1902003 regulation of amyloid-beta formation			Golgi apparatus(Supported)		(M243)PID ARF 3PATHWAY		0.0	0.0	0.0	0.0	0.0	0.0	0.0	0.0	0.0	0.0	0.0	0.0	0.0	0.0	1.0	0.0	1.0	1.0	0.0	0.0
THOC5	8563	symbol	H. sapiens	8563	H. sapiens	THOC5	THO complex 5		GO:2000002 negative regulation of DNA damage checkpoint;GO:0046784 viral mRNA export from host cell nucleus;GO:0044417 translocation of molecules into host			Nucleoplasm(Supported)				0.0	1.0	0.0	0.0	0.0	0.0	0.0	0.0	1.0	0.0	0.0	0.0	0.0	0.0	0.0	1.0	0.0	0.0	0.0	0.0
SLCO4C1	353189	symbol	H. sapiens	353189	H. sapiens	SLCO4C1	solute carrier organic anion transporter family member 4C1	SLCO4C1 belongs to the organic anion transporter (OATP) family. OATPs are involved in the membrane transport of bile acids, conjugated steroids, thyroid hormone, eicosanoids, peptides, and numerous drugs in many tissues (Mikkaichi et al., 2004 [PubMed 14993604]).[supplied by OMIM, Mar 2008]	GO:0043252 sodium-independent organic anion transport;GO:0043312 neutrophil degranulation;GO:0002283 neutrophil activation involved in immune response		Transporters/Electrochemical Potential-driven transporters					1.0	0.0	0.0	0.0	0.0	0.0	0.0	0.0	0.0	0.0	0.0	0.0	0.0	0.0	0.0	0.0	0.0	0.0	0.0	0.0
PGM2	55276	symbol	H. sapiens	55276	H. sapiens	PGM2	phosphoglucomutase 2		GO:0006098 pentose-phosphate shunt;GO:0005980 glycogen catabolic process;GO:0019388 galactose catabolic process		Enzymes/ENZYME proteins/Isomerase	Intermediate filaments(Approved)			(M5937)HALLMARK GLYCOLYSIS; (M5891)HALLMARK HYPOXIA	1.0	0.0	0.0	0.0	0.0	0.0	0.0	0.0	0.0	0.0	0.0	0.0	0.0	0.0	0.0	0.0	0.0	0.0	0.0	0.0
CEACAM1	634	symbol	H. sapiens	634	H. sapiens	CEACAM1	carcinoembryonic antigen related cell adhesion molecule 1	This gene encodes a member of the carcinoembryonic antigen (CEA) gene family, which belongs to the immunoglobulin superfamily. Two subgroups of the CEA family, the CEA cell adhesion molecules and the pregnancy-specific glycoproteins, are located within a 1.2 Mb cluster on the long arm of chromosome 19. Eleven pseudogenes of the CEA cell adhesion molecule subgroup are also found in the cluster. Th…	GO:0043318 negative regulation of cytotoxic T cell degranulation;GO:0002859 negative regulation of natural killer cell mediated cytotoxicity directed against tumor cell target;GO:0043317 regulation of cytotoxic T cell degranulation		CD markers		Arcitumomab (Protein homodimerization activity)			1.0	1.0	1.0	0.0	0.0	1.0	0.0	0.0	1.0	1.0	0.0	1.0	1.0	1.0	0.0	0.0	0.0	0.0	0.0	1.0
EPHB4	2050	symbol	H. sapiens	2050	H. sapiens	EPHB4	EPH receptor B4	Ephrin receptors and their ligands, the ephrins, mediate numerous developmental processes, particularly in the nervous system. Based on their structures and sequence relationships, ephrins are divided into the ephrin-A (EFNA) class, which are anchored to the membrane by a glycosylphosphatidylinositol linkage, and the ephrin-B (EFNB) class, which are transmembrane proteins. The Eph family of recep…	GO:0002042 cell migration involved in sprouting angiogenesis;GO:0002040 sprouting angiogenesis;GO:0043534 blood vessel endothelial cell migration	Tyr protein kinase family	Enzymes/{ENZYME proteins/Transferases,Kinases/Tyr protein kinases}		XL647 (Transmembrane receptor protein tyrosine kinase activity);N-(5-chloro-1,3-benzodioxol-4-yl)-6-methoxy-7-(3-piperidin-1-ylpropoxy)quinazolin-4-amine (Transmembrane receptor protein tyrosine kinase activity);N'-(5-CHLORO-1,3-BENZODIOXOL-4-YL)-N-(3,4,5- TRIMETHOXYPHENYL)PYRIMIDINE-2,4-DIAMINE (Transmembrane receptor protein tyrosine kinase activity);N'-(3-CHLORO-4-METHOXY-PHENYL)-N-(3,4,5-TRIM…	(M257)PID EPHRINB REV PATHWAY; (M62)PID EPHB FWD PATHWAY	(M5916)HALLMARK APICAL SURFACE	0.0	0.0	0.0	0.0	0.0	0.0	0.0	0.0	0.0	1.0	0.0	0.0	0.0	0.0	0.0	0.0	0.0	0.0	0.0	0.0
JADE1	79960	symbol	H. sapiens	79960	H. sapiens	JADE1	jade family PHD finger 1		GO:0043983 histone H4-K12 acetylation;GO:0043982 histone H4-K8 acetylation;GO:0043981 histone H4-K5 acetylation			Mitochondria(Approved)				0.0	0.0	0.0	0.0	1.0	0.0	0.0	0.0	0.0	0.0	0.0	0.0	0.0	0.0	0.0	1.0	0.0	0.0	0.0	0.0
MYO5A	4644	symbol	H. sapiens	4644	H. sapiens	MYO5A	myosin VA	This gene is one of three myosin V heavy-chain genes, belonging to the myosin gene superfamily. Myosin V is a class of actin-based motor proteins involved in cytoplasmic vesicle transport and anchorage, spindle-pole alignment and mRNA translocation. The protein encoded by this gene is abundant in melanocytes and nerve cells. Mutations in this gene cause Griscelli syndrome type-1 (GS1), Griscelli …	GO:0031585 regulation of inositol 1,4,5-trisphosphate-sensitive calcium-release channel activity;GO:0051279 regulation of release of sequestered calcium ion into cytosol;GO:0099089 establishment of endoplasmic reticulum localization to postsynapse			Focal adhesion sites;Microtubule organizing center(Approved)				0.0	0.0	0.0	1.0	0.0	0.0	0.0	0.0	0.0	1.0	0.0	0.0	1.0	0.0	0.0	0.0	0.0	1.0	0.0	0.0
KCNE3	10008	symbol	H. sapiens	10008	H. sapiens	KCNE3	potassium voltage-gated channel subfamily E regulatory subunit 3	Voltage-gated potassium (Kv) channels represent the most complex class of voltage-gated ion channels from both functional and structural standpoints. Their diverse functions include regulating neurotransmitter release, heart rate, insulin secretion, neuronal excitability, epithelial electrolyte transport, smooth muscle contraction, and cell volume. This gene encodes a member of the potassium chan…	GO:1905025 negative regulation of membrane repolarization during ventricular cardiac muscle cell action potential;GO:1903946 negative regulation of ventricular cardiac muscle cell action potential;GO:1903765 negative regulation of potassium ion export across plasma membrane							0.0	0.0	0.0	1.0	0.0	0.0	0.0	0.0	0.0	0.0	0.0	0.0	0.0	0.0	0.0	0.0	0.0	0.0	0.0	0.0
MKLN1	4289	symbol	H. sapiens	4289	H. sapiens	MKLN1	muskelin 1	Muskelin is an intracellular protein that acts as a mediator of cell spreading and cytoskeletal responses to the extracellular matrix component thrombospondin I (MIM 188060) (Adams et al., 1998 [PubMed 9724633]).[supplied by OMIM, Mar 2008]	GO:0002090 regulation of receptor internalization;GO:0048259 regulation of receptor-mediated endocytosis;GO:0031623 receptor internalization			Cytosol;Plasma membrane;Vesicles(Approved)				0.0	0.0	0.0	1.0	0.0	0.0	0.0	0.0	0.0	0.0	0.0	0.0	0.0	0.0	0.0	0.0	0.0	0.0	0.0	0.0
CNPPD1	27013	symbol	H. sapiens	27013	H. sapiens	CNPPD1	cyclin Pas1/PHO80 domain containing 1		GO:0000079 regulation of cyclin-dependent protein serine/threonine kinase activity;GO:1904029 regulation of cyclin-dependent protein kinase activity;GO:0071900 regulation of protein serine/threonine kinase activity							0.0	0.0	0.0	0.0	0.0	0.0	0.0	0.0	1.0	0.0	0.0	0.0	0.0	0.0	0.0	0.0	0.0	0.0	0.0	0.0
AOC2	314	symbol	H. sapiens	314	H. sapiens	AOC2	amine oxidase copper containing 2	Copper amine oxidases catalyze the oxidative conversion of amines to aldehydes and ammonia in the presence of copper and quinone cofactor. This gene shows high sequence similarity to copper amine oxidases from various species ranging from bacteria to mammals. The protein contains several conserved motifs including the active site of amine oxidases and the histidine residues that likely bind coppe…	GO:0006584 catecholamine metabolic process;GO:0009712 catechol-containing compound metabolic process;GO:0006805 xenobiotic metabolic process		Enzymes/ENZYME proteins/Oxidoreductases					0.0	0.0	0.0	0.0	0.0	0.0	0.0	0.0	0.0	0.0	0.0	0.0	0.0	0.0	0.0	0.0	0.0	0.0	0.0	0.0
ZER1	10444	symbol	H. sapiens	10444	H. sapiens	ZER1	zyg-11 related cell cycle regulator	This gene encodes a subunit of an E3 ubiquitin ligase complex that may be involved in meiosis. The encoded protein contains three leucine-rich repeat motifs. [provided by RefSeq, Nov 2012]				Cytosol(Approved)				0.0	0.0	0.0	0.0	0.0	0.0	0.0	0.0	0.0	0.0	0.0	0.0	0.0	0.0	0.0	0.0	0.0	0.0	0.0	0.0
PAM	5066	symbol	H. sapiens	5066	H. sapiens	PAM	peptidylglycine alpha-amidating monooxygenase	This gene encodes a multifunctional protein. The encoded preproprotein is proteolytically processed to generate the mature enzyme. This enzyme includes two domains with distinct catalytic activities, a peptidylglycine alpha-hydroxylating monooxygenase (PHM) domain and a peptidyl-alpha-hydroxyglycine alpha-amidating lyase (PAL) domain. These catalytic domains work sequentially to catalyze the conv…	GO:0018032 protein amidation;GO:0001519 peptide amidation;GO:0031179 peptide modification		Enzymes/ENZYME proteins/{Lyases,Oxidoreductases}	Cytosol;Golgi apparatus(Approved)	Vitamin C (Zinc ion binding);N-Alpha-Acetyl-3,5-Diiodotyrosylglycine (Zinc ion binding);Threonine Derivative (Zinc ion binding)		(M5910)HALLMARK PROTEIN SECRETION; (M5937)HALLMARK GLYCOLYSIS; (M5891)HALLMARK HYPOXIA	0.0	0.0	0.0	1.0	0.0	0.0	0.0	0.0	0.0	0.0	0.0	0.0	1.0	0.0	0.0	0.0	0.0	0.0	1.0	0.0
AKAP10	11216	symbol	H. sapiens	11216	H. sapiens	AKAP10	A-kinase anchoring protein 10	This gene encodes a member of the A-kinase anchor protein family. A-kinase anchor proteins bind to the regulatory subunits of protein kinase A (PKA) and confine the holoenzyme to discrete locations within the cell. The encoded protein is localized to mitochondria and interacts with both the type I and type II regulatory subunits of PKA. Polymorphisms in this gene may be associated with increased …	GO:0007596 blood coagulation;GO:0007599 hemostasis;GO:0050817 coagulation			Cytosol(Supported)Plasma membrane(Approved)			(M5921)HALLMARK COMPLEMENT	0.0	0.0	0.0	0.0	0.0	0.0	0.0	0.0	0.0	0.0	0.0	0.0	0.0	0.0	0.0	0.0	0.0	0.0	0.0	0.0
AMD1	262	symbol	H. sapiens	262	H. sapiens	AMD1	adenosylmethionine decarboxylase 1	This gene encodes an important intermediate enzyme in polyamine biosynthesis. The polyamines spermine, spermidine, and putrescine are low-molecular-weight aliphatic amines essential for cellular proliferation and tumor promotion. Multiple alternatively spliced transcript variants have been identified. Pseudogenes of this gene are found on chromosomes 5, 6, 10, X and Y. [provided by RefSeq, Dec 20…	GO:0006557 S-adenosylmethioninamine biosynthetic process;GO:0006597 spermine biosynthetic process;GO:0046499 S-adenosylmethioninamine metabolic process		Enzymes/ENZYME proteins/Lyases	Nucleoplasm(Approved)	S-Adenosylmethionine (Putrescine binding);Putrescine (Putrescine binding);Tris (Putrescine binding);5'-{[4-(aminooxy)butyl](methyl)amino}-5'-deoxy-8-ethenyladenosine (Putrescine binding)		(M5941)HALLMARK UV RESPONSE UP; (M5901)HALLMARK G2M CHECKPOINT	0.0	0.0	0.0	0.0	0.0	0.0	0.0	0.0	0.0	0.0	0.0	0.0	0.0	0.0	0.0	0.0	0.0	0.0	0.0	0.0
BCL2L11	10018	symbol	H. sapiens	10018	H. sapiens	BCL2L11	BCL2 like 11	The protein encoded by this gene belongs to the BCL-2 protein family. BCL-2 family members form hetero- or homodimers and act as anti- or pro-apoptotic regulators that are involved in a wide variety of cellular activities. The protein encoded by this gene contains a Bcl-2 homology domain 3 (BH3). It has been shown to interact with other members of the BCL-2 protein family and to act as an apoptot…	GO:0060139 positive regulation of apoptotic process by virus;GO:0052151 positive regulation by symbiont of host apoptotic process;GO:0052501 positive regulation by organism of apoptotic process in other organism involved in symbiotic interaction		Transporters/Accessory Factors Involved in Transport			(M13096)SA PROGRAMMED CELL DEATH; (M136)PID FOXO PATHWAY; (M153)PID P75 NTR PATHWAY	(M5941)HALLMARK UV RESPONSE UP; (M5902)HALLMARK APOPTOSIS; (M5893)HALLMARK MITOTIC SPINDLE	0.0	0.0	0.0	1.0	0.0	0.0	0.0	1.0	1.0	1.0	1.0	0.0	0.0	0.0	0.0	1.0	1.0	0.0	1.0	0.0
GPAT3	84803	symbol	H. sapiens	84803	H. sapiens	GPAT3	glycerol-3-phosphate acyltransferase 3	This gene encodes a member of the lysophosphatidic acid acyltransferase protein family. The encoded protein is an enzyme which catalyzes the conversion of glycerol-3-phosphate to lysophosphatidic acid in the synthesis of triacylglycerol. Multiple alternatively spliced variants, encoding the same protein, have been identified. [provided by RefSeq, Jan 2012]	GO:0016024 CDP-diacylglycerol biosynthetic process;GO:0046341 CDP-diacylglycerol metabolic process;GO:0006654 phosphatidic acid biosynthetic process		Enzymes/ENZYME proteins/Transferases	Cytosol;Plasma membrane(Uncertain)				0.0	0.0	0.0	0.0	0.0	0.0	0.0	0.0	0.0	0.0	0.0	0.0	0.0	0.0	0.0	0.0	0.0	0.0	0.0	0.0
CEP19	84984	symbol	H. sapiens	84984	H. sapiens	CEP19	centrosomal protein 19	The protein encoded by this gene localizes to centrosomes and primary cilia and co-localizes with a marker for the mother centriole. This gene resides in a region of human chromosome 3 that is linked to morbid obesity. A homozygous knockout of the orthologous gene in mouse resulted in mice with morbid obesity, hyperphagy, glucose intolerance, and insulin resistance. Mutations in this gene cause m…	GO:0097712 vesicle targeting, trans-Golgi to periciliary membrane compartment;GO:0034454 microtubule anchoring at centrosome;GO:0072393 microtubule anchoring at microtubule organizing center			Centrosome(Supported)				0.0	0.0	0.0	0.0	0.0	0.0	0.0	0.0	0.0	0.0	0.0	0.0	0.0	0.0	0.0	0.0	0.0	1.0	0.0	0.0
CDIPT	10423	symbol	H. sapiens	10423	H. sapiens	CDIPT	CDP-diacylglycerol--inositol 3-phosphatidyltransferase	Phosphatidylinositol breakdown products are ubiquitous second messengers that function downstream of many G protein-coupled receptors and tyrosine kinases regulating cell growth, calcium metabolism, and protein kinase C activity. Two enzymes, CDP-diacylglycerol synthase and phosphatidylinositol synthase, are involved in the biosynthesis of phosphatidylinositol. Phosphatidylinositol synthase, a me…	GO:0046341 CDP-diacylglycerol metabolic process;GO:0006661 phosphatidylinositol biosynthetic process;GO:0006220 pyrimidine nucleotide metabolic process		Enzymes/ENZYME proteins/Transferases	Nuclear membrane;Nucleoplasm;Plasma membrane(Approved)	Myo-Inositol (Manganese ion binding)			0.0	0.0	0.0	0.0	0.0	0.0	0.0	0.0	0.0	0.0	0.0	0.0	0.0	0.0	0.0	0.0	0.0	0.0	0.0	0.0
CTSA	5476	symbol	H. sapiens	5476	H. sapiens	CTSA	cathepsin A	This gene encodes a member of the peptidase S10 family of serine carboxypeptidases. Alternative splicing results in multiple transcript variants, at least one of which encodes a preproprotein that is proteolytically processed to generate two chains that comprise the heterodimeric active enzyme. This enzyme possesses deamidase, esterase and carboxypeptidase activities and acts as a scaffold in the…	GO:1904715 negative regulation of chaperone-mediated autophagy;GO:1904714 regulation of chaperone-mediated autophagy;GO:0061684 chaperone-mediated autophagy		Enzymes/{ENZYME proteins/Hydrolases,Peptidases/Serine-type peptidases}	Vesicles(Enhanced)		(M3468)NABA ECM REGULATORS; (M5885)NABA MATRISOME ASSOCIATED; (M5889)NABA MATRISOME		1.0	0.0	0.0	0.0	0.0	0.0	0.0	0.0	0.0	0.0	0.0	0.0	0.0	0.0	0.0	0.0	1.0	0.0	0.0	0.0
HK3	3101	symbol	H. sapiens	3101	H. sapiens	HK3	hexokinase 3	Hexokinases phosphorylate glucose to produce glucose-6-phosphate, the first step in most glucose metabolism pathways. This gene encodes hexokinase 3. Similar to hexokinases 1 and 2, this allosteric enzyme is inhibited by its product glucose-6-phosphate. [provided by RefSeq, Apr 2009]	GO:0061621 canonical glycolysis;GO:0061620 glycolytic process through glucose-6-phosphate;GO:0061615 glycolytic process through fructose-6-phosphate		Enzymes/ENZYME proteins/Transferases					1.0	0.0	0.0	0.0	0.0	0.0	0.0	0.0	0.0	0.0	0.0	0.0	0.0	0.0	0.0	0.0	0.0	0.0	0.0	0.0
PDK3	5165	symbol	H. sapiens	5165	H. sapiens	PDK3	pyruvate dehydrogenase kinase 3	The pyruvate dehydrogenase (PDH) complex is a nuclear-encoded mitochondrial multienzyme complex that catalyzes the overall conversion of pyruvate to acetyl-CoA and CO(2). It provides the primary link between glycolysis and the tricarboxylic acid (TCA) cycle, and thus is one of the major enzymes responsible for the regulation of glucose metabolism. The enzymatic activity of PDH is regulated by a p…	GO:0010510 regulation of acetyl-CoA biosynthetic process from pyruvate;GO:0050812 regulation of acyl-CoA biosynthetic process;GO:0006086 acetyl-CoA biosynthetic process from pyruvate	Atypical: PDK/BCKDK protein kinase family	Enzymes/{ENZYME proteins/Transferases,Kinases/Atypical kinases}	Mitochondria(Supported)Nucleoli(Uncertain)	Radicicol (Pyruvate dehydrogenase (acetyl-transferring) kinase activity);Dihydrolipoic Acid (Pyruvate dehydrogenase (acetyl-transferring) kinase activity)		(M5892)HALLMARK CHOLESTEROL HOMEOSTASIS; (M5891)HALLMARK HYPOXIA; (M5937)HALLMARK GLYCOLYSIS	0.0	0.0	0.0	0.0	0.0	0.0	0.0	0.0	0.0	0.0	0.0	0.0	0.0	0.0	0.0	0.0	0.0	0.0	1.0	0.0
IRF2BPL	64207	symbol	H. sapiens	64207	H. sapiens	IRF2BPL	interferon regulatory factor 2 binding protein like	This gene encodes a transcription factor that may play a role in regulating female reproductive function. [provided by RefSeq, Jun 2012]	GO:0046543 development of secondary female sexual characteristics;GO:0045136 development of secondary sexual characteristics;GO:0000122 negative regulation of transcription by RNA polymerase II			Nucleoplasm(Enhanced)				0.0	0.0	0.0	0.0	0.0	0.0	0.0	0.0	0.0	0.0	0.0	0.0	0.0	0.0	0.0	0.0	0.0	0.0	0.0	0.0
UBE4A	9354	symbol	H. sapiens	9354	H. sapiens	UBE4A	ubiquitination factor E4A	This gene encodes a member of the U-box ubiquitin ligase family. The encoded protein is involved in multiubiquitin chain assembly and plays a critical role in chromosome condensation and separation through the polyubiquitination of securin. Autoantibodies against the encoded protein may be markers for scleroderma and Crohn's disease. A pseudogene of this gene is located on the long arm of chromos…	GO:0030433 ubiquitin-dependent ERAD pathway;GO:0036503 ERAD pathway;GO:0043161 proteasome-mediated ubiquitin-dependent protein catabolic process		Enzymes/ENZYME proteins/Transferases	Nuclear speckles(Supported)				0.0	0.0	0.0	0.0	0.0	0.0	0.0	0.0	0.0	0.0	0.0	0.0	0.0	0.0	0.0	0.0	0.0	0.0	0.0	0.0
GSK3B	2932	symbol	H. sapiens	2932	H. sapiens	GSK3B	glycogen synthase kinase 3 beta	The protein encoded by this gene is a serine-threonine kinase belonging to the glycogen synthase kinase subfamily. It is a negative regulator of glucose homeostasis and is involved in energy metabolism, inflammation, ER-stress, mitochondrial dysfunction, and apoptotic pathways. Defects in this gene have been associated with Parkinson disease and Alzheimer disease. [provided by RefSeq, Aug 2017]	GO:2000077 negative regulation of type B pancreatic cell development;GO:1901030 positive regulation of mitochondrial outer membrane permeabilization involved in apoptotic signaling pathway;GO:0071109 superior temporal gyrus development	CMGC Ser/Thr protein kinase family	Enzymes/{ENZYME proteins/Transferases,Kinases/CMGC Ser/Thr protein kinases}	Nucleus(Enhanced)	Lithium (Ubiquitin protein ligase binding);3-[3-(2,3-Dihydroxy-Propylamino)-Phenyl]-4-(5-Fluoro-1-Methyl-1h-Indol-3-Yl)-Pyrrole-2,5-Dione (Ubiquitin protein ligase binding);I-5 (Ubiquitin protein ligase binding);N-(4-Methoxybenzyl)-N'-(5-Nitro-1,3-Thiazol-2-Yl)Urea (Ubiquitin protein ligase binding);Staurosporine (Ubiquitin protein ligase binding);Indirubin-3'-Monoxime (Ubiquitin protein ligase b…	(M31)PID BETA CATENIN DEG PATHWAY; (M90)PID WNT CANONICAL PATHWAY; (M139)PID MYC PATHWAY	(M5923)HALLMARK PI3K AKT MTOR SIGNALING; (M5924)HALLMARK MTORC1 SIGNALING	1.0	1.0	0.0	1.0	1.0	0.0	1.0	1.0	1.0	1.0	1.0	1.0	1.0	1.0	0.0	0.0	1.0	1.0	0.0	0.0
HAUS4	54930	symbol	H. sapiens	54930	H. sapiens	HAUS4	HAUS augmin like complex subunit 4	This gene encodes a subunit of the centrosome complex termed the human augmin complex. The encoded protein localizes to the spindle microtubules and may play a role in mitotic spindle assembly and maintenance of centrosome integrity during cell division. Alternate splicing results in multiple transcript variants. A pseudogene of this gene is found on chromosome 1. [provided by RefSeq, Oct 2009]	GO:0097711 ciliary basal body-plasma membrane docking;GO:0010389 regulation of G2/M transition of mitotic cell cycle;GO:0007098 centrosome cycle			Focal adhesion sites;Plasma membrane(Supported)				0.0	0.0	0.0	0.0	0.0	0.0	0.0	0.0	0.0	0.0	0.0	0.0	0.0	0.0	0.0	1.0	0.0	1.0	0.0	0.0
PRCP	5547	symbol	H. sapiens	5547	H. sapiens	PRCP	prolylcarboxypeptidase	This gene encodes a member of the peptidase S28 family of serine exopeptidases. The encoded preproprotein is proteolytically processed to generate the mature lysosomal prolylcarboxypeptidase. This enzyme cleaves C-terminal amino acids linked to proline in peptides such as angiotension II, III and des-Arg9-bradykinin. The cleavage occurs at acidic pH, but the enzyme activity is retained with some …	GO:0002353 plasma kallikrein-kinin cascade;GO:0002155 regulation of thyroid hormone mediated signaling pathway;GO:0007597 blood coagulation, intrinsic pathway		Enzymes/{ENZYME proteins/Hydrolases,Peptidases/Serine-type peptidases}				(M5921)HALLMARK COMPLEMENT	1.0	0.0	0.0	0.0	0.0	0.0	0.0	0.0	0.0	1.0	0.0	0.0	0.0	0.0	0.0	0.0	0.0	0.0	1.0	0.0
LARP4B	23185	symbol	H. sapiens	23185	H. sapiens	LARP4B	La ribonucleoprotein domain family member 4B	This gene encodes a member of an evolutionarily conserved protein family implicated in RNA metabolism and translation. Members of this family are characterized by the presence of an La motif, which is often located adjacent to one or more RNA recognition motifs (RRM). Together, the two motifs constitute the functional region of the protein and enable its interaction with the RNA substrate. This p…	GO:0045727 positive regulation of translation;GO:0034250 positive regulation of cellular amide metabolic process;GO:0006417 regulation of translation			Cytosol(Enhanced)				0.0	0.0	0.0	0.0	0.0	0.0	0.0	0.0	0.0	0.0	0.0	0.0	0.0	0.0	0.0	0.0	0.0	0.0	0.0	0.0
SULT1B1	27284	symbol	H. sapiens	27284	H. sapiens	SULT1B1	sulfotransferase family 1B member 1	Sulfotransferase enzymes catalyze the sulfate conjugation of many hormones, neurotransmitters, drugs, and xenobiotic compounds. These cytosolic enzymes are different in their tissue distributions and substrate specificities. The gene structure (number and length of exons) is similar among family members. However, the total genomic length of this gene is greater than that of other SULT1 genes. [pr…	GO:0050427 3'-phosphoadenosine 5'-phosphosulfate metabolic process;GO:0006068 ethanol catabolic process;GO:0034035 purine ribonucleoside bisphosphate metabolic process			Golgi apparatus;Nucleoplasm(Approved)	Adenosine-3'-5'-Diphosphate (Sulfotransferase activity)		(M5948)HALLMARK BILE ACID METABOLISM	0.0	0.0	0.0	0.0	0.0	0.0	0.0	0.0	0.0	0.0	0.0	0.0	0.0	0.0	0.0	0.0	0.0	0.0	0.0	0.0
KIAA2013	90231	symbol	H. sapiens	90231	H. sapiens	KIAA2013	KIAA2013					Cytosol;Golgi apparatus(Approved)				0.0	0.0	0.0	0.0	0.0	0.0	0.0	0.0	0.0	0.0	0.0	0.0	0.0	0.0	0.0	0.0	0.0	0.0	0.0	0.0
RXRB	6257	symbol	H. sapiens	6257	H. sapiens	RXRB	retinoid X receptor beta	This gene encodes a member of the retinoid X receptor (RXR) family of nuclear receptors which are involved in mediating the effects of retinoic acid (RA). The encoded protein forms homodimers with the retinoic acid, thyroid hormone, and vitamin D receptors, increasing both DNA binding and transcriptional function on their respective response elements. This gene lies within the major histocompatib…	GO:0048384 retinoic acid receptor signaling pathway;GO:0043401 steroid hormone mediated signaling pathway;GO:0006367 transcription initiation from RNA polymerase II promoter		Nuclear receptors;Transcription factors/Zinc-coordinating DNA-binding domains	Nucleus(Supported)	Adapalene (Zinc ion binding);Bexarotene (Zinc ion binding);Acitretin (Zinc ion binding);Alitretinoin (Zinc ion binding);Tretinoin (Zinc ion binding);Tazarotene (Zinc ion binding);Etretinate (Zinc ion binding);6-[1-(3,5,5,8,8-Pentamethyl-5,6,7,8-Tetrahydronaphthalen-2-Yl)Cyclopropyl]Pyridine-3-Carboxylic Acid (Zinc ion binding);N-(2,2,2-TRIFLUOROETHYL)-N-{4-[2,2,2-TRIFLUORO-1-HYDROXY-1-(TRIFLUOROM…	(M162)PID RXR VDR PATHWAY; (M207)PID RETINOIC ACID PATHWAY; (M239)PID A6B1 A6B4 INTEGRIN PATHWAY	(M5941)HALLMARK UV RESPONSE UP	0.0	0.0	0.0	0.0	0.0	0.0	0.0	0.0	0.0	1.0	0.0	0.0	0.0	0.0	0.0	0.0	0.0	0.0	1.0	0.0
LMAN2	10960	symbol	H. sapiens	10960	H. sapiens	LMAN2	lectin, mannose binding 2	This gene encodes a type I transmembrane lectin that shuttles between the endoplasmic reticulum, the Golgi apparatus and the plasma membrane. The encoded protein binds high mannose type glycoproteins and may facilitate their sorting, trafficking and quality control. [provided by RefSeq, Oct 2008]	GO:0050766 positive regulation of phagocytosis;GO:0050764 regulation of phagocytosis;GO:0006890 retrograde vesicle-mediated transport, Golgi to ER							0.0	0.0	0.0	0.0	0.0	0.0	0.0	0.0	0.0	0.0	0.0	0.0	0.0	0.0	0.0	0.0	0.0	1.0	0.0	0.0
SMARCA2	6595	symbol	H. sapiens	6595	H. sapiens	SMARCA2	SWI/SNF related, matrix associated, actin dependent regulator of chromatin, subfamily a, member 2	The protein encoded by this gene is a member of the SWI/SNF family of proteins and is highly similar to the brahma protein of Drosophila. Members of this family have helicase and ATPase activities and are thought to regulate transcription of certain genes by altering the chromatin structure around those genes. The encoded protein is part of the large ATP-dependent chromatin remodeling complex SNF…	GO:0007286 spermatid development;GO:0048515 spermatid differentiation;GO:0043044 ATP-dependent chromatin remodeling			Nucleoplasm(Supported)Intermediate filaments;Vesicles(Uncertain)		(M151)PID AR TF PATHWAY; (M40)PID E2F PATHWAY; (M195)PID CMYB PATHWAY		0.0	0.0	0.0	0.0	0.0	0.0	0.0	0.0	0.0	0.0	0.0	0.0	0.0	0.0	0.0	0.0	0.0	0.0	0.0	0.0
UPF2	26019	symbol	H. sapiens	26019	H. sapiens	UPF2	UPF2 regulator of nonsense mediated mRNA decay	This gene encodes a protein that is part of a post-splicing multiprotein complex involved in both mRNA nuclear export and mRNA surveillance. mRNA surveillance detects exported mRNAs with truncated open reading frames and initiates nonsense-mediated mRNA decay (NMD). When translation ends upstream from the last exon-exon junction, this triggers NMD to degrade mRNAs containing premature stop codons…	GO:0006406 mRNA export from nucleus;GO:0071427 mRNA-containing ribonucleoprotein complex export from nucleus;GO:0000184 nuclear-transcribed mRNA catabolic process, nonsense-mediated decay			Cytoplasmic bodies;Cytosol(Supported)				0.0	0.0	0.0	0.0	0.0	0.0	0.0	0.0	0.0	0.0	0.0	0.0	0.0	0.0	0.0	0.0	0.0	0.0	0.0	0.0
NFATC3	4775	symbol	H. sapiens	4775	H. sapiens	NFATC3	nuclear factor of activated T cells 3	The product of this gene is a member of the nuclear factors of activated T cells DNA-binding transcription complex. This complex consists of at least two components: a preexisting cytosolic component that translocates to the nucleus upon T cell receptor (TCR) stimulation and an inducible nuclear component. Other members of this family participate to form this complex also. The product of this gen…	GO:1905064 negative regulation of vascular smooth muscle cell differentiation;GO:1902894 negative regulation of pri-miRNA transcription by RNA polymerase II;GO:1905063 regulation of vascular smooth muscle cell differentiation		Transcription factors/Immunoglobulin fold	Cytosol;Nucleoplasm(Supported)		(M235)PID TCR CALCIUM PATHWAY; (M65)PID FRA PATHWAY; (M176)PID FOXM1 PATHWAY		0.0	1.0	1.0	0.0	0.0	0.0	0.0	0.0	0.0	0.0	0.0	0.0	1.0	0.0	0.0	0.0	0.0	0.0	0.0	0.0
MTMR10	54893	symbol	H. sapiens	54893	H. sapiens	MTMR10	myotubularin related protein 10					Cytosol;Nuclear bodies;Nucleoplasm(Approved)			(M5953)HALLMARK KRAS SIGNALING UP	0.0	0.0	0.0	0.0	0.0	0.0	0.0	0.0	0.0	0.0	0.0	0.0	0.0	0.0	0.0	0.0	0.0	0.0	0.0	0.0
MEF2C	4208	symbol	H. sapiens	4208	H. sapiens	MEF2C	myocyte enhancer factor 2C	This locus encodes a member of the MADS box transcription enhancer factor 2 (MEF2) family of proteins, which play a role in myogenesis. The encoded protein, MEF2 polypeptide C, has both trans-activating and DNA binding activities. This protein may play a role in maintaining the differentiated state of muscle cells. Mutations and deletions at this locus have been associated with severe cognitive d…	GO:0003138 primary heart field specification;GO:0003185 sinoatrial valve morphogenesis;GO:2000111 positive regulation of macrophage apoptotic process		Transcription factors	Vesicles(Supported)Nucleoplasm(Approved)		(M270)PID MAPK TRK PATHWAY; (M30)PID HDAC CLASSII PATHWAY; (M229)PID P38 ALPHA BETA DOWNSTREAM PATHWAY	(M5909)HALLMARK MYOGENESIS	0.0	1.0	1.0	1.0	0.0	1.0	1.0	1.0	0.0	1.0	1.0	1.0	1.0	0.0	0.0	0.0	1.0	0.0	1.0	0.0
PLOD1	5351	symbol	H. sapiens	5351	H. sapiens	PLOD1	procollagen-lysine,2-oxoglutarate 5-dioxygenase 1	Lysyl hydroxylase is a membrane-bound homodimeric protein localized to the cisternae of the endoplasmic reticulum. The enzyme (cofactors iron and ascorbate) catalyzes the hydroxylation of lysyl residues in collagen-like peptides. The resultant hydroxylysyl groups are attachment sites for carbohydrates in collagen and thus are critical for the stability of intermolecular crosslinks. Some patients …	GO:0046947 hydroxylysine biosynthetic process;GO:0046946 hydroxylysine metabolic process;GO:0017185 peptidyl-lysine hydroxylation		Enzymes/ENZYME proteins/Oxidoreductases	Nucleoplasm;Vesicles(Uncertain)	Vitamin C (Protein homodimerization activity);Succinic acid (Protein homodimerization activity)	(M3468)NABA ECM REGULATORS; (M5885)NABA MATRISOME ASSOCIATED; (M5889)NABA MATRISOME	(M5937)HALLMARK GLYCOLYSIS; (M5930)HALLMARK EPITHELIAL MESENCHYMAL TRANSITION	0.0	0.0	0.0	1.0	1.0	0.0	0.0	0.0	0.0	0.0	0.0	0.0	0.0	0.0	0.0	0.0	0.0	0.0	0.0	0.0
TMC8	147138	symbol	H. sapiens	147138	H. sapiens	TMC8	transmembrane channel like 8	Epidermodysplasia verruciformis (EV) is an autosomal recessive dermatosis characterized by abnormal susceptibility to human papillomaviruses (HPVs) and a high rate of progression to squamous cell carcinoma on sun-exposed skin. EV is caused by mutations in either of two adjacent genes located on chromosome 17q25.3. Both of these genes encode integral membrane proteins that localize to the endoplas…	GO:0032460 negative regulation of protein oligomerization;GO:1902041 regulation of extrinsic apoptotic signaling pathway via death domain receptors;GO:0055069 zinc ion homeostasis		Transporters/Transporter channels and pores	Golgi apparatus(Uncertain)				0.0	0.0	0.0	1.0	0.0	0.0	0.0	0.0	0.0	0.0	1.0	0.0	0.0	0.0	0.0	0.0	0.0	0.0	0.0	0.0
WASH1	100287171	gene_synonym	H. sapiens	100287171	H. sapiens	WASHC1	WASH complex subunit 1		GO:0043553 negative regulation of phosphatidylinositol 3-kinase activity;GO:0034314 Arp2/3 complex-mediated actin nucleation;GO:0031274 positive regulation of pseudopodium assembly			Vesicles(Supported)				0.0	0.0	0.0	1.0	0.0	0.0	0.0	0.0	0.0	0.0	0.0	0.0	0.0	1.0	1.0	0.0	1.0	0.0	0.0	0.0
DDX23	9416	symbol	H. sapiens	9416	H. sapiens	DDX23	DEAD-box helicase 23	This gene encodes a member of the DEAD box protein family. DEAD box proteins, characterized by the conserved motif Asp-Glu-Ala-Asp (DEAD), are putative RNA helicases. They are implicated in a number of cellular processes involving alteration of RNA secondary structure, such as translation initiation, nuclear and mitochondrial splicing, and ribosome and spliceosome assembly. Based on their distrib…	GO:0000354 cis assembly of pre-catalytic spliceosome;GO:0000245 spliceosomal complex assembly;GO:0045292 mRNA cis splicing, via spliceosome		Enzymes/ENZYME proteins/Hydrolases	Nucleoli;Nucleus(Supported)				0.0	0.0	0.0	0.0	0.0	0.0	0.0	0.0	0.0	0.0	0.0	0.0	0.0	0.0	0.0	0.0	0.0	0.0	0.0	0.0
LTA4H	4048	symbol	H. sapiens	4048	H. sapiens	LTA4H	leukotriene A4 hydrolase	The protein encoded by this gene is an enzyme that contains both hydrolase and aminopeptidase activities. The hydrolase activity is used in the final step of the biosynthesis of leukotriene B4, a proinflammatory mediator. The aminopeptidase activity has been shown to degrade proline-glycine-proline (PGP), a neutrophil chemoattractant and biomarker for chronic obstructive pulmonary disease (COPD).…	GO:0019370 leukotriene biosynthetic process;GO:0042759 long-chain fatty acid biosynthetic process;GO:0006691 leukotriene metabolic process		Enzymes/{ENZYME proteins/Hydrolases,Peptidases/Metallopeptidases}	Cytosol;Nucleoplasm(Supported)	Captopril (Zinc ion binding);N-[3-[(1-Aminoethyl)(Hydroxy)Phosphoryl]-2-(1,1'-Biphenyl-4-Ylmethyl)Propanoyl]Alanine (Zinc ion binding);3-(Benzyloxy)Pyridin-2-Amine (Zinc ion binding);Ubenimex (Zinc ion binding);DG051 (Zinc ion binding);CHR-2797 (Zinc ion binding);5-[2-(1H-pyrrol-1-yl)ethoxy]-1H-indole (Zinc ion binding);N-(pyridin-3-ylmethyl)aniline (Zinc ion binding);(4-fluorophenyl)(pyridin-4-y…		(M5946)HALLMARK COAGULATION; (M5921)HALLMARK COMPLEMENT; (M5924)HALLMARK MTORC1 SIGNALING	1.0	0.0	0.0	0.0	0.0	0.0	0.0	0.0	0.0	0.0	0.0	0.0	0.0	0.0	0.0	0.0	0.0	0.0	0.0	0.0
CPNE1	8904	symbol	H. sapiens	8904	H. sapiens	CPNE1	copine 1	Calcium-dependent membrane-binding proteins may regulate molecular events at the interface of the cell membrane and cytoplasm. This gene encodes a calcium-dependent protein that also contains two N-terminal type II C2 domains and an integrin A domain-like sequence in the C-terminus. However, the encoded protein does not contain a predicted signal sequence or transmembrane domains. This protein ha…	GO:1903265 positive regulation of tumor necrosis factor-mediated signaling pathway;GO:0010803 regulation of tumor necrosis factor-mediated signaling pathway;GO:1901223 negative regulation of NIK/NF-kappaB signaling			Nucleoplasm(Supported)Nuclear membrane(Approved)				1.0	0.0	0.0	0.0	0.0	0.0	0.0	0.0	0.0	0.0	0.0	0.0	0.0	1.0	0.0	0.0	0.0	0.0	0.0	1.0
TAOK3	51347	symbol	H. sapiens	51347	H. sapiens	TAOK3	TAO kinase 3	The protein encoded by this gene is a serine/threonine protein kinase that activates the p38/MAPK14 stress-activated MAPK cascade but inhibits the basal activity of the MAPK8/JNK cascade. The encoded protein is a member of the GCK subfamily of STE20-like kinases. [provided by RefSeq, Oct 2016]	GO:0007095 mitotic G2 DNA damage checkpoint;GO:0046329 negative regulation of JNK cascade;GO:0000186 activation of MAPKK activity	STE Ser/Thr protein kinase family	Enzymes/{ENZYME proteins/Transferases,Kinases/STE Ser/Thr protein kinases}	Mitochondria(Uncertain)		(M20)PID P38 MKK3 6PATHWAY		0.0	0.0	0.0	0.0	0.0	0.0	0.0	0.0	1.0	0.0	0.0	0.0	0.0	1.0	0.0	1.0	0.0	0.0	0.0	0.0
LTBR	4055	symbol	H. sapiens	4055	H. sapiens	LTBR	lymphotoxin beta receptor	This gene encodes a member of the tumor necrosis factor receptor superfamily. The major ligands of this receptor include lymphotoxin alpha/beta and tumor necrosis factor ligand superfamily member 14. The encoded protein plays a role in signalling during the development of lymphoid and other organs, lipid metabolism, immune response, and programmed cell death. Activity of this receptor has also be…	GO:0043011 myeloid dendritic cell differentiation;GO:2001238 positive regulation of extrinsic apoptotic signaling pathway;GO:0046330 positive regulation of JNK cascade			Golgi apparatus(Supported)			(M5897)HALLMARK IL6 JAK STAT3 SIGNALING	1.0	1.0	0.0	0.0	0.0	0.0	0.0	0.0	1.0	0.0	1.0	0.0	0.0	0.0	0.0	0.0	0.0	0.0	0.0	1.0
SLC36A1	206358	symbol	H. sapiens	206358	H. sapiens	SLC36A1	solute carrier family 36 member 1	This gene encodes a member of the eukaryote-specific amino acid/auxin permease (AAAP) 1 transporter family. The encoded protein functions as a proton-dependent, small amino acid transporter. This gene is clustered with related family members on chromosome 5q33.1. Alternative splicing results in multiple transcript variants. [provided by RefSeq, Apr 2015]	GO:0015808 L-alanine transport;GO:0035524 proline transmembrane transport;GO:0032328 alanine transport		Transporters/Electrochemical Potential-driven transporters		Glycine (L-proline transmembrane transporter activity);L-Alanine (L-proline transmembrane transporter activity)			0.0	0.0	0.0	0.0	0.0	0.0	0.0	0.0	0.0	0.0	0.0	0.0	0.0	0.0	0.0	0.0	0.0	0.0	0.0	0.0
[truncated: 452 more rows]

## Sheet: Enrichment-upregulated genes
GroupID	Category	Term	Description	LogP	Log(q-value)	InTerm_InList	Genes	Symbols
[truncated: 305 more rows]

## Sheet: Annotation-downregulated genes
Input ID	Gene ID	Type	Tax ID	Homologene Gene ID	Homologene Gene Tax ID	Gene Symbol	Description	Biological Process (GO)	Kinase Class (UniProt)	Protein Function (Protein Atlas)	Subcellular Location (Protein Atlas)	Drug (DrugBank)	Canonical Pathways_x000D_	Hallmark Gene Sets_x000D_	GO:0019221 cytokine-mediated signaling pa	GO:0002237 response to molecule of bacter	GO:0001816 cytokine production	GO:0071396 cellular response to lipid	GO:0097190 apoptotic signaling pathway	GO:0046649 lymphocyte activation	GO:0002521 leukocyte differentiation	GO:0002366 leukocyte activation involved	GO:0045936 negative regulation of phospha	GO:0010638 positive regulation of organel	GO:0019915 lipid storage	GO:0030595 leukocyte chemotaxis	GO:0080135 regulation of cellular respons	GO:0071417 cellular response to organonit	CORUM:5193 TNF-alpha/NF-kappa B signaling	GO:0002700 regulation of production of mo	GO:0042108 positive regulation of cytokin	GO:0007249 I-kappaB kinase/NF-kappaB sign	GO:0006979 response to oxidative stress	GO:0032103 positive regulation of respons
[truncated: 1,000 more rows]

[truncated: 1 more sheets: Enrichment-downregulated genes]
