# Supplementary material for: Abnormal Neutrophil Transcriptional Signature May Predict Newly Diagnosed Latent Autoimmune Diabetes in Adults of South China
Source: Front Endocrinol (Lausanne). 2020 Dec 18;11:581902. doi: 10.3389/fendo.2020.581902 (PMC7775642; doi:10.3389/fendo.2020.581902)
Supplement: Supplementary file 1 [file DataSheet_1.zip › Supplementary Materials/Supplementary Data 3.xlsx]

## Sheet: HC-VS-LADA.DEGseq_Method.path
#Pathway	HC-VS-LADA.DEGseq_Method (3668)	All-gene (19718)	Pvalue	Qvalue	Pathway ID	Level 1	Level 2	Genes	KOs
NF-kappa B signaling pathway	52	133	2.56282e-08	8.22665e-06	ko04064	Environmental Information Processing	Signal transduction	3576;7128;5328;4792;3383;3553;4791;6351;9560;597;388372;7185;4790;7706;414236;7132;6850;5971;3554;330;148022;3654;57658;7187;8740;472;7124;23586;4055;695;400410;1457;80196;8717;84859;114609;79092;143884;3932;7535;5335;596;401124;445347;84433;10454;4049;6363;8600;959;474354;958	K10030+K11859+K01348+K04734+K06490+K04519+K04469+K12964+K02162+K03172+K02580+K10652+K03158+K05855+K09253+K04386+K16060+K05842+K04730+K16072+K03174+K05477+K04728+K03156+K12646+K03159+K07370+K03097+K04725+K03171+K10130+K05403+K07367+K04467+K05856+K07360+K01116+K02161+K10785+K04403+K05468+K05512+K05473+K03161+K03160
Hematopoietic cell lineage	53	173	8.64573e-05	0.0110274	ko04640	Organismal Systems	Immune system	3553;9750;4311;1604;1378;3570;3684;3678;960;3554;7037;3676;1436;7124;3552;3122;1435;79811;1440;2209;2210;920;945;2057;924;3575;916;124637;285550;3672;3119;933;3117;400961;3126;3563;914;3815;3655;925;2323;3109;915;1379;3569;3675;2812;926;3574;3568;2814;931;3125	K04519+K04006+K01389+K04011+K05055+K06461+K06484+K06256+K04386+K06503+K06483+K05090+K03156+K04383+K06752+K05453+K05423+K06498+K06454+K06473+K05079+K06457+K05072+K06451+K06480+K06467+K04737+K06449+K05091+K06485+K06458+K05454+K06450+K05405+K06482+K06262+K06459+K05431+K05067+K06260+K06466
Osteoclast differentiation	58	195	0.00010306	0.0110274	ko04380	Organismal Systems	Development	4792;2215;653361;3553;3937;4791;23533;8878;3460;4790;11025;2355;3725;10288;2214;7048;83719;9021;10313;5594;4689;7132;11027;6850;5971;3554;79168;11024;1536;1436;126014;1385;7124;3552;1435;79811;695;55665;11026;2209;139716;2210;5532;79153;8651;6252;143884;3932;54;2534;4773;55423;10454;8600;285590;23547;10000;7042	K04734+K06463+K08011+K04519+K07361+K04469+K02649+K14381+K05133+K02580+K06512+K09030+K04448+K04388+K04371+K04696+K09029+K08012+K03158+K05855+K09253+K04386+K08008+K05090+K14377+K05870+K03156+K04383+K05453+K07370+K06551+K06498+K08091+K04348+K04694+K04467+K05856+K14379+K05703+K17332+K04403+K05473+K04456+K13376
Malaria	25	65	0.000140321	0.0112508	ko05144	Human Diseases	Infectious diseases: Parasitic	3576;3383;3553;6653;5175;1378;3683;7124;1440;2995;7057;6403;3082;3040;22914;1379;100528032;445347;975;3569;3820;6382;959;958;7042	K10030+K06490+K04519+K04550+K06471+K04011+K05718+K03156+K05423+K06576+K16857+K06496+K05460+K13822+K06728+K10785+K06508+K05405+K06543+K06257+K03161+K03160+K13376
Th17 cell differentiation	44	140	0.000175246	0.0112508	ko04659	Organismal Systems	Immune system	4792;3553;3091;3460;4790;6776;3725;4794;6778;7048;83719;3570;5594;3554;6256;3717;4793;3122;6257;4775;4088;4087;920;5532;916;51561;79153;3560;3119;6095;3117;143884;3126;3932;7535;5335;3109;915;2625;4773;445347;3569;30009;3125	K04734+K04519+K08268+K05133+K02580+K11223+K04448+K05872+K11225+K04388+K04371+K05055+K04386+K08524+K04447+K02581+K06752+K08525+K17333+K04500+K06454+K04348+K06451+K05426+K05069+K08532+K04467+K05856+K07360+K01116+K06450+K17895+K17332+K10785+K05405+K10166
Leishmaniasis	35	105	0.000222344	0.0118954	ko05140	Human Diseases	Infectious diseases: Parasitic	4792;2215;653361;3553;3460;4790;3725;1378;2214;83719;3684;5594;4689;3654;3676;3717;7124;3552;4793;3122;2002;718;2209;2210;79153;3119;3117;3126;3109;1379;3593;10454;285590;3125;7042	K04734+K06463+K08011+K04519+K05133+K02580+K04448+K04011+K04371+K06461+K08012+K04730+K06483+K04447+K03156+K04383+K02581+K06752+K04375+K03990+K06498+K05425+K04403+K13376
Antigen processing and presentation	49	165	0.000354344	0.0162492	ko04612	Organismal Systems	Immune system	3303;91663;3310;55729;79415;63901;2923;1385;7124;51061;3122;9852;1810;3312;3304;5993;920;3802;8625;401563;3809;3119;3805;4261;4801;3117;3126;3306;3804;3305;925;3109;64864;100132285;3803;3077;445347;3812;3811;926;3822;553128;1514;115653;3125;3823;8302;3821;3813	K03283+K01368+K08056+K05870+K03156+K06752+K08065+K08061+K06454+K07981+K07980+K08062+K07982+K08060+K06458+K06751+K10785+K06459+K06541+K01365
Toxoplasmosis	49	167	0.000480896	0.0176523	ko05145	Human Diseases	Infectious diseases: Parasitic	4792;1955;3587;3460;10105;4790;5606;3303;83719;240;5594;3914;3310;7132;330;3654;3717;7124;3949;4793;168455;3122;3312;3304;80196;79153;8651;3119;4261;3918;3117;143884;22798;3126;3306;3655;3305;596;3109;3911;3593;10454;3915;1234;959;3125;10000;958;7042	K04734+K06243+K05134+K05133+K09565+K02580+K04432+K03283+K04371+K00461+K06244+K03158+K16060+K04730+K04447+K03156+K12473+K02581+K06752+K16061+K04725+K04694+K08060+K06246+K04467+K06245+K06485+K02161+K06240+K05425+K04403+K05635+K04180+K03161+K04456+K03160+K13376
Measles	52	180	0.000494923	0.0176523	ko05162	Human Diseases	Infectious diseases: Viral	7128;4792;3553;8794;23533;3460;4790;6776;3303;8743;3310;3654;29110;896;9451;3717;23586;3552;4793;1027;64135;2932;3312;57506;3304;23150;1796;3661;55691;1457;27102;6504;916;3560;8793;7157;55715;143884;9641;3306;3305;1019;1021;2534;915;445347;3593;1965;3569;4068;10000;220164	K11859+K04734+K04519+K04722+K02649+K05133+K02580+K11223+K03283+K04721+K04730+K05410+K10152+K08860+K04447+K12646+K04383+K02581+K06624+K12647+K03083+K12648+K05763+K14752+K05411+K03097+K16194+K06536+K06451+K05069+K04451+K04467+K07211+K02089+K02091+K05703+K06450+K10785+K05425+K03237+K05405+K07990+K04456
beta-Alanine metabolism	17	41	0.000579467	0.0186009	ko00410	Metabolism	Metabolism of other amino acids	51733;314;18;1806;8639;3030;223;23042;55748;218;79746;23417;501;34;26275;57571;54498	K01431+K00276+K13524+K00207+K07515+K00149+K01580+K18966+K08660+K00129+K07511+K01578+K14085+K00249+K05605+K14755+K12259
Endocytosis	110	444	0.000658325	0.0192111	ko04144	Cellular Processes	Transport and catabolism	3579;10938;7852;3482;3577;7456;64744;80223;128866;3303;116988;7048;64411;3310;23550;5869;867;23527;10092;10095;7037;11031;57154;1436;3949;10015;6642;51652;9744;79729;30844;26286;100287171;89853;80148;25978;10254;79811;4088;3312;58533;119016;3304;25790;55737;4087;23041;146691;10617;112936;2060;6643;22905;6714;115825;84034;27183;151195;28964;51534;51028;414189;161;51699;5806;5662;2352;22881;10564;3…	K05050+K12483+K04189+K06564+K04175+K19475+K12486+K12484+K12194+K03283+K12491+K04388+K12490+K12494+K07888+K04707+K12489+K05754+K05757+K06503+K07891+K04678+K05090+K12473+K12200+K17917+K12193+K12470+K12477+K12493+K18461+K12186+K12192+K04705+K04500+K17920+K18468+K18466+K11866+K12472+K12471+K05704+K12182+K12478+K12196+K05737+K12199+K12190+K11824+K18467+K01115+K13649+K18441+K18442+K05069+K11981+K12189+…
Th1 and Th2 cell differentiation	41	136	0.000739619	0.0197848	ko04658	Organismal Systems	Immune system	4792;3460;4790;6776;3725;4794;6778;83719;5594;3717;4793;3122;4775;388677;920;5532;916;79153;3560;3119;4855;3117;143884;3126;3932;7535;5335;3109;915;2625;4773;54567;445347;28514;3593;4094;30009;57493;3730;3125;4854	K04734+K05133+K02580+K11223+K04448+K05872+K11225+K04371+K04447+K02581+K06752+K17333+K02599+K06454+K04348+K06451+K05069+K04467+K05856+K07360+K01116+K06450+K17895+K17332+K06051+K10785+K05425+K09035+K10166
NOD-like receptor signaling pathway	62	229	0.000990782	0.0230326	ko04621	Organismal Systems	Immune system	3576;7128;4792;3553;4332;2920;4790;3725;22900;10010;114548;22861;89849;83719;5330;5594;4671;330;148022;837;91662;7187;3428;29110;9927;1536;8767;10616;6041;7124;4793;84674;57506;9725;55665;79671;10059;29108;838;27245;3661;80196;11035;55362;9447;2921;58484;79153;340061;7226;10392;820;143884;9641;51393;7205;440068;596;3710;10454;3569;149628	K10030+K11859+K04734+K04519+K12966+K05505+K02580+K04448+K12801+K12650+K12800+K12798+K17890+K04371+K05858+K12807+K16060+K05842+K04394+K03174+K05410+K06030+K08008+K08846+K10630+K01165+K03156+K02581+K12797+K12648+K10165+K12653+K17065+K12799+K04395+K05411+K04725+K08847+K12805+K12654+K04977+K08727+K13916+K04467+K07211+K04971+K12792+K01370+K02161+K04960+K04403+K05405
Cytokine-cytokine receptor interaction	76	292	0.00100454	0.0230326	ko04060	Environmental Information Processing	Signaling molecules and interaction	3576;3579;3553;7852;6349;6348;414062;3577;6351;9560;5008;1439;23765;58191;388372;3587;3460;7422;7048;3570;8743;7132;3554;8740;1436;7124;3552;1232;1435;23529;4055;79811;1524;1440;943;2057;6364;3575;8742;51561;400935;3976;3560;9966;3082;27189;3563;643;3815;3601;90;64109;2323;10148;939;3593;3569;4049;8718;1234;7292;6362;3574;6363;3568;8600;148113;1956;5473;959;92;5159;27242;56832;958;7042	K10030+K05050+K04519+K04189+K05408+K04175+K12964+K05418+K04738+K05164+K10035+K05134+K05133+K05448+K04388+K05055+K04721+K03158+K04386+K05477+K05090+K03156+K04383+K04178+K05453+K05421+K03159+K04192+K05423+K05145+K05079+K14625+K05072+K05474+K05426+K05168+K05419+K05069+K05478+K05460+K05491+K04737+K04190+K05091+K05074+K04675+K05078+K05454+K05059+K05144+K05425+K05405+K05468+K05160+K04180+K05469+K05514+…
TNF signaling pathway	46	160	0.00112786	0.0241362	ko04668	Environmental Information Processing	Signal transduction	7128;4792;3383;3553;23533;602;9586;7185;2920;4790;5606;3725;83719;9021;5594;7132;330;4318;7187;1906;1326;1385;7124;1388;6416;1435;197259;9725;10059;6364;64764;11035;55362;8717;2921;3976;79153;143884;9530;56269;10454;3569;4049;148113;10000;341405	K11859+K04734+K06490+K04519+K02649+K09258+K09047+K03172+K05505+K02580+K04432+K04448+K04371+K04696+K03158+K16060+K01403+K03174+K16366+K04415+K05870+K03156+K09049+K04430+K05453+K08849+K10165+K17065+K14625+K09048+K08847+K03171+K05419+K04467+K09558+K17072+K04403+K05405+K05468+K05141+K04456
Viral carcinogenesis	85	338	0.00160096	0.0314091	ko05203	Human Diseases	Cancers: Overview	4792;4791;23533;5966;9586;7185;5829;359948;4790;6776;87;3725;9261;1108;83719;3987;5594;1960;6850;5566;1026;23352;7187;3431;5934;2314;896;8653;1385;10014;1388;1232;1027;64207;4055;5366;7533;7531;5925;8850;718;3065;3661;6714;1959;64764;8841;8717;3017;8615;1642;9519;79153;9404;7157;8364;730394;96626;2961;8379;1019;1021;5813;7041;80131;9463;3077;6525;9093;8365;9258;5567;1234;376132;8370;554313;8353;5…	K04734+K04469+K02649+K09254+K09047+K03172+K05760+K04498+K02580+K11223+K05699+K04448+K04443+K11643+K04371+K12497+K05855+K04345+K06625+K10691+K03174+K15413+K16332+K05768+K10152+K11594+K05870+K11406+K09049+K04178+K06624+K03159+K10131+K16198+K06630+K06618+K06062+K03990+K06067+K05411+K05704+K12496+K09048+K11404+K03171+K11252+K10610+K03120+K04451+K11254+K03142+K03137+K06638+K02089+K02091+K11838+K16175+…
MicroRNAs in cancer	63	238	0.00166341	0.0314091	ko05206	Human Diseases	Cancers: Overview	5328;4082;359948;117289;4790;7422;9839;7431;23405;414236;3678;340527;960;1026;90427;4318;55784;324;472;6654;1027;10018;64207;1399;388677;23150;1788;2146;90780;55691;672;25900;6461;79957;8651;7057;4855;9649;10178;7157;994;10298;50861;1545;5335;94059;596;1021;1591;648;23412;7168;57493;387921;3730;1956;5243;5159;115265;8434;4854;7042;10642	K01348+K12561+K04498+K08007+K02580+K05448+K09299+K07606+K11592+K06484+K07187+K06256+K06625+K17460+K01403+K02677+K02085+K04728+K03099+K06624+K16341+K04438+K02599+K05762+K17398+K11430+K06279+K10605+K06619+K17387+K04694+K16857+K06252+K04451+K05866+K05734+K04381+K07410+K01116+K19663+K02161+K02091+K07436+K11459+K10373+K12035+K04361+K05658+K05089+K08270+K17461+K13376+K17391
Cell adhesion molecules (CAMs)	60	226	0.00195975	0.0349488	ko04514	Environmental Information Processing	Signaling molecules and interaction	3383;6404;120425;6402;5175;3684;3683;9019;3676;64101;50848;3122;23308;29126;8904;8895;9080;920;728577;10205;1000;57633;24146;3119;6403;933;3117;92340;3126;923;914;3695;60437;3655;3696;3384;925;3109;151835;6385;4756;3685;3077;201633;9378;445347;10666;26047;5792;4684;6614;9071;926;1272;6382;4897;959;3125;958;27132	K06490+K06544+K06770+K06495+K06471+K06461+K05718+K06483+K16351+K06089+K06752+K06710+K06745+K06491+K06087+K06454+K07380+K06736+K07523+K06496+K06467+K06523+K06456+K06449+K06590+K06485+K06591+K06458+K16338+K06766+K06487+K06751+K16350+K07377+K10785+K06567+K05695+K06548+K06459+K06759+K06257+K06756+K03161+K03160
Rheumatoid arthritis	33	109	0.00213918	0.0361409	ko05323	Human Diseases	Immune diseases	3576;3383;3553;6349;6348;414062;3725;7422;3683;537;7124;3552;528;3122;1435;535;9296;6364;51561;3119;3117;3126;284;54;3109;445347;3569;6374;7010;8600;1514;3125;7042	K10030+K06490+K04519+K05408+K04448+K05448+K05718+K03662+K03156+K04383+K02148+K06752+K05453+K02154+K02151+K14625+K05426+K05465+K14379+K10785+K05405+K05506+K05121+K05473+K01365+K13376
Cell cycle	49	179	0.0024772	0.039759	ko04110	Cellular Processes	Cell growth and death	4616;359948;1026;5934;896;472;5591;1027;64207;2932;51343;4088;7533;7531;7027;2810;4087;1022;5925;3065;8243;94097;996;6461;10926;51434;4999;4171;10912;9700;29945;7157;994;153733;8379;23595;1019;1021;124222;80174;7541;7465;8881;8697;8317;353322;8555;4172;7042	K04402+K04498+K06625+K16332+K10152+K04728+K06642+K06624+K03083+K03364+K04500+K16198+K06630+K04683+K06644+K02202+K06618+K06067+K06636+K03351+K03350+K06619+K06629+K03354+K02604+K02540+K02365+K04451+K05866+K06638+K02605+K02089+K02091+K06633+K10500+K06632+K03353+K03355+K02214+K06622+K06639+K02541+K13376
Hepatitis B	56	213	0.00340105	0.0506466	ko05161	Human Diseases	Infectious diseases: Viral	3576;4792;23533;9586;359948;4790;6776;3725;6778;83719;5594;317;1960;1026;537;148022;4318;29110;4214;55784;8653;1385;7124;23586;1388;6416;1027;64135;64207;4775;2002;57506;5925;3661;6714;1959;64764;10542;1642;114609;79153;7157;143884;9641;94059;1643;1019;596;1021;4773;3339;3569;51334;57691;10000;7042	K10030+K04734+K02649+K09047+K04498+K02580+K11223+K04448+K11225+K04371+K02084+K12497+K06625+K03662+K05842+K01403+K05410+K04416+K02677+K11594+K05870+K03156+K12646+K09049+K04430+K06624+K12647+K17333+K04375+K12648+K06618+K05411+K05704+K12496+K09048+K16344+K10610+K05403+K04451+K04467+K07211+K19663+K10140+K02089+K02161+K02091+K17332+K06255+K05405+K02159+K04456+K13376
SNARE interactions in vesicular transport	14	36	0.00355397	0.0506466	ko04130	Genetic Information Processing	Folding, sorting and degradation	8676;8675;6810;8773;8417;8677;51272;6845;8674;112755;6804;10791;10282;662	K08487+K08489+K13502+K08508+K08488+K08498+K08504+K08515+K08513+K08486+K04560+K08514+K08497
HIF-1 signaling pathway	44	160	0.00362888	0.0506466	ko04066	Environmental Information Processing	Signal transduction	3091;23533;10875;5209;3460;359948;4790;7422;54583;83719;3570;5594;1026;1906;55784;7037;1536;818;317649;7428;1027;3101;64207;4055;28970;405;79153;6198;23386;5162;284;5335;55322;94059;596;815;2027;3569;7010;4878;2026;1956;817;10000	K08268+K02649+K05466+K01103+K05133+K04498+K02580+K05448+K09592+K04371+K05055+K06625+K16366+K02677+K06503+K08008+K04515+K03259+K03871+K06624+K00844+K03159+K09097+K04688+K00162+K05465+K01116+K19663+K02161+K01689+K05405+K05121+K12334+K04361+K04456
Epstein-Barr virus infection	72	288	0.00404441	0.0540939	ko05169	Human Diseases	Infectious diseases: Viral	7128;4792;3383;4791;23533;7185;3587;359948;4790;5606;283149;3725;4794;3303;7431;3683;3310;953;6850;5566;960;5971;1026;3654;7187;29110;9451;10014;23586;6416;4793;7514;1027;64207;2932;7533;3312;3304;7531;5431;5925;3065;728888;3661;1457;27102;25900;10623;8717;5706;5707;9519;7157;143884;84265;3306;5436;339344;4734;80209;2961;5335;3305;596;5813;9463;3077;10454;5567;10000;958;161394	K11859+K04734+K06490+K04469+K02649+K03172+K05134+K04498+K02580+K04432+K03006+K04448+K05872+K03283+K07606+K05718+K01510+K05855+K04345+K06256+K09253+K06625+K04730+K03174+K05410+K08860+K11406+K12646+K04430+K02581+K14290+K06624+K03083+K16198+K06630+K03010+K06618+K06067+K05411+K03097+K16194+K03023+K03171+K03064+K03032+K03120+K04451+K04467+K03024+K03015+K03025+K10591+K03137+K01116+K02161+K11838+K06751+…
Cytosolic DNA-sensing pathway	27	88	0.00421834	0.0541635	ko04623	Organismal Systems	Immune system	4792;3553;4332;6351;9560;388372;4790;3428;29110;23586;4793;57506;29108;3661;10623;11035;9447;340061;143884;9641;84265;339344;115004;440068;3569;149628;161394	K04734+K04519+K12966+K12964+K02580+K12971+K05410+K12646+K02581+K12648+K12799+K05411+K03023+K08847+K12654+K04467+K07211+K03024+K03025+K17834+K01370+K05405+K14721
Inflammatory bowel disease (IBD)	26	85	0.00515225	0.0636105	ko05321	Human Diseases	Immune diseases	3553;3460;4790;3725;6778;7124;3552;3122;7100;4088;9725;4087;51561;55362;3119;6095;3117;3126;3109;445347;3593;3569;4094;30009;3125;7042	K04519+K05133+K02580+K04448+K11225+K03156+K04383+K06752+K10168+K04500+K10165+K05426+K08532+K10785+K05425+K05405+K09035+K10166+K13376
Legionellosis	30	103	0.00616095	0.0732468	ko05134	Human Diseases	Infectious diseases: Bacterial	3576;4792;3553;4791;2920;4790;1378;3303;3684;317;3310;4671;7124;51427;7100;3312;3304;718;29108;2921;58484;3329;3306;100507027;3305;440068;100506164;1379;3593;3569	K10030+K04734+K04519+K04469+K05505+K02580+K04011+K03283+K06461+K02084+K12807+K03156+K15464+K10168+K03990+K12799+K12805+K04077+K14416+K01370+K09414+K05425+K05405
RIG-I-like receptor signaling pathway	25	83	0.00744989	0.0826957	ko04622	Organismal Systems	Immune system	3576;4792;4790;7706;10010;7187;29110;4214;8653;7124;23586;4793;64135;9755;57506;79671;3661;26127;8717;340061;143884;9641;3593;57691;56832	K10030+K04734+K02580+K10652+K12650+K03174+K05410+K04416+K11594+K03156+K12646+K02581+K12647+K12652+K12648+K12653+K05411+K12656+K03171+K12654+K04467+K07211+K05425+K05441
Tuberculosis	83	347	0.00747096	0.0826957	ko05152	Human Diseases	Infectious diseases: Bacterial	2215;3553;3656;1263;3587;11151;3460;359948;4790;1378;91663;7096;2214;10333;83719;3684;5594;317;7132;6850;55729;537;3654;637;5869;8877;79415;805;7421;818;149478;8767;63901;1385;3717;7124;3552;3313;3122;64207;9852;535;8844;1810;5993;9725;718;2209;2210;6714;5532;84034;8625;51561;55362;8717;114609;401563;79153;3329;3119;8411;23386;4261;4801;820;3117;3126;596;3109;64864;1379;815;3593;3569;267002;84968…	K06463+K04519+K04731+K08862+K05134+K13882+K05133+K04498+K02580+K04011+K01368+K05398+K10169+K04371+K06461+K02084+K03158+K05855+K03662+K04730+K04726+K07888+K04718+K02183+K08539+K04515+K08846+K05870+K04447+K03156+K04383+K04043+K06752+K02154+K14958+K08065+K08061+K10165+K03990+K06498+K05704+K04348+K12478+K08062+K05426+K03171+K05403+K04077+K08060+K13916+K02161+K05425+K05405+K00914+K07532+K02159+K04456+…
Insulin resistance	39	144	0.00775091	0.0829347	ko04931	Human Diseases	Endocrine and metabolic diseases	4792;23533;9586;4790;5836;9021;7132;340527;79660;8473;6197;5499;1385;7124;5501;2932;6720;5562;6945;56946;2308;5509;11000;51422;64764;79573;6198;5524;5565;9882;160335;3569;91875;5792;160418;10062;84899;10000;11001	K04734+K02649+K09047+K02580+K00688+K04696+K03158+K07187+K07189+K09667+K04373+K06269+K05870+K03156+K03083+K07197+K07198+K09113+K07201+K08772+K07200+K09048+K04688+K17605+K07199+K17902+K05405+K05695+K08536+K04456+K08746
T cell receptor signaling pathway	42	158	0.00831503	0.0861007	ko04660	Organismal Systems	Immune system	4792;3937;23533;4790;3725;4794;5062;83719;5594;7409;867;1326;7124;6654;4793;2932;4775;920;5532;916;6461;79153;4690;79092;9649;143884;10298;3932;7535;5335;925;3702;1019;2534;915;4773;445347;84433;9402;926;959;10000	K04734+K07361+K02649+K02580+K04448+K05872+K04410+K04371+K05730+K04707+K04415+K03156+K03099+K02581+K03083+K17333+K06454+K04348+K06451+K19862+K07365+K07367+K04467+K05734+K05856+K07360+K01116+K06458+K07363+K02089+K05703+K06450+K17332+K10785+K07366+K06459+K03161+K04456
Glycerophospholipid metabolism	36	133	0.0103069	0.103391	ko00564	Metabolism	Lipid metabolism	79888;79143;55196;259282;23761;8760;137964;9663;151056;54947;9926;84803;10423;284207;10554;254531;1609;2820;5806;8613;5833;8443;1608;8681;84173;3931;253558;56894;150763;23171;8605;57678;79006;619373;161394;8611	K13510+K13516+K00968+K01613+K00981+K13506+K15728+K14621+K13514+K00999+K00901+K13509+K13512+K00111+K01115+K01080+K00967+K00649+K16342+K00629+K00650+K13513+K13523+K00006+K13517
Prion diseases	28	99	0.0120728	0.116619	ko05020	Human Diseases	Neurodegenerative diseases	3553;83719;5594;5566;1958;3552;8904;2002;388677;8895;5621;79153;151613;4855;64427;79836;151835;2534;3569;3915;54970;57493;4684;5567;3730;51334;4854;27132	K04519+K04371+K04345+K09203+K04383+K06491+K04375+K02599+K05634+K09553+K05703+K05405+K05635+K02159
Fatty acid elongation	12	33	0.0123522	0.116619	ko00062	Metabolism	Lipid metabolism	5538;401494;7871;3030;64834;3032;83693;51144;51102;79746;9374;79071	K01074+K10703+K10251+K07515+K10247+K07509+K07512+K07511+K10203
Chagas disease (American trypanosomiasis)	37	140	0.0138684	0.127193	ko05142	Human Diseases	Infectious diseases: Parasitic	3576;4792;3553;6349;6348;414062;23533;3460;4790;3725;7048;10333;83719;5330;5594;7132;148022;3654;2769;7124;6416;4088;4087;718;2774;916;79153;5516;143884;915;445347;3593;3569;2767;1636;10000;7042	K10030+K04734+K04519+K05408+K02649+K05133+K02580+K04448+K04388+K10169+K04371+K05858+K03158+K05842+K04730+K04637+K03156+K04430+K04500+K03990+K04633+K06451+K04382+K04467+K06450+K10785+K05425+K05405+K04635+K01283+K04456+K13376
Staphylococcus aureus infection	25	88	0.0161033	0.143588	ko05150	Human Diseases	Infectious diseases: Bacterial	3383;2215;2204;6404;2214;3684;3683;51279;719;1675;3122;718;2209;2210;3119;6403;3117;3126;81606;10747;3109;5343;445347;3125;3075	K06490+K06463+K06513+K06544+K06461+K05718+K01330+K04009+K01334+K06752+K03990+K06498+K06496+K04010+K03993+K01315+K10785+K04004
Lysine degradation	30	111	0.0183629	0.15931	ko00310	Metabolism	Amino acid metabolism	84444;8085;23067;767558;39;54904;5351;2145;9869;55063;3030;51111;4967;85007;84897;2146;223;79709;10962;83852;55217;79676;54093;10919;84295;79746;64745;374920;501;5352	K11427+K09187+K11422+K11420+K00626+K11425+K00473+K17451+K11421+K11424+K07515+K11429+K00164+K18202+K09188+K11430+K00149+K11703+K18494+K00474+K19199+K07511+K11423+K14085+K13645
B cell receptor signaling pathway	29	108	0.0219614	0.185516	ko04662	Organismal Systems	Immune system	4792;23533;4790;3725;4794;118788;83719;5594;6850;3635;7409;6654;4793;2932;4775;695;5532;25780;79153;79092;933;9649;143884;4773;84433;975;973;974;10000	K04734+K02649+K02580+K04448+K05872+K12230+K04371+K05855+K03084+K05730+K03099+K02581+K03083+K17333+K07370+K04348+K12362+K07367+K06467+K04467+K17332+K06508+K06506+K06507+K04456
Vasopressin-regulated water reabsorption	17	56	0.0227822	0.187515	ko04962	Organismal Systems	Excretory system	9586;396;5566;5869;6810;1385;51143;1639;4905;64764;115;109;8655;360;1781;5567;79659	K09047+K12462+K04345+K07888+K13502+K05870+K10416+K04648+K06027+K09048+K08049+K08043+K10418+K09876+K10415+K10414
ErbB signaling pathway	35	136	0.0241623	0.189492	ko04012	Environmental Information Processing	Signal transduction	23533;6776;3725;5062;83719;5594;1026;867;55784;818;7039;6416;6654;1027;2932;2549;2002;1399;90780;2069;6714;6461;79153;6198;4690;23386;9649;10298;5335;94059;815;1956;817;10000;653583	K02649+K11223+K04448+K04410+K04371+K06625+K04707+K02677+K04515+K08774+K04430+K03099+K06624+K03083+K09593+K04375+K04438+K06279+K09784+K05704+K19862+K06619+K04688+K07365+K05734+K01116+K19663+K04361+K04456
Toll-like receptor signaling pathway	38	150	0.0247245	0.189492	ko04620	Organismal Systems	Immune system	3576;4792;3553;6349;6348;414062;23533;6351;9560;388372;4790;5606;3725;7096;10333;83719;5594;51311;148022;3654;7187;29110;1326;7124;6416;7100;3663;3661;114609;79153;6696;143884;9641;3593;10454;3569;10000;958	K10030+K04734+K04519+K05408+K02649+K12964+K02580+K04432+K04448+K05398+K10169+K04371+K10170+K05842+K04730+K03174+K05410+K04415+K03156+K04430+K10168+K09446+K05411+K05403+K06250+K04467+K07211+K05425+K04403+K05405+K04456+K03160
Fatty acid metabolism	19	65	0.0247933	0.189492	ko01212	Metabolism	Global and overview maps	51;5538;39;51703;401494;7871;3030;3032;83693;51144;2194;51102;6319;79746;54995;34;9374;79071;55289	K00232+K01074+K00626+K01897+K10703+K10251+K07515+K07509+K00665+K07512+K00507+K07511+K09458+K00249+K10203
Homologous recombination	20	70	0.0275343	0.205547	ko03440	Genetic Information Processing	Replication and repair	4683;100130357;472;63035;11073;672;10714;4361;80198;25788;100861412;5893;6117;400961;84250;8940;342125;117531;146956;5889	K10867+K04482+K04728+K10683+K10728+K10605+K03504+K10865+K08991+K10877+K10873+K07466+K03165+K10882+K10870
Propanoate metabolism	14	45	0.0299908	0.215846	ko00640	Metabolism	Carbohydrate metabolism	39;18;3030;55902;55862;8802;79746;23417;3945;5096;84693;34;26275;23255	K00626+K13524+K07515+K01895+K18426+K01899+K07511+K01578+K00016+K01966+K05606+K00249+K05605
Other glycan degradation	9	25	0.0306441	0.215846	ko00511	Metabolism	Glycan biosynthesis and metabolism	2629;57704;2720;643853;284004;64772;2517;175;129807	K01201+K17108+K12309+K14459+K01227+K01206+K01444+K12357
Glycerolipid metabolism	23	84	0.0309313	0.215846	ko00561	Metabolism	Lipid metabolism	137964;9663;84803;284207;11343;10554;223;1609;8613;1608;84173;253558;10327;56894;57016;150763;501;231;57678;79006;619373;161394;8611	K13506+K15728+K00901+K01054+K13509+K00149+K01080+K00629+K13513+K00002+K13523+K00011+K14085+K13517
Galactose metabolism	17	58	0.031766	0.216955	ko00052	Metabolism	Carbohydrate metabolism	2683;8972;55276;3101;7360;28970;2720;93432;643853;5236;2584;197021;2595;57016;55322;2592;231	K07966+K12047+K15779+K00844+K00963+K12309+K01835+K00849+K01229+K12317+K00011+K00965
Natural killer cell mediated cytotoxicity	44	181	0.0326757	0.218519	ko04650	Organismal Systems	Immune system	3383;2215;3937;8794;23533;3460;2214;83719;8743;3683;5594;6850;7409;637;55784;7124;6654;285852;10870;90780;5532;3802;79153;5551;3809;8793;9649;3805;92340;3804;3932;7535;5335;94059;3384;3002;2534;4773;22914;100132285;3803;100528032;4068;553128	K06490+K06463+K07361+K04722+K02649+K05133+K04371+K04721+K05718+K05855+K05730+K04726+K02677+K03156+K03099+K06742+K07988+K06279+K04348+K07981+K07818+K07982+K06523+K05856+K07360+K01116+K19663+K01353+K05703+K17332+K06728+K07990
Valine, leucine and isoleucine degradation	18	63	0.0353104	0.231319	ko00280	Metabolism	Amino acid metabolism	39;18;84656;3030;3157;223;3032;549;79746;259307;5096;84693;501;34;56922;26275;11112;5019	K00626+K13524+K00020+K07515+K01641+K00149+K07509+K05607+K07511+K03334+K01966+K05606+K14085+K00249+K01968+K05605+K01027
AGE-RAGE signaling pathway in diabetic complications	42	173	0.0368978	0.236884	ko04933	Human Diseases	Endocrine and metabolic diseases	3576;3383;3553;23533;4790;6776;3725;7422;7048;83719;5330;5594;7056;1729;1958;1906;55784;1536;3717;7124;3552;1027;4088;4087;2308;1277;2152;100170841;79153;57701;1284;2335;51249;5335;1019;596;170463;3569;51334;79006;10000;7042	K10030+K06490+K04519+K02649+K02580+K11223+K04448+K05448+K04388+K04371+K05858+K03907+K05740+K09203+K16366+K02677+K08008+K04447+K03156+K04383+K06624+K04500+K07201+K06236+K03901+K19720+K06237+K05717+K01116+K02089+K02161+K05405+K02159+K04456+K13376
Gap junction	30	119	0.0447279	0.281523	ko04540	Cellular Processes	Cellular community - eukaryotes	7846;10376;83719;5330;5594;5566;7277;55784;113;6654;6714;6903;115;84790;79153;9649;109;94059;3710;347688;1902;2767;81027;2983;5567;7082;1956;5159;3356;2697	K07374+K04371+K05858+K04345+K02677+K08047+K03099+K05704+K08049+K08043+K19663+K04960+K07375+K04289+K04635+K12319+K05701+K04361+K05089+K04157+K07372
TGF-beta signaling pathway	31	124	0.0463559	0.286158	ko04350	Environmental Information Processing	Signal transduction	359948;7048;83719;6667;3398;5594;57154;60436;7050;7124;64207;4088;7027;4087;100527943;4092;79153;6198;7057;5516;654;10272;90;25805;83729;167555;3624;92;11167;3626;7042	K04498+K04388+K04371+K04684+K17693+K04678+K19553+K19383+K03156+K04500+K04683+K19631+K04688+K16857+K04382+K16620+K04661+K04675+K10162+K04667+K04679+K04670+K13376
Glycosylphosphatidylinositol (GPI)-anchor biosynthesis	11	35	0.0477365	0.289121	ko00563	Metabolism	Glycan biosynthesis and metabolism	5277;94005;54872;84747;10615;5279;10026;84992;128869;23556;8818	K03857+K05291+K05310+K03859+K05290+K11001+K05293+K05285+K09658
FoxO signaling pathway	45	191	0.0499035	0.295667	ko04068	Environmental Information Processing	Signal transduction	6648;23533;4616;6446;1263;359948;604;7048;83719;8743;5594;340527;1026;10365;847;5934;8698;10769;472;149478;6654;1027;10018;64207;51427;5562;4088;4303;4087;2308;1454;51422;3575;79153;10912;9649;143884;5813;5565;9456;3569;114907;1956;10000;7042	K04564+K02649+K04402+K13302+K08862+K04498+K15618+K04388+K04371+K04721+K07187+K06625+K17845+K03781+K16332+K04293+K08861+K04728+K03099+K06624+K16341+K15464+K07198+K04500+K12358+K07201+K08960+K07200+K05072+K04467+K11838+K07199+K15010+K05405+K10305+K04361+K04456+K13376
Arginine and proline metabolism	19	70	0.0506595	0.295667	ko00330	Metabolism	Amino acid metabolism	6303;51582;91663;262;383;223;58486;26;29920;55748;4868;8659;65263;122945;501;112849;57571;54498;8974	K00657+K01581+K00286+K01611+K01476+K00149+K00933+K11182+K08660+K11394+K00294+K14085+K18384+K14755+K12259+K00472
Small cell lung cancer	32	130	0.0525918	0.301464	ko05222	Human Diseases	Cancers: Specific types	4792;23533;1955;7185;4790;317;3914;330;7187;6256;168455;6257;9618;5925;80196;100170841;57701;1284;7157;3918;143884;22798;2335;3655;1019;596;1021;3911;3685;3915;3675;10000	K04734+K02649+K06243+K03172+K02580+K02084+K06244+K16060+K03174+K08524+K08525+K09848+K06618+K16061+K04725+K06237+K04451+K06246+K04467+K06245+K05717+K06485+K02089+K02161+K02091+K06240+K06487+K05635+K06482+K04456
Longevity regulating pathway - multiple species	22	84	0.0537551	0.302726	ko04213	Organismal Systems	Aging	6648;23533;3303;3310;340527;5566;847;113;5562;3312;3304;2308;3065;51422;115;6198;3306;109;3305;5565;5567;10000	K04564+K02649+K03283+K07187+K04345+K03781+K08047+K07198+K07201+K06067+K07200+K08049+K04688+K08043+K07199+K04456
Insulin secretion	27	108	0.0597873	0.330892	ko04911	Organismal Systems	Endocrine system	9586;5330;5566;55784;818;113;1385;1388;64764;115;23386;3780;2864;109;79629;5864;94059;3710;483;6804;815;2767;5567;776;85442;817;647310	K09047+K05858+K04345+K02677+K04515+K08047+K05870+K09049+K09048+K08049+K04942+K04325+K08043+K07882+K19663+K04960+K01540+K04560+K04635+K04851+K04351+K16882
Aldosterone synthesis and secretion	31	127	0.0613772	0.333934	ko04925	Organismal Systems	Endocrine system	9586;5330;5566;805;55784;818;113;5138;1385;3949;1388;3164;57172;64764;160622;115;80765;23386;109;94059;747;3710;815;1589;2767;84968;5567;8911;51305;776;817	K09047+K05858+K04345+K02183+K02677+K04515+K08047+K18283+K05870+K12473+K09049+K04465+K08794+K09048+K08049+K16931+K08043+K19663+K13806+K04960+K00513+K04635+K04856+K04919+K04851
Pancreatic cancer	25	100	0.0680548	0.364093	ko05212	Human Diseases	Cancers: Specific types	5900;23533;4790;7422;7048;83719;5594;10928;100130357;5899;7039;9459;4088;4087;5925;79153;7157;143884;400961;93663;1019;1021;1956;10000;7042	K08732+K02649+K02580+K05448+K04388+K04371+K08773+K04482+K07835+K08774+K05729+K04500+K06618+K04451+K04467+K02089+K02091+K04361+K04456+K13376
Intestinal immune network for IgA production	17	64	0.0739825	0.389317	ko04672	Organismal Systems	Immune system	7852;3676;3122;23308;4055;9214;3119;3117;3126;3601;3695;3109;445347;3569;959;3125;958	K04189+K06483+K06752+K06710+K03159+K13073+K05074+K06590+K10785+K05405+K03161+K03160
Chemokine signaling pathway	59	266	0.0784525	0.406182	ko04062	Organismal Systems	Immune system	3576;4792;3579;653361;7852;6349;6348;414062;3577;23533;6351;9560;54331;58191;388372;2920;5829;4790;83719;5330;3987;5594;5566;7409;113;3717;1232;6654;4793;2932;1399;1524;23268;9475;90780;6714;6364;2921;115;79153;9404;9649;143884;109;643;96626;3702;7041;5567;1234;6374;6362;6363;81573;285590;5473;7074;56288;10000	K10030+K04734+K05050+K08011+K04189+K05408+K04175+K02649+K12964+K07826+K10035+K05505+K05760+K02580+K04371+K05858+K04345+K05730+K08047+K04447+K04178+K03099+K02581+K03083+K04438+K04192+K12365+K17388+K06279+K05704+K14625+K08049+K04467+K08043+K04190+K07363+K04180+K05506+K05514+K05512+K00910+K10029+K05731+K04237+K04456
Asthma	13	47	0.083723	0.426589	ko05310	Human Diseases	Immune diseases	5553;7124;3122;64231;3119;3117;3126;3109;10394;445347;959;3125;958	K10786+K03156+K06752+K08090+K10785+K03161+K03160
Focal adhesion	89	419	0.0916877	0.456043	ko04510	Cellular Processes	Cellular community - eukaryotes	7791;23533;1955;7094;5829;87;3725;7422;5062;83719;81704;3987;5594;3914;3678;330;7409;1729;4660;55784;896;3676;139818;64098;5499;7414;6654;5501;168455;2932;79892;2002;1399;55544;153020;9475;90780;1277;6714;80196;55103;100130705;100170841;3672;79153;9404;7450;2909;57701;7057;9649;10178;3082;1284;3918;6696;22798;29780;10298;2335;51249;23348;3695;96626;3655;3696;94059;596;3911;2534;7041;3685;55619;65…	K06273+K02649+K06243+K06271+K05760+K05699+K04448+K05448+K04410+K04371+K13708+K06244+K06484+K16060+K05730+K05740+K12329+K02677+K10152+K06483+K06275+K06269+K05700+K03099+K03083+K04375+K04438+K06277+K17388+K06279+K06236+K05704+K04725+K04349+K19719+K06237+K06480+K03900+K05732+K16857+K06252+K05460+K06246+K06250+K06245+K05734+K05717+K06590+K06485+K06591+K19663+K02161+K06240+K05703+K06487+K05635+K06583+…
Renal cell carcinoma	26	108	0.0926943	0.456043	ko05211	Human Diseases	Cancers: Specific types	3091;23533;359948;3725;7422;5062;54583;83719;5594;7428;7039;6654;64207;2549;1399;153020;405;79153;9649;3082;10298;2034;2271;10000;653583;7042	K08268+K02649+K04498+K04448+K05448+K04410+K09592+K04371+K03871+K08774+K03099+K09593+K04438+K06277+K09097+K05460+K05734+K09095+K01679+K04456+K13376
Glucagon signaling pathway	32	137	0.094983	0.456043	ko04922	Organismal Systems	Endocrine system	9586;359948;5836;5330;5566;805;818;1385;5223;64207;5562;55671;2308;5256;114932;5532;51422;64764;5257;23386;5260;5162;3710;5565;3945;815;84968;5567;2642;817;5255;10000	K09047+K04498+K00688+K05858+K04345+K02183+K04515+K05870+K01834+K07198+K17491+K07201+K07190+K04348+K07200+K09048+K00871+K00162+K04960+K07199+K00016+K04583+K04456
Systemic lupus erythematosus	39	171	0.0955212	0.456043	ko05322	Human Diseases	Immune diseases	2215;87;2214;51279;6737;7124;3122;718;2209;2210;25917;3017;3119;3117;8364;3126;3109;3077;445347;6525;8365;566;3013;1991;8370;554313;474382;8353;8357;8348;959;8350;8362;3125;8363;8343;958;8330;8341	K06463+K05699+K01330+K10651+K03156+K06752+K03990+K06498+K11251+K11252+K11254+K11253+K10785+K01327+K03161+K03160
Type I diabetes mellitus	18	71	0.0979384	0.456043	ko04940	Human Diseases	Endocrine and metabolic diseases	3553;7124;3552;3122;5799;23042;5551;3329;3119;3117;3126;3109;3002;3077;445347;3593;4049;3125	K04519+K03156+K04383+K06752+K07817+K01580+K07818+K04077+K01353+K06751+K10785+K05425+K05468
Cocaine addiction	16	62	0.10051	0.456043	ko05030	Human Diseases	Substance dependence	9586;4790;3725;10313;5566;1385;1388;64764;8851;6252;2905;100133301;116443;5567;1020;8787	K09047+K02580+K04448+K09029+K04345+K05870+K09049+K09048+K11716+K05211+K04605+K05213+K02090+K13765
Circadian rhythm	10	35	0.100758	0.456043	ko04710	Organismal Systems	Environmental adaptation	8553;9572;1385;1407;5562;1454;51422;6095;5565;79365	K03729+K03728+K05870+K02295+K07198+K08960+K07200+K08532+K07199+K03730
Regulation of actin cytoskeleton	80	376	0.101877	0.456043	ko04810	Cellular Processes	Cell motility	23533;8826;5829;117289;87;5062;83719;81704;89846;3684;3683;3987;5594;3678;7409;1729;4660;10092;10095;2314;10163;3676;139818;324;5305;5499;9459;7414;6654;5501;79892;1399;55544;54961;23150;55421;9475;6714;3984;55691;25962;28964;1073;3672;8396;79153;9404;2909;51466;9087;9649;10298;79038;2335;23348;3695;96626;2768;3655;3696;7041;3685;55619;2258;6525;57480;3679;3675;2256;55297;115572;81573;23365;3693;…	K02649+K16848+K05760+K08007+K05699+K04410+K04371+K13708+K05722+K06461+K05718+K06484+K05730+K05740+K12329+K05754+K05757+K05768+K05748+K06483+K02085+K00920+K06269+K05729+K05700+K03099+K04438+K05766+K05763+K05762+K06524+K17388+K05704+K05743+K05741+K05737+K05765+K06480+K05732+K05746+K05764+K05734+K00921+K05717+K06590+K04346+K06485+K06591+K06487+K04358+K05769+K06583+K06482+K00907+K05742+K07532+K06588+…
Graft-versus-host disease	14	53	0.10229	0.456043	ko05332	Human Diseases	Immune diseases	3553;7124;3552;3122;5551;3119;3117;3126;3109;3002;3077;445347;3569;3125	K04519+K03156+K04383+K06752+K07818+K01353+K06751+K10785+K05405
Amino sugar and nucleotide sugar metabolism	22	91	0.1107	0.486777	ko00520	Metabolism	Carbohydrate metabolism	80896;55276;3101;7360;5373;28970;51005;5236;157378;80146;2584;5973;6675;10007;54187;55322;8790;2592;51700;92106;23532;55907	K01639+K15779+K00844+K00963+K17497+K01443+K01835+K01183+K08678+K00849+K01787+K00972+K02564+K05304+K00976+K00965+K00326+K00983
ECM-receptor interaction	43	194	0.118565	0.511917	ko04512	Environmental Information Processing	Signaling molecules and interaction	1955;3914;3678;960;3676;168455;961;1277;100130705;375790;100170841;8615;3672;7450;57701;7057;10178;1284;3918;6696;22798;2335;51249;3695;3655;3696;3911;6385;3685;3339;3915;3679;3675;84808;2812;2814;6382;3693;8785;10216;1690;11167;1291	K06243+K06244+K06484+K06256+K06483+K06266+K06236+K19719+K06254+K06237+K06267+K06480+K03900+K16857+K06252+K06246+K06250+K06245+K05717+K06590+K06485+K06591+K06240+K16338+K06487+K06255+K05635+K06583+K06482+K06262+K06260+K06257+K06588+K06238+K06251
Pantothenate and CoA biosynthesis	7	23	0.119607	0.511917	ko00770	Metabolism	Metabolism of cofactors and vitamins	8875;51733;80025;1806;80347;23042;60496	K08069+K01431+K09680+K00207+K02318+K18966+K06133
Biosynthesis of unsaturated fatty acids	9	32	0.125458	0.529895	ko01040	Metabolism	Lipid metabolism	51;401494;7871;3030;83693;51144;6319;79071;55289	K00232+K10703+K10251+K07515+K00507+K10203
Amoebiasis	42	191	0.133129	0.554994	ko05146	Human Diseases	Infectious diseases: Parasitic	3576;3553;5272;23533;1955;4790;87;1992;5330;3684;3914;5566;3554;5869;55784;2769;7124;7414;168455;79892;383;1277;2774;100170841;57701;1284;3918;22798;2335;51249;94059;3911;170463;3593;6525;3569;3915;2767;5567;79006;7042;283463	K10030+K04519+K13963+K02649+K06243+K02580+K05699+K05858+K06461+K06244+K04345+K04386+K07888+K02677+K04637+K03156+K05700+K01476+K06236+K04633+K19720+K06237+K06246+K06245+K05717+K19663+K06240+K05425+K05405+K05635+K04635+K13376+K10955
Other types of O-glycan biosynthesis	11	42	0.143589	0.589093	ko00514	Metabolism	Glycan biosynthesis and metabolism	2683;8473;6480;79709;79573;160335;91875;160418;54059;84899;339829	K07966+K09667+K00778+K11703+K03691+K13675
Antifolate resistance	14	56	0.144979	0.589093	ko01523	Human Diseases	Drug resistance: Antineoplastic	3553;4790;10057;7124;84641;4524;283537;2352;1719;143884;57150;8714;3569;267002	K04519+K02580+K05668+K03156+K14613+K00297+K13649+K00287+K04467+K05673+K05667+K05405
Hepatitis C	38	173	0.148565	0.589638	ko05160	Human Diseases	Infectious diseases: Viral	3576;4792;23533;4790;83719;9021;5594;7132;1026;148022;7187;6256;29110;9451;6041;7124;23586;3949;6654;2932;57506;9080;3661;27102;8717;79153;24146;5516;9649;7157;143884;9641;1965;975;9071;10062;1956;10000	K10030+K04734+K02649+K02580+K04371+K04696+K03158+K06625+K05842+K03174+K08524+K05410+K08860+K01165+K03156+K12646+K12473+K03099+K03083+K12648+K06087+K05411+K16194+K03171+K04382+K04451+K04467+K07211+K03237+K06508+K08536+K04361+K04456
Peroxisome	26	114	0.150184	0.589638	ko04146	Cellular Processes	Transport and catabolism	6648;847;51;84263;51703;55711;23600;5190;3417;3295;8443;5189;8540;8799;4358;5052;23417;283927;4598;7498;55297;317749;84320;55289;225;11001	K04564+K03781+K00232+K08764+K01897+K13356+K01796+K13339+K00031+K12405+K00649+K13338+K00803+K13352+K13348+K13279+K01578+K17879+K00869+K00106+K11147+K13239+K05676+K08746
Taurine and hypotaurine metabolism	6	20	0.152461	0.589638	ko00430	Metabolism	Metabolism of other amino acids	2678;80196;23042;91227;2687;92086	K18592+K01580+K01594+K18966
Non-homologous end-joining	6	20	0.152461	0.589638	ko03450	Genetic Information Processing	Replication and repair	55303;7520;5591;4361;7518;27343	K10884+K10885+K06642+K10865+K10886+K03512
Inflammatory mediator regulation of TRP channels	34	154	0.156447	0.594533	ko04750	Organismal Systems	Sensory system	3553;23533;5606;5330;5566;3554;805;55784;818;2150;113;5499;5501;6714;5029;5583;5732;115;8681;23386;51393;109;5335;94059;3269;3710;815;1549;84968;5567;8605;817;3356;59341	K04519+K02649+K04432+K05858+K04345+K04386+K02183+K02677+K04515+K04234+K08047+K06269+K05704+K04269+K18051+K04259+K08049+K16342+K04971+K08043+K01116+K19663+K04149+K04960+K07418+K04157+K04973
VEGF signaling pathway	23	100	0.157431	0.594533	ko04370	Environmental Information Processing	Signal transduction	23533;5829;9261;7422;83719;3987;5594;8877;55784;6714;5532;8615;79153;9404;8681;96626;5335;94059;7041;4773;9047;8605;10000	K02649+K05760+K04443+K05448+K04371+K04718+K02677+K05704+K04348+K16342+K01116+K19663+K17332+K08273+K04456
Prostate cancer	29	130	0.164021	0.595903	ko05215	Human Diseases	Cancers: Specific types	4792;23533;9586;359948;4790;83719;5594;10618;1026;7039;1385;6654;1027;64207;2932;5925;2308;64764;56951;79153;9649;7157;143884;51176;4824;596;1956;5159;10000	K04734+K02649+K09047+K04498+K02580+K04371+K04490+K06625+K08774+K05870+K03099+K06624+K03083+K06618+K07201+K09048+K04451+K04467+K04492+K09348+K02161+K04361+K05089+K04456
Pertussis	30	135	0.164655	0.595903	ko05133	Human Diseases	Infectious diseases: Bacterial	3576;3553;4790;3725;114548;83719;3684;5594;3678;148022;3654;91662;51279;805;7124;3552;722;718;29108;3661;51561;1073;114609;79153;10392;440068;3593;3569;84968;6374	K10030+K04519+K02580+K04448+K12800+K04371+K06461+K06484+K05842+K04730+K01330+K02183+K03156+K04383+K04002+K03990+K12799+K05411+K05426+K05765+K05403+K08727+K01370+K05425+K05405+K05506
Epithelial cell signaling in Helicobacter pylori infection	20	86	0.164725	0.595903	ko05120	Human Diseases	Infectious diseases: Bacterial	3576;4792;3579;3577;4790;3725;537;102;50848;6416;528;535;9296;6714;28964;10392;143884;5335;7082;1956	K10030+K04734+K05050+K04175+K02580+K04448+K03662+K06704+K06089+K04430+K02148+K02154+K02151+K05704+K05737+K08727+K04467+K01116+K05701+K04361
Tryptophan metabolism	15	62	0.165219	0.595903	ko00380	Metabolism	Amino acid metabolism	64333;201176;847;39;3030;4967;223;15;26;883;1545;79746;23498;259307;501	K01556+K03781+K00626+K07515+K00164+K00149+K00669+K11182+K00816+K07410+K07511+K00452+K03334+K14085
Caffeine metabolism	3	8	0.173118	0.602906	ko00232	Metabolism	Biosynthesis of other secondary metabolites	1548;7498;1549	K17683+K00106
MAPK signaling pathway	86	420	0.174636	0.602906	ko04010	Environmental Information Processing	Signal transduction	3553;4791;9750;4616;4790;5606;3725;9261;3303;5062;7048;83719;1649;1844;5594;3310;7132;5566;5971;3554;4214;1326;55784;6197;57551;1847;1848;7124;3552;6416;6654;4775;4208;51347;3164;2002;1399;3312;3304;153020;4763;1616;5921;785;5532;25780;11221;160622;55103;10016;8615;79153;10912;8681;5932;9649;1850;7157;994;143884;6788;3306;50861;2768;783;3305;94059;9479;2258;388436;10454;782;2256;5567;8911;776;576…	K04519+K04469+K04460+K04402+K02580+K04432+K04448+K04443+K03283+K04410+K04388+K04371+K04452+K04459+K03158+K04345+K09253+K04386+K04416+K04415+K02677+K04373+K04429+K03156+K04383+K04430+K03099+K17333+K04454+K04465+K04375+K04438+K08018+K08052+K02308+K04352+K04865+K04348+K12362+K20216+K04349+K16342+K04407+K04451+K05866+K04467+K04412+K04381+K04346+K04863+K19663+K04434+K04358+K04408+K04403+K04862+K04856+…
Shigellosis	30	136	0.175518	0.602906	ko05131	Human Diseases	Infectious diseases: Bacterial	3576;4792;4790;83719;81704;5594;3678;960;1729;10092;10095;10163;139818;8767;7414;4793;79892;1399;55544;9725;9475;6714;55362;6461;79153;10392;143884;23348;55619;167838	K10030+K04734+K02580+K04371+K13708+K06484+K06256+K05740+K05754+K05757+K05748+K08846+K05700+K02581+K04438+K10165+K17388+K05704+K06619+K08727+K04467+K06106
Oocyte meiosis	41	191	0.17577	0.602906	ko04114	Cellular Processes	Cell growth and death	83719;5594;5566;5525;805;6197;818;113;5499;5501;132864;9985;7533;7531;8243;94097;5532;996;5528;441273;51434;115;729597;79153;5516;9700;23386;29945;22849;153733;285955;109;124222;3710;815;8881;8697;100310812;84968;5567;817	K04371+K04345+K11584+K02183+K04373+K04515+K08047+K06269+K02602+K13054+K16198+K06630+K06636+K03351+K04348+K03350+K08694+K03354+K08049+K04382+K02365+K08043+K06633+K04960+K03353+K03355
Notch signaling pathway	21	92	0.180149	0.602906	ko04330	Environmental Information Processing	Signal transduction	359948;5663;151636;64207;23220;388677;1488;8850;3065;166;4855;1856;7088;3280;54567;28514;57493;196403;3730;5664;4854	K04498+K04505+K06058+K02599+K04496+K06062+K06067+K04497+K02353+K06054+K06051+K04522
Steroid biosynthesis	8	30	0.180767	0.602906	ko00100	Metabolism	Lipid metabolism	9852;4047;2222;6713;1591;3988;10826;1718	K13373+K01852+K00801+K00511+K07436+K01052+K07750+K09828
Glycosaminoglycan biosynthesis - chondroitin sulfate / dermatan sulfate	8	30	0.180767	0.602906	ko00532	Metabolism	Glycan biosynthesis and metabolism	55454;56548;54480;29940;166012;221294;64132;84817	K00746+K04743+K03419+K01794+K07779+K00771
African trypanosomiasis	11	44	0.182187	0.602906	ko05143	Human Diseases	Infectious diseases: Parasitic	3383;3553;5330;55784;2150;7124;3040;94059;3593;3569;7064	K06490+K04519+K05858+K02677+K04234+K03156+K13822+K19663+K05425+K05405+K01392
Ovarian steroidogenesis	16	68	0.184747	0.603165	ko04913	Organismal Systems	Endocrine system	240;5566;113;3949;9852;115;80765;8681;654;3292;109;1545;1588;1549;5567;8605	K00461+K04345+K08047+K12473+K13373+K08049+K16931+K16342+K16620+K00044+K08043+K07410+K07434+K07418
Polyketide sugar unit biosynthesis	1	1	0.186023	0.603165	ko00523	Metabolism	Metabolism of terpenoids and polyketides	23483	K01710
Axon guidance	60	289	0.190014	0.605889	ko04360	Organismal Systems	Development	7852;23533;5062;83719;5594;10045;10507;9938;10509;64218;55784;64101;818;10501;2050;2932;4775;2242;54961;5998;9475;5921;6714;3984;5532;27289;2051;6461;1073;57633;79153;4690;51466;23386;10298;285368;100130733;6405;8482;7869;219699;5335;2534;5364;4773;57556;5727;57611;815;10500;1969;81573;23365;8829;817;10234;56288;126755;1020;6586	K04189+K02649+K04410+K04371+K07527+K06521+K07526+K02677+K16351+K04515+K06842+K05113+K03083+K17333+K05766+K07524+K17388+K04352+K05704+K05743+K04348+K07531+K05114+K19862+K06619+K05765+K07523+K06839+K07365+K05746+K05734+K06821+K06850+K06840+K06529+K07521+K01116+K05703+K17332+K06225+K06838+K05103+K07532+K06724+K04237+K02090
Phospholipase D signaling pathway	47	223	0.191377	0.605889	ko04072	Environmental Information Processing	Signal transduction	3576;3579;5900;3577;23533;83719;5330;5594;6850;5899;8877;55784;113;6654;2549;284207;10554;139716;64231;90780;1609;5806;8613;115;79153;22881;1608;8681;9649;109;3815;56894;2768;5335;10411;2534;100133301;1902;8605;85442;1956;79006;5159;10000;653583;161394;8611	K10030+K05050+K08732+K04175+K02649+K04371+K05858+K05855+K07835+K04718+K02677+K08047+K03099+K09593+K00901+K13509+K08091+K08090+K06279+K01115+K01080+K08049+K18441+K16342+K08043+K05091+K13523+K04346+K01116+K08014+K05703+K04605+K04289+K04351+K04361+K05089+K04456
Adipocytokine signaling pathway	22	98	0.195233	0.605889	ko04920	Organismal Systems	Endocrine system	4792;4790;4794;9021;10645;7132;340527;6256;51703;3717;7124;4793;6257;5562;51422;8717;79957;143884;5565;389941;148113;10000	K04734+K02580+K05872+K04696+K07359+K03158+K07187+K08524+K01897+K04447+K03156+K02581+K08525+K07198+K07200+K03171+K07297+K04467+K07199+K07296+K05141+K04456
Amphetamine addiction	24	108	0.1968	0.605889	ko05031	Human Diseases	Substance dependence	9586;3725;10313;5566;805;55784;818;5499;1385;1388;5501;5532;64764;23386;6252;94059;2905;6804;815;116443;84968;5567;776;817	K09047+K04448+K09029+K04345+K02183+K02677+K04515+K06269+K05870+K09049+K04348+K09048+K19663+K05211+K04560+K05213+K04851
Fc gamma R-mediated phagocytosis	32	148	0.198188	0.605889	ko04666	Organismal Systems	Immune system	4082;653361;23533;83719;5594;6850;3635;7409;10092;8877;10095;2314;55784;10163;1399;2209;139716;2210;3984;5806;8613;1073;79153;6198;5335;94059;274;273;285590;10000;122773;8611	K12561+K08011+K02649+K04371+K05855+K03084+K05730+K05754+K04718+K05757+K05768+K02677+K05748+K04438+K06498+K08091+K05743+K01115+K01080+K05765+K04688+K01116+K19663+K12562+K04456
MAPK signaling pathway - fly	32	148	0.198188	0.605889	ko04013	Environmental Information Processing	Signal transduction	6648;2114;5606;3725;83719;5594;7321;6416;6654;7514;6801;26034;22850;10527;90780;5921;83985;6714;11221;51619;79153;166;5516;9649;55715;23335;9046;7088;22874;57664;1956;220164	K04564+K02678+K04432+K04448+K04371+K06689+K04430+K03099+K14290+K17608+K17536+K20225+K20223+K06279+K04352+K05704+K20216+K04497+K04382+K20234+K04508+K04361
Apoptosis - fly	20	89	0.207806	0.611851	ko04214	Cellular Processes	Cell growth and death	3725;1983;83719;5594;317;9927;472;143;9451;84823;9618;10059;55288;27245;9113;11221;80196;79153;6788;1956	K04448+K03262+K04371+K02084+K06030+K04728+K10798+K08860+K07611+K09848+K17065+K07870+K08791+K20216+K04725+K04412+K04361
Phosphatidylinositol signaling system	34	159	0.208895	0.611851	ko04070	Environmental Information Processing	Signal transduction	23533;5330;3635;8760;805;55784;64419;5305;55529;23262;8871;10423;3631;284207;55300;4534;8776;22908;80271;1609;9896;64768;8396;1608;55111;79038;5335;94059;3710;267002;84968;79006;4952;161394	K02649+K05858+K03084+K00981+K02183+K02677+K18086+K00920+K13084+K13024+K20279+K00999+K01109+K00901+K13711+K01108+K18081+K00911+K10572+K00921+K01116+K19663+K04960+K00914+K01099
Choline metabolism in cancer	32	149	0.209724	0.611851	ko05231	Human Diseases	Cancers: Overview	5900;3091;23533;57153;55196;3725;259282;83719;6667;5594;55784;10163;6654;284207;1609;5806;8613;79153;6198;1608;8681;9649;5335;94059;8605;1956;79006;5159;10000;6581;161394;8611	K08732+K08268+K02649+K15377+K00968+K04448+K04371+K04684+K02677+K05748+K03099+K00901+K01115+K01080+K04688+K16342+K01116+K19663+K04361+K05089+K04456+K08200
Salmonella infection	32	149	0.209724	0.611851	ko05132	Human Diseases	Infectious diseases: Bacterial	3576;3553;6349;6348;414062;6351;9560;388372;2920;3460;4790;3725;83719;5594;23207;10092;10095;10163;3552;51143;7100;29108;9475;2921;58484;79153;440068;3569;1781;7082;29941;79659	K10030+K04519+K05408+K12964+K05505+K05133+K02580+K04448+K04371+K15348+K05754+K05757+K05748+K04383+K10416+K10168+K12799+K17388+K12805+K01370+K05405+K10415+K05701+K06071+K10414
Apoptosis	63	307	0.211149	0.611851	ko04210	Cellular Processes	Cell growth and death	4792;8794;23533;4616;7846;1439;597;7185;4790;3725;91663;10376;83719;1649;8743;5594;317;7132;55729;330;637;7277;79415;472;143;9451;63901;7124;10018;9852;835;5366;823;84823;1616;56616;400410;80196;6903;8717;84859;84790;401563;79153;5551;10912;8793;7157;1521;143884;3563;596;3002;3710;1519;401124;1965;81573;51334;1514;474354;10000;5783	K04734+K04722+K02649+K04402+K07374+K04738+K02162+K03172+K02580+K04448+K01368+K04371+K04452+K04721+K02084+K03158+K16060+K04726+K04728+K10798+K08860+K03156+K16341+K02186+K10131+K01367+K07611+K02308+K10522+K04725+K03171+K10130+K07818+K04451+K08569+K04467+K04737+K02161+K01353+K04960+K01374+K03237+K16943+K02159+K01365+K04456+K02374
Primary bile acid biosynthesis	6	22	0.213091	0.611851	ko00120	Metabolism	Lipid metabolism	84263;1593;23600;3295;1581;9023	K08764+K00488+K01796+K12405+K00489+K10223
Terpenoid backbone biosynthesis	9	36	0.214307	0.611851	ko00900	Metabolism	Metabolism of terpenoids and polyketides	4597;39;10269;3157;2339;85415;4598;78991;23590	K01597+K00626+K06013+K01641+K05955+K01770+K00869+K05906+K12504
Purine metabolism	51	246	0.215387	0.611851	ko00230	Metabolism	Nucleotide metabolism	283149;953;131870;113;5138;55276;5150;1810;11164;221830;5431;58497;728888;51251;10623;10714;5236;51816;115;4860;954;1633;5147;205;84265;5436;109;92014;339344;221294;80209;221264;5198;30833;8654;5636;5141;5634;2984;100;7498;2983;56654;5152;318;5148;115024;84284;55811;56655;161394	K03006+K01510+K16855+K08047+K18283+K15779+K18436+K02326+K13987+K03004+K03010+K01514+K01081+K03023+K03504+K01835+K19572+K08049+K03783+K01509+K00893+K13758+K00939+K03024+K03015+K08043+K01587+K03025+K18533+K01952+K13762+K00948+K13293+K12320+K01488+K00106+K12319+K13761+K01518+K13759+K06928+K11265+K03506+K14721
Hedgehog signaling pathway - fly	10	41	0.220345	0.61851	ko04341	Environmental Information Processing	Signal transduction	5566;57154;2932;1454;51684;1456;27148;122011;5727;5567	K04345+K04678+K03083+K08960+K06229+K08958+K06228+K08957+K06225
GnRH signaling pathway	32	150	0.221585	0.61851	ko04912	Organismal Systems	Endocrine system	5606;3725;83719;5330;5594;5566;4214;805;55784;818;113;6416;6654;2002;6714;5806;115;79153;8681;23386;9649;109;3710;815;2767;84968;5567;776;8605;57691;1956;817	K04432+K04448+K04371+K05858+K04345+K04416+K02183+K02677+K04515+K08047+K04430+K03099+K04375+K05704+K01115+K08049+K16342+K08043+K04960+K04635+K04851+K04361
Chronic myeloid leukemia	27	125	0.223845	0.619433	ko05220	Human Diseases	Cancers: Specific types	4792;23533;4790;6776;7048;83719;5594;1026;867;6654;1027;1399;1488;5925;3065;139716;90780;6461;79153;9649;7157;143884;93663;1019;1021;10000;7042	K04734+K02649+K02580+K11223+K04388+K04371+K06625+K04707+K03099+K06624+K04438+K04496+K06618+K06067+K08091+K06279+K06619+K04451+K04467+K08878+K02089+K02091+K04456+K13376
Pyrimidine metabolism	32	151	0.233757	0.633098	ko00240	Metabolism	Nucleotide metabolism	283149;953;51733;7296;1810;1806;221830;5431;728888;7378;51251;10623;10714;8615;7084;4860;1633;84265;5436;339344;221294;80209;790;221264;30833;139596;7083;318;1635;115024;56655;161394	K03006+K01510+K01431+K00384+K02326+K00207+K03004+K03010+K00757+K01081+K03023+K03504+K00876+K00857+K03783+K00893+K03024+K03015+K03025+K11540+K18533+K00761+K01518+K01493+K03506+K14721
Biotin metabolism	2	5	0.234359	0.633098	ko00780	Metabolism	Metabolism of cofactors and vitamins	50865;54995	K01942+K09458
Dorso-ventral axis formation	16	71	0.236821	0.633098	ko04320	Organismal Systems	Development	2114;83719;5594;6654;132864;388677;143689;79153;4855;9649;22849;440822;57493;3730;1956;4854	K02678+K04371+K03099+K02602+K02599+K02156+K04361
Primary immunodeficiency	17	76	0.237794	0.633098	ko05340	Human Diseases	Immune diseases	695;5993;920;3575;916;8625;4261;3932;7535;925;915;64864;100;973;926;959;958	K07370+K08061+K06454+K05072+K06451+K08062+K08060+K05856+K07360+K06458+K06450+K01488+K06506+K06459+K03161+K03160
Thyroid hormone synthesis	20	91	0.239187	0.633098	ko04918	Organismal Systems	Endocrine system	9586;5330;5566;55784;113;1385;1388;51061;2936;9988;64764;2878;7270;115;109;94059;3710;483;5567;7252	K09047+K05858+K04345+K02677+K08047+K05870+K09049+K09582+K00383+K15225+K09048+K00432+K08049+K08043+K19663+K04960+K01540+K05251
Lysosome	46	223	0.240617	0.633098	ko04142	Cellular Processes	Transport and catabolism	3482;10043;91663;164;26088;55729;537;4891;79415;5538;2760;63901;968;2629;23163;5476;9852;130340;535;8763;6448;138050;6272;2720;22901;4864;643853;25870;401563;1521;4668;285362;8218;54;1519;175;3988;53;10053;8120;100526783;84976;1514;9374;55353;3425	K06564+K12404+K01368+K12391+K03662+K12347+K01074+K12383+K06501+K01201+K13289+K12395+K02154+K06546+K01565+K10532+K12388+K12309+K12381+K12385+K13444+K08569+K01204+K04646+K14379+K01374+K01444+K01052+K14410+K12393+K12397+K12399+K01365+K12387+K01217
Protein processing in endoplasmic reticulum	51	249	0.243853	0.636397	ko04141	Genetic Information Processing	Folding, sorting and degradation	23645;10970;7494;3303;1649;10313;3310;5034;10802;137886;30001;7321;9451;55968;2923;6400;22926;6184;1388;51061;22872;10960;823;3312;3304;80267;9871;29978;29927;10484;118424;27102;11253;51619;29095;10130;6252;94101;3306;10113;23231;27248;3305;79886;596;81567;1965;143630;51334;401647;653583	K14019+K13999+K09027+K03283+K04452+K08288+K09580+K14007+K14012+K10950+K06689+K08860+K08056+K14026+K09054+K12666+K09049+K09582+K14005+K10082+K01367+K10086+K04523+K10956+K14006+K04554+K16194+K01230+K12667+K09584+K14003+K14008+K14018+K02161+K13984+K03237+K02159+K05546+K09486
Bladder cancer	14	62	0.253781	0.650207	ko05219	Human Diseases	Cancers: Specific types	3576;7422;83719;5594;1026;4318;5925;6714;79153;7057;7157;1019;1956;157567	K10030+K05448+K04371+K06625+K01403+K06618+K05704+K16857+K04451+K02089+K04361+K08803
Inositol phosphate metabolism	22	102	0.254736	0.650207	ko00562	Metabolism	Carbohydrate metabolism	5330;3635;64419;5305;8871;10423;3631;55300;4534;8776;22908;80271;9896;64768;8396;55111;79038;5335;267002;9651;57605;4952	K05858+K03084+K18086+K00920+K20279+K00999+K01109+K13711+K01108+K18081+K00911+K10572+K00921+K01116+K00914+K19006+K00469+K01099
Renin-angiotensin system	7	28	0.255221	0.650207	ko04614	Organismal Systems	Endocrine system	4311;5476;5547;4012;57486;7064;1636	K01389+K13289+K01285+K01257+K01393+K01392+K01283
p53 signaling pathway	28	133	0.264009	0.667298	ko04115	Cellular Processes	Cell growth and death	4616;3732;317;1026;637;896;472;5366;143686;2810;84859;22950;10912;7057;7157;3487;1643;1019;1021;9538;401124;9946;9540;64065;92344;3486;51334;474354	K04402+K06509+K02084+K06625+K04726+K10152+K04728+K10131+K10141+K06644+K10130+K10147+K16857+K04451+K10138+K10140+K02089+K02091+K10134+K10133+K10136+K19748+K02159
Gastric acid secretion	26	123	0.266388	0.668052	ko04971	Organismal Systems	Digestive system	117289;5330;5566;3274;805;55784;818;113;23150;760;115;23386;109;94059;3710;483;815;887;84968;55297;5567;115572;496;817;3773;3776	K08007+K05858+K04345+K04150+K02183+K02677+K04515+K08047+K18245+K08049+K08043+K19663+K04960+K01540+K04195+K00907+K05742+K01543+K05009+K04913
Phosphonate and phosphinate metabolism	3	10	0.280418	0.697785	ko00440	Metabolism	Metabolism of other amino acids	55196;259282;5833	K00968+K00967
Allograft rejection	14	64	0.295511	0.729685	ko05330	Human Diseases	Immune diseases	7124;3122;5551;3119;3117;3126;3109;3002;3077;445347;3593;959;3125;958	K03156+K06752+K07818+K01353+K06751+K10785+K05425+K03161+K03160
Cholinergic synapse	30	146	0.302931	0.735054	ko04725	Organismal Systems	Nervous system	23533;54331;9586;83719;5330;5594;5566;55784;818;113;1385;3717;64764;115;79153;23386;109;94059;596;3710;2534;815;2767;5567;9132;776;89832;817;3768;10000	K02649+K07826+K09047+K04371+K05858+K04345+K02677+K04515+K08047+K05870+K04447+K09048+K08049+K08043+K19663+K02161+K04960+K05703+K04635+K04929+K04851+K04809+K05005+K04456
Estrogen signaling pathway	34	167	0.307961	0.735054	ko04915	Organismal Systems	Endocrine system	23533;9586;3725;3303;83719;5330;6667;5594;3310;5566;4318;805;113;1385;1388;6654;2289;3312;3304;90780;6714;64764;115;79153;9649;283237;3306;109;3305;3710;84968;5567;1956;10000	K02649+K09047+K04448+K03283+K04371+K05858+K04684+K04345+K01403+K02183+K08047+K05870+K09049+K03099+K09571+K06279+K05704+K09048+K08049+K08043+K04960+K04361+K04456
Progesterone-mediated oocyte maturation	27	131	0.309329	0.735054	ko04914	Organismal Systems	Endocrine system	23533;83719;5594;5566;6197;113;132864;51343;94097;996;441273;51434;115;729597;79153;29945;994;22849;285955;109;8379;124222;8881;8697;100310812;5567;10000	K02649+K04371+K04345+K04373+K08047+K02602+K03364+K03351+K03350+K08694+K03354+K08049+K05866+K08043+K06638+K06633+K03353+K03355+K04456
Adrenergic signaling in cardiomyocytes	44	219	0.310048	0.735054	ko04261	Organismal Systems	Circulatory system	9586;490;83719;5330;5594;5566;5525;805;55784;818;113;493;5499;1385;1388;5501;6324;1390;785;64764;5528;115;79153;79677;5516;23386;109;783;10411;28227;596;483;815;7168;782;84968;5567;115572;776;491;85442;817;10000;6330	K09047+K05850+K04371+K05858+K04345+K11584+K02183+K02677+K04515+K08047+K06269+K05870+K09049+K04845+K09052+K04865+K09048+K08049+K17751+K04382+K08043+K04863+K08014+K11583+K02161+K01540+K10373+K04862+K05742+K04851+K04351+K04456+K04848
Sulfur relay system	5	20	0.310083	0.735054	ko04122	Genetic Information Processing	Folding, sorting and degradation	23510;7263;6855;9054;51562	K01011+K14168+K04487+K03635
Longevity regulating pathway - worm	26	126	0.31151	0.735054	ko04212	Organismal Systems	Aging	6648;3091;847;143;7428;3313;100287171;55711;55671;6304;3281;116138;221960;6198;3329;57226;51019;6319;2729;100506164;1549;55297;4493;10000;4489;122773	K04564+K08268+K03781+K10798+K03871+K04043+K18461+K13356+K17491+K19774+K19765+K14966+K08269+K04688+K04077+K12824+K18463+K00507+K11204+K09414+K07418+K14739+K04456
Glioma	25	121	0.313715	0.735054	ko05214	Human Diseases	Cancers: Specific types	23533;83719;5594;1026;805;55784;818;7039;6654;5925;90780;79153;23386;9649;7157;5335;94059;1019;1021;815;84968;1956;817;5159;10000	K02649+K04371+K06625+K02183+K02677+K04515+K08774+K03099+K06618+K06279+K04451+K01116+K19663+K02089+K02091+K04361+K05089+K04456
Platinum drug resistance	26	127	0.327063	0.760609	ko01524	Human Diseases	Drug resistance: Antineoplastic	23533;83719;5594;317;1026;330;637;472;5366;538;23060;27245;672;80196;79153;57507;7157;540;4258;596;4436;2944;119391;51334;7153;10000	K02649+K04371+K02084+K06625+K16060+K04726+K04728+K10131+K17686+K10847+K02350+K10605+K04725+K04451+K00799+K02161+K08735+K02159+K03164+K04456
Adherens junction	29	143	0.334384	0.760609	ko04520	Cellular Processes	Cellular community - eukaryotes	8826;359948;87;7048;83719;5594;10618;10163;7414;64207;79892;343521;4088;4087;8502;6714;1457;56951;79153;171024;51176;2534;6525;10174;5792;7082;1956;56288;22998	K16848+K04498+K05699+K04388+K04371+K04490+K05748+K05700+K06085+K04500+K05690+K05704+K03097+K06086+K04492+K05703+K05695+K05701+K04361+K04237+K06084
Nucleotide excision repair	15	71	0.336753	0.760609	ko03420	Genetic Information Processing	Replication and repair	7508;1810;8450;1022;23060;10714;2074;1642;57507;6117;730394;1643;5985;267002;56655	K10838+K02326+K10609+K02202+K10847+K03504+K10841+K10610+K07466+K03142+K10140+K10756+K03506
Lysine biosynthesis	1	2	0.337449	0.760609	ko00300	Metabolism	Amino acid metabolism	501	K14085
Calcium signaling pathway	55	279	0.338741	0.760609	ko04020	Environmental Information Processing	Signal transduction	135;490;10105;5330;5566;3274;100130357;8877;805;55784;818;113;493;2769;5025;5256;10800;114932;55657;2774;5532;293;6915;80271;5257;115;57105;93129;23386;109;5260;5335;94059;3269;3710;2905;445347;815;2767;4923;887;84968;55297;5567;8911;776;491;89832;1956;817;5255;5159;3356;3363;5026	K04266+K05850+K09565+K05858+K04345+K04150+K04264+K04718+K02183+K02677+K04515+K08047+K04637+K05218+K07190+K04322+K04961+K04633+K04348+K05863+K00911+K08049+K04323+K16058+K08043+K00871+K01116+K19663+K04149+K04960+K05211+K10785+K04635+K04211+K04195+K00907+K04856+K04851+K04809+K04361+K05089+K04157+K04163+K05219
Herpes simplex infection	59	300	0.338977	0.760609	ko05168	Human Diseases	Infectious diseases: Viral	4792;3553;7185;3460;359948;4790;283149;3725;9021;7132;148022;7187;29110;3431;8740;6428;9451;5499;6041;3717;7124;23586;4793;5501;3122;64135;64207;57506;718;6874;1616;728888;3661;116138;1457;374395;27102;6878;9519;64400;3119;7157;3117;143884;9641;3126;80209;3109;5813;3077;3593;1965;79064;10454;3569;4049;3125;708;122773	K04734+K04519+K03172+K05133+K04498+K02580+K03006+K04448+K04696+K03158+K05842+K03174+K05410+K15413+K05477+K12892+K08860+K06269+K01165+K04447+K03156+K12646+K02581+K06752+K12647+K12648+K03990+K03129+K02308+K05411+K14966+K03097+K03131+K16194+K03120+K02207+K04451+K04467+K12893+K07211+K11838+K06751+K05425+K03237+K14284+K04403+K05405+K05468+K15414
Fatty acid degradation	12	56	0.34354	0.760609	ko00071	Metabolism	Lipid metabolism	51;39;51703;3030;223;3032;79746;501;34;128;84320;55289	K00232+K00626+K01897+K07515+K00149+K07509+K07511+K14085+K00249+K00121+K13239
PI3K-Akt signaling pathway	102	527	0.343577	0.760609	ko04151	Environmental Information Processing	Signal transduction	23533;6446;10875;5008;1955;54331;9586;4790;7422;118788;83719;3570;5594;3914;3678;6850;1026;5525;6256;5934;55784;896;3676;317649;1436;1385;3717;1388;6654;1027;168455;10018;2932;1435;3164;5562;79811;7533;1440;7531;1277;2057;3575;64764;672;160622;100130705;5528;100170841;3672;79153;6198;7450;57701;3560;7057;5516;9649;10178;3082;1284;7157;3918;6696;143884;22798;3563;2335;3815;51249;284;3695;3655;3696…	K02649+K13302+K05466+K05418+K06243+K07826+K09047+K02580+K05448+K12230+K04371+K05055+K06244+K06484+K05855+K06625+K11584+K08524+K16332+K02677+K10152+K06483+K03259+K05090+K05870+K04447+K09049+K03099+K06624+K16341+K03083+K05453+K04465+K07198+K16198+K05423+K06630+K06236+K05079+K05072+K09048+K10605+K19719+K06237+K06480+K04688+K03900+K05069+K16857+K04382+K06252+K05460+K04451+K06246+K06250+K04467+K06245+…
Non-small cell lung cancer	18	87	0.349016	0.762607	ko05223	Human Diseases	Cancers: Specific types	23533;83719;5594;6256;55784;7039;6654;6257;5925;79153;9649;7157;5335;94059;1019;1021;1956;10000	K02649+K04371+K08524+K02677+K08774+K03099+K08525+K06618+K04451+K01116+K19663+K02089+K02091+K04361+K04456
Histidine metabolism	8	36	0.350728	0.762607	ko00340	Metabolism	Amino acid metabolism	117289;223;26;55748;218;55071;501;57571	K01468+K00149+K11182+K08660+K00129+K19787+K14085+K14755
Selenocompound metabolism	6	26	0.351607	0.762607	ko00450	Metabolism	Metabolism of other amino acids	7296;22928;883;51540;92935;22929	K00384+K01008+K00816+K01763+K01874
Insulin signaling pathway	48	244	0.357898	0.771043	ko04910	Organismal Systems	Endocrine system	23533;5836;5573;2319;83719;9021;5594;340527;5566;79660;867;805;9322;317649;5499;6654;5501;3101;2932;6720;5562;2002;1399;153020;56946;2308;5256;114932;28970;5509;90780;51422;5257;79153;6198;8651;171024;9649;5260;2194;55322;5565;10174;5792;84968;5567;5255;10000	K02649+K00688+K04739+K07192+K04371+K04696+K07187+K04345+K07189+K04707+K02183+K07196+K03259+K06269+K03099+K00844+K03083+K07197+K07198+K04375+K04438+K06277+K07201+K07190+K06279+K07200+K04688+K04694+K06086+K00871+K00665+K07199+K05695+K04456
Tight junction	62	318	0.361832	0.77432	ko04530	Cellular Processes	Cellular community - eukaryotes	7846;117289;87;3725;10376;10097;51762;5566;3603;7277;9467;4214;9368;50848;133746;5562;153020;23150;9080;9475;9414;93643;6714;51422;55691;84034;6903;84790;64398;22950;24146;10615;5516;5932;79629;4734;1019;80764;5565;152206;80131;167838;6525;4621;154796;9258;5567;376132;776;9071;7082;57691;85442;51421;23037;7074;56288;23255;57509;154810;653857;55227	K07374+K08007+K05699+K04448+K17260+K07902+K04345+K06095+K10352+K04416+K13365+K06089+K20479+K07198+K08018+K05763+K05762+K06087+K17388+K06098+K06105+K05704+K07200+K06091+K04382+K17291+K10591+K02089+K07199+K16175+K06106+K16819+K04851+K05701+K06104+K05731+K04237+K18584
Thyroid hormone signaling pathway	41	208	0.366914	0.777941	ko04919	Organismal Systems	Endocrine system	3091;23533;359948;83719;5330;5594;5566;6256;55784;10499;25942;7067;64207;2932;6257;388677;23309;5469;8850;2308;3065;6714;8841;79153;4855;9440;7157;5335;94059;3685;1827;483;9882;116931;57493;5567;115572;9862;3730;10000;4854	K08268+K02649+K04498+K04371+K05858+K04345+K08524+K02677+K11255+K11644+K05547+K03083+K08525+K02599+K15144+K06062+K07201+K06067+K05704+K11404+K15133+K04451+K01116+K19663+K06487+K17901+K01540+K17902+K15162+K05742+K15167+K04456
Fc epsilon RI signaling pathway	23	114	0.368982	0.777941	ko04664	Organismal Systems	Immune system	3937;23533;5606;83719;240;5594;6850;3635;7409;55784;7124;6416;6654;695;139716;64231;79153;8681;9649;5335;2534;8605;10000	K07361+K02649+K04432+K04371+K00461+K05855+K03084+K05730+K02677+K03156+K04430+K03099+K07370+K08091+K08090+K16342+K01116+K05703+K04456
Thyroid cancer	11	52	0.37119	0.777941	ko05216	Human Diseases	Cancers: Specific types	10318;8031;83719;5594;10618;6256;6257;56951;79153;7157;51176	K09291+K09289+K04371+K04490+K08524+K08525+K04451+K04492
Endocrine resistance	35	177	0.373218	0.777941	ko01522	Human Diseases	Drug resistance: Antineoplastic	23533;3725;83719;6667;5594;5566;1026;4318;113;6654;1027;388677;5469;5925;90780;6714;115;79153;6198;4855;9649;7157;109;1019;596;54567;28514;57493;5567;353322;3730;51334;1956;10000;4854	K02649+K04448+K04371+K04684+K04345+K06625+K01403+K08047+K03099+K06624+K02599+K15144+K06618+K06279+K05704+K08049+K04688+K04451+K08043+K02089+K02161+K06051+K06622+K02159+K04361+K04456
EGFR tyrosine kinase inhibitor resistance	29	146	0.379705	0.781502	ko01521	Human Diseases	Drug resistance: Antineoplastic	23533;7422;83719;3570;5594;55784;317649;7039;3717;6654;10018;2932;2549;4763;90780;6714;79153;6198;9649;3082;5335;94059;596;3569;51334;1956;5159;10000;653583	K02649+K05448+K04371+K05055+K02677+K03259+K08774+K04447+K03099+K16341+K03083+K09593+K08052+K06279+K05704+K04688+K05460+K01116+K19663+K02161+K05405+K02159+K04361+K05089+K04456
Glutathione metabolism	15	73	0.379796	0.781502	ko00480	Metabolism	Metabolism of other amino acids	51582;5226;2936;2678;80196;2878;3417;91227;2687;375686;4258;2729;2944;92086;119391	K01581+K00033+K00383+K18592+K00432+K00031+K01469+K00799+K11204
Starch and sucrose metabolism	12	58	0.392373	0.797163	ko00500	Metabolism	Carbohydrate metabolism	5836;8972;55276;3101;7360;28970;93432;2992;5236;178;2595;55322	K00688+K12047+K15779+K00844+K00963+K00750+K01835+K01196+K12317
ABC transporters	12	58	0.392373	0.797163	ko02010	Environmental Information Processing	Membrane transport	19;10347;10057;89845;57150;8714;267002;23456;22;5243;154661;225	K05641+K05645+K05668+K05674+K05673+K05667+K05657+K05662+K05658+K05659+K05676
Toll and Imd signaling pathway	15	74	0.401586	0.807908	ko04624	Organismal Systems	Immune system	4792;5966;4790;5606;3725;330;767558;3654;7321;348094;387521;51619;401124;288;157567	K04734+K09254+K02580+K04432+K04448+K16060+K10380+K04730+K06689+K10704
Pentose phosphate pathway	9	43	0.406771	0.807908	ko00030	Metabolism	Carbohydrate metabolism	6888;5226;55276;9563;5236;8277;64080;5636;5634	K00616+K00033+K15779+K13937+K01835+K00615+K00852+K00948
Nicotinate and nicotinamide metabolism	9	43	0.406771	0.807908	ko00760	Metabolism	Metabolism of cofactors and vitamins	51251;4860;116362;221294;23530;30833;54981;64788;115024	K01081+K03783+K06210+K00323+K10524+K00858
Fanconi anemia pathway	18	90	0.408018	0.807908	ko03460	Genetic Information Processing	Replication and repair	100130357;27245;80010;672;2175;80198;55215;6117;400961;8940;3280;116028;84126;2189;2187;146956;353497;5889	K04482+K02350+K10990+K10605+K10888+K08991+K10895+K07466+K03165+K06054+K15365+K10905+K10894+K10889+K10882+K16618+K10870
Colorectal cancer	21	106	0.412763	0.807908	ko05210	Human Diseases	Cancers: Specific types	5900;23533;3725;7048;83719;5594;10618;324;2932;4088;4087;56951;79153;7157;51176;596;4436;51334;8313;10000;7042	K08732+K02649+K04448+K04388+K04371+K04490+K02085+K03083+K04500+K04451+K04492+K02161+K08735+K02159+K04385+K04456+K13376
Amyotrophic lateral sclerosis (ALS)	21	106	0.412763	0.807908	ko05014	Human Diseases	Neurodegenerative diseases	5606;317;7132;847;637;84134;7124;7158;1616;5532;389384;7157;9973;285368;440068;596;2905;4744;51334;148113;161394	K04432+K02084+K03158+K03781+K04726+K11518+K03156+K04574+K02308+K04348+K04451+K04569+K01370+K02161+K05211+K02159+K05141
Biosynthesis of amino acids	20	101	0.417594	0.811768	ko01230	Metabolism	Global and overview maps	91663;6888;5223;27430;4144;383;3417;29920;8277;875;48;65263;5636;5634;2027;113675;122945;501;2026;445	K00286+K00616+K01834+K00789+K01476+K00031+K00615+K01697+K01681+K00948+K01689+K17989+K14085+K01940
Longevity regulating pathway	30	154	0.421558	0.811768	ko04211	Organismal Systems	Aging	6648;23533;9586;4790;10645;340527;5566;767558;847;113;317649;1385;1388;5562;143686;2308;51422;221960;64764;115;6198;79957;7157;109;10919;5565;5567;389941;51334;10000	K04564+K02649+K09047+K02580+K07359+K07187+K04345+K11420+K03781+K08047+K03259+K05870+K09049+K07198+K10141+K07201+K07200+K08269+K09048+K08049+K04688+K07297+K04451+K08043+K07199+K07296+K02159+K04456
Ras signaling pathway	72	377	0.422322	0.811768	ko04014	Environmental Information Processing	Signal transduction	5900;23533;10875;5966;54331;4790;2114;7422;5062;83719;5594;5566;10928;5869;5899;29110;805;55784;1436;6654;1435;8844;2549;2002;79811;4303;153020;64926;139716;4763;90780;5921;25780;55103;8831;6461;5806;84859;79153;84230;54453;8681;9649;3082;143884;10298;55770;3815;284;7535;5335;93663;94059;80131;2258;445347;2256;84968;5567;376132;1969;7010;8605;85442;1956;100271927;7074;5159;2252;3363;10000;653583	K08732+K02649+K05466+K09254+K07826+K02580+K02678+K05448+K04410+K04371+K04345+K08773+K07888+K07835+K05410+K02183+K02677+K05090+K03099+K05453+K14958+K09593+K04375+K12358+K17636+K17634+K08091+K08052+K06279+K04352+K12362+K04349+K17631+K06619+K01115+K19613+K17638+K16342+K05460+K04467+K05734+K17637+K05091+K05465+K07360+K01116+K19663+K04358+K10785+K05103+K05121+K08019+K04361+K17630+K05731+K05089+K04163+…
Bile secretion	18	91	0.427897	0.817589	ko04976	Organismal Systems	Digestive system	366;5566;6256;113;3949;760;115;109;57150;483;1581;8714;267002;5567;115572;5243;343;154661	K09877+K04345+K08524+K08047+K12473+K18245+K08049+K08043+K05673+K01540+K00489+K05667+K05742+K05658+K09869+K05659
IL-17 signaling pathway	34	176	0.433528	0.823447	ko04657	Organismal Systems	Immune system	3576;7128;4792;3553;23765;2920;4790;3725;5597;83719;10313;5594;4318;7187;29110;7124;2932;9618;1440;6364;8717;2921;400935;79153;6252;143884;27189;9641;4586;3569;6374;727897;51334;283463	K10030+K11859+K04734+K04519+K05164+K05505+K02580+K04448+K06855+K04371+K09029+K01403+K03174+K05410+K03156+K03083+K09848+K05423+K14625+K03171+K05168+K04467+K05491+K07211+K13908+K05405+K05506+K07994
Long-term potentiation	23	118	0.438628	0.828234	ko04720	Organismal Systems	Nervous system	359948;83719;5330;5594;5566;805;55784;6197;818;5499;5501;64207;5532;79153;23386;10411;94059;3710;2905;815;84968;5567;817	K04498+K04371+K05858+K04345+K02183+K02677+K04373+K04515+K06269+K04348+K08014+K19663+K04960+K05211
Synthesis and degradation of ketone bodies	3	13	0.446069	0.837357	ko00072	Metabolism	Lipid metabolism	39;3157;5019	K00626+K01641+K01027
Vitamin B6 metabolism	2	8	0.454993	0.844729	ko00750	Metabolism	Metabolism of cofactors and vitamins	8566;57026	K00868+K07758
Central carbon metabolism in cancer	20	103	0.455259	0.844729	ko05230	Human Diseases	Cancers: Overview	3091;23533;8140;83719;5594;9123;5223;3101;51548;28970;6510;79153;7157;3815;5162;55322;1956;5159;4916;10000	K08268+K02649+K13780+K04371+K08180+K01834+K00844+K11416+K05616+K04451+K05091+K00162+K04361+K05089+K05101+K04456
Protein export	5	24	0.470147	0.862383	ko03060	Genetic Information Processing	Folding, sorting and degradation	6729;60559;29927;23478;6730	K03106+K12948+K10956+K13280+K03107
Glycosphingolipid biosynthesis - globo and isoglobo series	5	24	0.470147	0.862383	ko00603	Metabolism	Glycan biosynthesis and metabolism	6482;4668;26301;53947;100499483	K00780+K01204+K00722+K01988
Parkinson's disease	31	163	0.477324	0.870574	ko05012	Human Diseases	Neurodegenerative diseases	135;120892;10105;317;5566;2314;65018;84926;7332;4729;2774;5413;293;118424;4709;4720;498;4719;11315;517;7384;4728;539;4696;4711;55101;4713;5567;7345;1345;4702	K04266+K08844+K09565+K02084+K04345+K03178+K05688+K04552+K03943+K04633+K04557+K05863+K04554+K03959+K03935+K02132+K03934+K05687+K02128+K00414+K03941+K02137+K03947+K03961+K03963+K05611+K02268+K03952
Metabolic pathways	354	1897	0.4827	0.874163	ko01100	Metabolism	Global and overview maps	79888;6303;51582;64333;117289;5836;55196;283149;259282;2683;201176;91663;8972;2643;5330;240;8578;6888;23761;4051;5226;6482;537;51;8760;4597;8566;137964;8877;5538;9663;51733;151056;39;64419;84263;54947;55454;57471;6916;51703;9536;29956;5277;2526;6184;5223;2629;528;55276;8871;314;262;84803;10423;3101;4048;9852;3631;535;27430;18;2529;9296;4524;80025;84656;1810;79811;284207;9517;54480;1806;57704;2351…	K13510+K00657+K01581+K01556+K01468+K00688+K00968+K03006+K07966+K00286+K12047+K01495+K05858+K00461+K02258+K00616+K01613+K17726+K00033+K00780+K03662+K00232+K00981+K01597+K00868+K13506+K04718+K01074+K15728+K01431+K14621+K00626+K18086+K08764+K00746+K00710+K01832+K01897+K15729+K04710+K03857+K07632+K12666+K01834+K01201+K02148+K15779+K20279+K00276+K01611+K00999+K00844+K01254+K13373+K01109+K02154+K00789+…
Oxytocin signaling pathway	49	260	0.484891	0.874163	ko04921	Organismal Systems	Endocrine system	3725;83719;5330;10645;5594;5566;1026;4660;805;55784;818;113;5499;5501;4775;4208;5562;2002;57172;9475;55657;785;6714;5532;51422;115;79153;7226;8681;23386;109;783;94059;3710;5565;1827;4773;815;2983;782;84968;55297;5567;776;8605;1956;817;3768;5074	K04448+K04371+K05858+K07359+K04345+K06625+K12329+K02183+K02677+K04515+K08047+K06269+K17333+K04454+K07198+K04375+K08794+K17388+K04961+K04865+K05704+K04348+K07200+K08049+K04977+K16342+K08043+K04863+K19663+K04960+K07199+K17901+K17332+K12319+K04862+K00907+K04851+K04361+K05005+K06270
Acute myeloid leukemia	18	94	0.487461	0.874163	ko05221	Human Diseases	Cancers: Specific types	23533;11040;4790;6776;83719;5594;10618;863;6654;5467;56951;79153;6198;9649;143884;51176;3815;10000	K02649+K08806+K02580+K11223+K04371+K04490+K10053+K03099+K04504+K04688+K04467+K04492+K05091+K04456
Non-alcoholic fatty liver disease (NAFLD)	42	223	0.491748	0.876951	ko04932	Human Diseases	Endocrine and metabolic diseases	3576;3553;23533;4790;3725;7494;3570;9021;1649;7132;340527;637;6256;9451;7124;3552;10018;2932;6720;5562;6945;56946;4729;51422;4709;4720;4719;79957;7384;4728;4696;4711;5565;4713;1965;3569;10062;389941;51334;1345;10000;4702	K10030+K04519+K02649+K02580+K04448+K09027+K05055+K04696+K04452+K03158+K07187+K04726+K08524+K08860+K03156+K04383+K16341+K03083+K07197+K07198+K09113+K03943+K07200+K03959+K03935+K03934+K07297+K00414+K03941+K03947+K03961+K07199+K03963+K03237+K05405+K08536+K07296+K02159+K02268+K04456+K03952
Jak-STAT signaling pathway	38	202	0.498092	0.883357	ko04630	Environmental Information Processing	Signal transduction	23533;5008;1439;3587;3460;359948;6776;6778;3570;9021;1026;896;3717;6654;64207;10254;1440;146691;2057;3575;51561;1154;3976;8651;3560;9649;3563;3601;64109;596;10148;3593;3569;3574;3568;282617;56832;10000	K02649+K05418+K04738+K05134+K05133+K04498+K11223+K11225+K05055+K04696+K06625+K10152+K04447+K03099+K04705+K05423+K05079+K05072+K05426+K04701+K05419+K04694+K05069+K04737+K05074+K05078+K02161+K05059+K05425+K05405+K05431+K05067+K05447+K05441+K04456
Steroid hormone biosynthesis	16	84	0.502367	0.886043	ko00140	Metabolism	Lipid metabolism	9852;7871;83693;412;51144;3292;1545;1646;6715;1645;3291;1588;1581;1589;3290;1312	K13373+K10251+K01131+K00044+K07410+K00089+K00212+K12343+K00071+K07434+K00489+K00513+K15680+K00545
Aldosterone-regulated sodium reabsorption	12	63	0.514768	0.899193	ko04960	Organismal Systems	Excretory system	23533;6446;83719;5594;55784;2810;160622;79153;94059;3291;483;4306	K02649+K13302+K04371+K02677+K06644+K13358+K19663+K00071+K01540+K08555
Vitamin digestion and absorption	7	36	0.515425	0.899193	ko04977	Organismal Systems	Digestive system	151056;55788;116362;6947;79581;81831;2694	K14621+K14617+K14622+K14615+K14620+K14616
Complement and coagulation cascades	34	182	0.519323	0.901095	ko04610	Organismal Systems	Immune system	5328;9750;5329;1604;1378;414236;3684;7056;51279;719;2153;1675;722;718;124637;2152;2157;285550;7450;400961;27076;81606;10747;5055;5343;1379;5624;7980;2;390940;10216;3053;3075;462	K01348+K04006+K03985+K04011+K06461+K03907+K01330+K04009+K03902+K01334+K04002+K03990+K03901+K03899+K03900+K04010+K03993+K19821+K01315+K01344+K03909+K03910+K06251+K03912+K04004+K03911
Endometrial cancer	16	85	0.523108	0.901482	ko05213	Human Diseases	Cancers: Specific types	23533;83719;5594;10618;324;6654;2932;2002;56951;79153;9649;7157;51176;1956;8313;10000	K02649+K04371+K04490+K02085+K03099+K03083+K04375+K04451+K04492+K04361+K04385+K04456
Glycosphingolipid biosynthesis - ganglio series	4	20	0.52565	0.901482	ko00604	Metabolism	Glycan biosynthesis and metabolism	6482;2720;643853;30815	K00780+K12309+K03376
Cysteine and methionine metabolism	13	69	0.528519	0.901482	ko00270	Metabolism	Amino acid metabolism	262;27430;23510;4144;1788;7263;23743;875;2729;3945;51074;113675;259307	K01611+K00789+K01011+K17398+K00547+K00544+K01697+K11204+K00016+K08964+K17989+K03334
Alzheimer's disease	44	237	0.532497	0.901482	ko05010	Human Diseases	Neurodegenerative diseases	3553;6653;4311;83719;5330;5594;317;7132;5663;637;102;805;9451;7124;22926;2932;823;4729;5532;8851;4709;4720;498;4719;79153;517;7384;4728;539;4696;4711;3710;2905;4713;8883;3416;84968;776;23621;131177;1020;1345;4702;5664	K04519+K04550+K01389+K04371+K05858+K02084+K03158+K04505+K04726+K06704+K02183+K08860+K03156+K09054+K03083+K01367+K03943+K04348+K11716+K03959+K03935+K02132+K03934+K02128+K00414+K03941+K02137+K03947+K03961+K04960+K05211+K03963+K04532+K01408+K04851+K04521+K07747+K02090+K02268+K03952+K04522
Proteasome	10	53	0.5358	0.901482	ko03050	Genetic Information Processing	Folding, sorting and degradation	5698;5699;5687;9491;5695;5706;5707;5683;22996;5693	K02741+K02733+K02730+K06700+K02739+K03064+K03032+K02726+K02737
Hedgehog signaling pathway	12	64	0.538578	0.901482	ko04340	Environmental Information Processing	Signal transduction	5566;57154;2932;1454;51684;1456;596;8643;122011;5727;5567;81573	K04345+K04678+K03083+K08960+K06229+K08958+K02161+K11101+K08957+K06225+K00910
Neurotrophin signaling pathway	50	270	0.539204	0.901482	ko04722	Organismal Systems	Nervous system	4792;11213;23533;3656;4790;3725;9261;4794;651746;396;83719;5594;5663;3654;4214;805;6197;57498;818;8767;6654;4793;2932;2549;1399;153020;7531;6272;90780;25970;6461;8615;79153;23386;9649;7157;10916;5335;596;10817;815;84968;51334;57691;817;4916;57692;10000;5664;653583	K04734+K04732+K02649+K04731+K02580+K04448+K04443+K05872+K12460+K12462+K04371+K04505+K04730+K04416+K02183+K04373+K04515+K08846+K03099+K02581+K03083+K09593+K04438+K06277+K06630+K12388+K06279+K12459+K06619+K04451+K12464+K01116+K02161+K12461+K02159+K05101+K04456+K04522
Mucin type O-glycan biosynthesis	7	37	0.546707	0.906682	ko00512	Metabolism	Glycan biosynthesis and metabolism	6482;57471;51809;29071;84250;2650;9245	K00780+K00710+K09653+K09663+K00727+K09662
Butanoate metabolism	9	48	0.547964	0.906682	ko00650	Metabolism	Carbohydrate metabolism	79944;39;18;3030;3157;728888;23042;79746;5019	K00109+K00626+K13524+K07515+K01641+K01896+K01580+K07511+K01027
Ether lipid metabolism	13	70	0.551179	0.907325	ko00565	Metabolism	Lipid metabolism	79888;151056;54947;254531;5806;8613;8681;8540;255043;7941;8605;93594;8611	K13510+K14621+K13512+K01115+K01080+K16342+K00803+K18575+K01062+K16794
PPAR signaling pathway	21	114	0.55801	0.912531	ko03320	Organismal Systems	Endocrine system	51;6256;84263;51703;6257;5467;123;4973;1593;336;171024;2173;6319;1581;10174;2172;34;10062;389941;55289;11001	K00232+K08524+K08764+K01897+K08525+K04504+K17284+K08763+K00488+K08758+K06086+K08756+K00507+K00489+K08755+K00249+K08536+K07296+K08746
Lipoic acid metabolism	1	4	0.561047	0.912531	ko00785	Metabolism	Metabolism of cofactors and vitamins	51601	K10105
Collecting duct acid secretion	6	32	0.562869	0.912531	ko04966	Organismal Systems	Excretory system	528;535;9296;760;10723;496	K02148+K02154+K02151+K18245+K13627+K01543
Ribosome biogenesis in eukaryotes	24	131	0.568688	0.917331	ko03008	Genetic Information Processing	Translation	144404;22803;7514;9813;54464;1736;2794;55813;1457;9994;643802;83732;29889;51136;29102;65083;55131;10248;23078;79064;138716;10436;51367;54913	K14574+K12619+K14290+K14570+K12618+K11131+K14539+K14557+K03097+K14572+K14559+K07178+K14537+K14555+K03685+K14544+K14573+K14527+K14284+K14525+K14568+K03537
Ubiquitin mediated proteolysis	48	262	0.572236	0.917822	ko04120	Genetic Information Processing	Folding, sorting and degradation	9021;330;64397;867;4214;2314;55294;57154;22937;7321;7428;7328;9354;55284;51343;8924;8450;7332;9039;89910;3093;94097;27338;118424;672;80196;996;9690;55958;51619;51434;1642;8651;64400;51136;29945;4734;101059918;11059;728047;1643;8881;23221;8697;653073;4281;55070;57691	K04696+K16060+K10260+K04707+K04416+K03178+K04678+K06689+K03871+K10576+K10596+K10688+K03364+K10595+K10609+K04552+K10686+K10588+K04649+K03351+K10583+K04554+K10605+K16061+K04725+K03350+K10589+K10447+K03354+K10610+K04694+K02207+K10573+K10264+K10591+K05633+K10140+K03353+K07868+K03355+K08285+K10571
Prolactin signaling pathway	19	104	0.574711	0.917822	ko04917	Organismal Systems	Endocrine system	23533;4790;6776;83719;9021;5594;3717;6654;2932;90780;6714;1154;79153;8651;9649;2592;8600;149708;10000	K02649+K02580+K11223+K04371+K04696+K04447+K03099+K03083+K06279+K05704+K04701+K04694+K00965+K05473+K17106+K04456
Leukocyte transendothelial migration	40	219	0.578918	0.918063	ko04670	Organismal Systems	Immune system	3383;653361;7852;23533;5175;5829;117289;87;3684;3683;3987;4689;7409;4318;55784;1536;3676;50848;7414;79892;23150;8502;9080;9475;399;55691;9404;24146;2909;96626;5335;10411;94059;3702;7041;7294;6525;9071;85442;285590	K06490+K08011+K04189+K02649+K06471+K05760+K08007+K05699+K06461+K05718+K08012+K05730+K01403+K02677+K08008+K06483+K06089+K05700+K05763+K05690+K06087+K17388+K07873+K05732+K01116+K08014+K19663+K07363+K08016+K04351
Riboflavin metabolism	2	10	0.580582	0.918063	ko00740	Metabolism	Metabolism of cofactors and vitamins	54;53	K14379+K14410
Pyruvate metabolism	11	61	0.597372	0.939983	ko00620	Metabolism	Carbohydrate metabolism	39;4200;223;55902;3029;5162;3945;501;2739;2271;23255	K00626+K00027+K00149+K01895+K01069+K00162+K00016+K14085+K01759+K01679
Mannose type O-glycan biosynthesis	7	39	0.606473	0.942067	ko00515	Metabolism	Glycan biosynthesis and metabolism	2683;2526;84197;85025;27087;55624;131177	K07966+K07632+K17547+K18207+K00735+K09666
Endocrine and other factor-regulated calcium reabsorption	12	67	0.607311	0.942067	ko04961	Organismal Systems	Excretory system	5330;5566;55784;7421;161;115;8218;94059;56302;483;5567;793	K05858+K04345+K02677+K08539+K11824+K08049+K04646+K19663+K04974+K01540+K14757
RNA polymerase	10	56	0.611003	0.942067	ko03020	Genetic Information Processing	Transcription	283149;221830;5431;728888;10623;84265;5436;339344;80209;161394	K03006+K03004+K03010+K03023+K03024+K03015+K03025+K14721
Circadian entrainment	28	156	0.615753	0.942067	ko04713	Organismal Systems	Environmental adaptation	54331;83719;5330;5594;5566;805;55784;818;113;1385;55657;115;79153;23386;109;94059;3710;2905;815;2983;84968;5567;8911;776;817;9722;51655;55811	K07826+K04371+K05858+K04345+K02183+K02677+K04515+K08047+K05870+K04961+K08049+K08043+K19663+K04960+K05211+K12319+K04856+K04851+K16513+K07843+K11265
cAMP signaling pathway	54	299	0.61935	0.942067	ko04024	Environmental Information Processing	Signal transduction	4792;135;23533;9586;490;359948;4790;3725;83719;8843;5594;64411;5566;7409;51;805;818;113;493;5499;1385;5501;64207;9475;64764;5732;5806;115;79153;23386;109;10411;57150;2905;5141;5727;483;815;56670;116443;267002;84968;5567;115572;776;491;85442;610;817;7074;55289;5074;10000;55811	K04734+K04266+K02649+K09047+K05850+K04498+K02580+K04448+K04371+K08402+K12490+K04345+K05730+K00232+K02183+K04515+K08047+K06269+K05870+K17388+K09048+K04259+K01115+K08049+K08043+K08014+K05673+K05211+K13293+K06225+K01540+K10042+K05213+K05742+K04851+K04351+K04955+K05731+K06270+K04456+K11265
N-Glycan biosynthesis	16	90	0.622302	0.942067	ko00510	Metabolism	Glycan biosynthesis and metabolism	2683;6184;283219;6480;11320;11253;29095;90693;130535;94101;144245;29929;1798;8818;200845;401647	K07966+K12666+K03849+K00778+K00738+K01230+K12667+K00744+K03850+K03848+K01001+K09658+K05546
Glycine, serine and threonine metabolism	9	51	0.626048	0.942067	ko00260	Metabolism	Amino acid metabolism	5223;314;8639;23743;211;875;669;113675;501	K01834+K00276+K00544+K00643+K01697+K01837+K17989+K14085
Mineral absorption	12	68	0.629123	0.942067	ko04978	Organismal Systems	Digestive system	2495;4891;30061;7421;140803;79901;643641;65010;483;4493;6284;4489	K00522+K12347+K14685+K08539+K04981+K08370+K14704+K01540+K14739+K14734
Circadian rhythm - fly	2	11	0.634877	0.942067	ko04711	Organismal Systems	Environmental adaptation	2932;1454	K03083+K08960
Phagosome	59	328	0.635772	0.942067	ko04145	Cellular Processes	Transport and catabolism	2215;653361;2204;7846;11151;91663;2214;10376;10333;3684;4689;3678;55729;537;7277;5869;51279;79415;7037;1536;63901;528;3122;9852;8417;51143;535;9296;121457;718;2209;2210;29927;4973;115825;84034;6903;84790;401563;3119;7057;8411;3117;3126;79038;3109;3685;3077;347688;267002;81027;1781;79659;3693;285590;1514;3125;4353;51435	K06463+K08011+K06513+K07374+K13882+K01368+K10169+K06461+K08012+K06484+K03662+K07888+K01330+K06503+K08008+K02148+K06752+K08488+K10416+K02154+K02151+K10062+K03990+K06498+K10956+K08763+K12182+K12478+K16857+K00921+K06487+K06751+K07375+K00914+K10415+K10414+K06588+K01365+K10789
Bacterial invasion of epithelial cells	29	163	0.636776	0.942067	ko05100	Human Diseases	Infectious diseases: Bacterial	23533;5829;81704;3987;3678;867;10092;10095;10163;139818;7414;79729;79892;2549;1399;55544;90780;6714;9404;2335;23348;8218;96626;7041;55619;167838;857;79658;653583	K02649+K05760+K13708+K06484+K04707+K05754+K05757+K05748+K05700+K13738+K09593+K04438+K06279+K05704+K05717+K04646+K06106+K06278+K13736
Fatty acid biosynthesis	3	17	0.637721	0.942067	ko00061	Metabolism	Lipid metabolism	51703;2194;54995	K01897+K00665+K09458
Glycosaminoglycan biosynthesis - keratan sulfate	3	17	0.637721	0.942067	ko00533	Metabolism	Glycan biosynthesis and metabolism	2683;6482;93010	K07966+K00780+K09664
Carbon metabolism	34	191	0.641568	0.942067	ko01200	Metabolism	Global and overview maps	6888;5226;847;39;5223;3101;4524;4200;3030;4967;9563;28970;55902;3417;8277;8508;48;8802;5162;55322;79746;5636;5634;2027;2098;113675;5096;84693;34;128;2026;26275;2271;23255	K00616+K00033+K03781+K00626+K01834+K00844+K00297+K00027+K07515+K00164+K13937+K01895+K00031+K00615+K19269+K01681+K01899+K00162+K07511+K00948+K01689+K01070+K17989+K01966+K05606+K00249+K00121+K05605+K01679
Valine, leucine and isoleucine biosynthesis	1	5	0.642718	0.942067	ko00290	Metabolism	Amino acid metabolism	113675	K17989
Sphingolipid signaling pathway	34	192	0.654277	0.954649	ko04071	Environmental Information Processing	Signal transduction	23533;4790;83719;5330;5594;7132;637;5525;8877;8698;55784;57705;29956;7124;9517;139716;9475;64231;5528;8717;5806;130367;79153;5516;7157;2768;94059;28227;596;2534;57413;140;51334;10000	K02649+K02580+K04371+K05858+K03158+K04726+K11584+K04718+K04293+K02677+K18953+K04710+K03156+K00654+K08091+K17388+K08090+K03171+K01115+K04717+K04382+K04451+K04346+K19663+K11583+K02161+K05703+K04268+K02159+K04456
Phenylalanine metabolism	5	30	0.680065	0.987787	ko00360	Metabolism	Amino acid metabolism	314;8639;3242;218;259307	K00276+K00457+K00129+K03334
cGMP-PKG signaling pathway	44	251	0.694517	1	ko04022	Environmental Information Processing	Signal transduction	9586;490;10105;83719;5330;5594;340527;10335;805;113;5138;493;5499;1385;1388;5501;4775;4208;151;9475;5532;293;64764;255520;115;79153;84173;109;2768;8654;3710;4773;483;57413;2767;2983;84968;55297;776;140;491;150;5074;10000	K09047+K05850+K09565+K04371+K05858+K07187+K12337+K02183+K08047+K18283+K06269+K05870+K09049+K17333+K04454+K04139+K17388+K04348+K05863+K09048+K08049+K08043+K04346+K13762+K04960+K17332+K01540+K04268+K04635+K12319+K00907+K04851+K04138+K06270+K04456
Huntington's disease	48	274	0.702332	1	ko05016	Human Diseases	Neurodegenerative diseases	6648;9586;10105;359948;283149;5330;6667;3092;317;25942;1385;64207;1639;23309;5431;3065;6874;4729;728888;7052;293;64764;4709;161;4720;498;4719;9519;517;10126;7384;4728;7157;539;4696;5436;4711;80209;8218;55536;55081;85449;4713;51334;56171;79819;1345;4702	K04564+K09047+K09565+K04498+K03006+K05858+K04684+K04559+K02084+K11644+K05870+K04648+K03010+K06067+K03129+K03943+K05625+K05863+K09048+K03959+K11824+K03935+K02132+K03934+K03120+K02128+K10412+K00414+K03941+K04451+K02137+K03947+K03015+K03961+K04646+K10408+K04638+K03963+K02159+K10409+K02268+K03952
Folate biosynthesis	3	19	0.714267	1	ko00790	Metabolism	Metabolism of cofactors and vitamins	2643;1719;51562	K01495+K00287+K03635
Base excision repair	10	61	0.721098	1	ko03410	Genetic Information Processing	Replication and repair	114785;143;1810;7515;10714;27301;27343;4968;252969;56655	K03652+K10798+K02326+K10803+K03504+K10772+K03512+K03660+K10568+K03506
Influenza A	71	404	0.723321	1	ko05164	Human Diseases	Infectious diseases: Viral	3576;4792;3383;3553;10625;8794;23533;3460;359948;4790;5606;3725;3303;7706;114548;83719;9021;8743;4928;5594;3310;7132;148022;91662;91543;29110;55784;9451;6041;3717;7124;23586;3552;6416;4793;7514;3122;64135;64207;2932;3312;57506;3304;79671;29108;28970;3661;27102;401563;79153;84000;3119;8793;4261;3117;9641;3126;3306;149466;3305;440068;3109;5343;3268;3593;1965;388335;79064;3569;3125;10000	K10030+K04734+K06490+K04519+K15046+K04722+K02649+K05133+K04498+K02580+K04432+K04448+K03283+K10652+K12800+K04371+K04696+K04721+K14297+K03158+K05842+K15045+K05410+K02677+K08860+K01165+K04447+K03156+K12646+K04383+K04430+K02581+K14290+K06752+K12647+K03083+K12648+K12653+K12799+K14404+K05411+K16194+K09643+K08060+K07211+K01370+K01315+K15044+K05425+K03237+K14284+K05405+K04456
Melanoma	16	96	0.726628	1	ko05218	Human Diseases	Cancers: Specific types	23533;83719;5594;1026;5925;79153;3082;7157;1019;1021;2258;2256;1956;5159;2252;10000	K02649+K04371+K06625+K06618+K05460+K04451+K02089+K02091+K04358+K04361+K05089+K04456
Hippo signaling pathway -multiple species	7	44	0.735267	1	ko04392	Environmental Information Processing	Signal transduction	9113;1454;122786;6788;1396;79817;7003	K08791+K08960+K16822+K04412+K09851+K06685+K09448
Fluid shear stress and atherosclerosis	43	250	0.740711	1	ko05418	Human Diseases	Cardiovascular diseases	3383;653361;3553;23533;8878;5175;4790;3725;7422;7132;7056;3554;10365;754;4318;1906;805;1536;7124;3552;6416;4208;5562;6714;7157;143884;4258;90;596;6385;3685;387082;84968;2944;119391;6382;285590;857;1514;92;10000;59341;445	K06490+K08011+K04519+K02649+K14381+K06471+K02580+K04448+K05448+K03158+K03907+K04386+K17845+K12160+K01403+K16366+K02183+K08008+K03156+K04383+K04430+K04454+K07198+K05704+K04451+K04467+K00799+K04675+K02161+K16338+K06487+K06257+K06278+K01365+K04670+K04456+K04973+K01940
Hypertrophic cardiomyopathy (HCM)	27	160	0.74338	1	ko05410	Human Diseases	Cardiovascular diseases	3678;3676;7124;7273;5562;2010;785;51422;22862;25900;3672;3695;3655;3696;783;3685;5565;7168;8736;3569;3679;782;3675;776;3693;1636;7042	K06484+K06483+K03156+K12567+K07198+K12569+K04865+K07200+K07610+K06480+K06590+K06485+K06591+K04863+K06487+K07199+K10373+K05405+K06583+K04862+K06482+K04851+K06588+K01283+K13376
Alcoholism	44	256	0.744429	1	ko05034	Human Diseases	Substance dependence	135;54331;9586;83719;10313;10645;5594;805;5499;1385;10014;1388;6654;5501;3065;90780;25917;64764;8841;3017;79153;9649;6252;8364;2905;9463;3077;8365;116443;3013;84968;8370;554313;474382;8353;8357;8348;8350;5569;8362;8363;8343;8330;8341	K04266+K07826+K09047+K04371+K09029+K07359+K02183+K06269+K05870+K11406+K09049+K03099+K06067+K06279+K11251+K09048+K11404+K11252+K11254+K05211+K11253+K05213+K15985
Thiamine metabolism	3	20	0.747552	1	ko00730	Metabolism	Metabolism of cofactors and vitamins	205;9054;84284	K00939+K04487+K06928
Citrate cycle (TCA cycle)	7	45	0.757108	1	ko00020	Metabolism	Carbohydrate metabolism	4967;47;3417;48;8802;5162;2271	K00164+K01648+K00031+K01681+K01899+K00162+K01679
Maturity onset diabetes of the young	5	33	0.761272	1	ko04950	Human Diseases	Endocrine and metabolic diseases	3087;79618;3280;100288687;731220	K08024+K08036+K08034+K06054+K08031+K19521
Vibrio cholerae infection	18	110	0.762902	1	ko05110	Human Diseases	Infectious diseases: Bacterial	5566;537;55784;30001;51061;528;535;9296;9414;29927;115;109;5335;11015;6558;5567;7082;283463	K04345+K03662+K02677+K10950+K09582+K02148+K02154+K02151+K06098+K10956+K08049+K08043+K01116+K10949+K10951+K05701+K10955
Glycolysis / Gluconeogenesis	18	110	0.762902	1	ko00010	Metabolism	Carbohydrate metabolism	5223;55276;3101;28970;223;55902;5236;669;218;5162;10327;55322;3945;2027;501;128;2026;23255	K01834+K15779+K00844+K00149+K01895+K01835+K01837+K00129+K00162+K00002+K00016+K01689+K14085+K00121
Neomycin, kanamycin and gentamicin biosynthesis	3	21	0.777655	1	ko00524	Metabolism	Biosynthesis of other secondary metabolites	3101;28970;55322	K00844
Platelet activation	42	249	0.783369	1	ko04611	Organismal Systems	Immune system	3937;23533;7094;54518;83719;5330;5594;6850;5566;100130357;8773;113;6916;5499;5501;695;9475;1277;6714;6915;100170841;115;79153;7450;2909;5739;8681;109;51249;3710;2534;170463;2983;55297;5567;2812;2814;8605;23365;79006;5074;10000	K07361+K02649+K06271+K17704+K04371+K05858+K05855+K04345+K04264+K08508+K08047+K01832+K06269+K07370+K17388+K06236+K05704+K19720+K08049+K03900+K05732+K04263+K16342+K08043+K04960+K05703+K12319+K00907+K06262+K06260+K07532+K06270+K04456
Protein digestion and absorption	30	181	0.78615	1	ko04974	Organismal Systems	Digestive system	4311;10008;5547;8645;6520;1277;6510;100130705;100170841;57701;1305;1284;1308;51249;51232;54532;170463;1803;483;1300;1306;84808;1289;1290;220001;8785;79006;1690;7512;1291	K01389+K04897+K01285+K04916+K06519+K06236+K05616+K19719+K19720+K06237+K16617+K07603+K19721+K14206+K01278+K01540+K19479+K08135+K06238+K14208
Apoptosis - multiple species	11	71	0.793091	1	ko04215	Cellular Processes	Cell growth and death	317;7132;330;637;10018;5366;56616;80196;596;81573;51334	K02084+K03158+K16060+K04726+K16341+K10131+K10522+K16061+K04725+K02161+K16943+K02159
Arrhythmogenic right ventricular cardiomyopathy (ARVC)	25	153	0.79374	1	ko05412	Human Diseases	Cardiovascular diseases	1824;3678;10618;3676;2010;79792;785;25900;56951;1000;3672;51176;3695;60437;3655;3696;783;3685;1832;3679;782;3675;776;3693;2697	K07601+K06484+K04490+K06483+K12569+K12642+K04865+K07610+K06736+K06480+K04492+K06590+K06485+K06591+K04863+K06487+K10381+K06583+K04862+K06482+K04851+K06588+K07372
Autoimmune thyroid disease	13	83	0.794448	1	ko05320	Human Diseases	Immune diseases	3122;5551;3119;3117;3126;3109;3002;3077;445347;959;3125;958;7252	K06752+K07818+K01353+K06751+K10785+K03161+K03160+K05251
GABAergic synapse	19	119	0.803193	1	ko04727	Organismal Systems	Nervous system	54331;4302;5566;55784;113;18;4905;6714;81539;23042;115;66008;85364;109;94059;5567;776;2562;2557	K07826+K05175+K04345+K02677+K08047+K13524+K06027+K05704+K14990+K01580+K08049+K15374+K05189+K08043+K19663+K04851+K05181
Glycosaminoglycan biosynthesis - heparan sulfate / heparin	5	35	0.806101	1	ko00534	Metabolism	Glycan biosynthesis and metabolism	9953;9653;64132;84817;79746	K07809+K02513+K00771+K02366
Fructose and mannose metabolism	9	60	0.809786	1	ko00051	Metabolism	Carbohydrate metabolism	5209;5210;3101;5373;28970;57016;55322;8790;231	K01103+K19030+K00844+K17497+K00011+K00976
Vascular smooth muscle contraction	33	201	0.812562	1	ko04270	Organismal Systems	Circulatory system	135;83719;5330;5594;5566;10335;4660;9826;805;55784;113;5499;5501;9475;5583;115;79153;5739;8681;109;2768;94059;10268;3710;2767;2983;84968;55297;5567;776;8605;23365;5074	K04266+K04371+K05858+K04345+K12337+K12329+K12331+K02183+K02677+K08047+K06269+K17388+K18051+K08049+K04263+K16342+K08043+K04346+K19663+K08449+K04960+K04635+K12319+K00907+K04851+K07532+K06270
DNA replication	7	49	0.83139	1	ko03030	Genetic Information Processing	Replication and repair	1810;10714;4171;6117;5985;4172;56655	K02326+K03504+K02540+K07466+K10756+K02541+K03506
Synaptic vesicle cycle	13	86	0.834164	1	ko04721	Organismal Systems	Nervous system	8775;528;535;9296;4905;161;8218;5864;112755;6804;10814;388125;10497	K15296+K02148+K02154+K02151+K06027+K11824+K04646+K07882+K08486+K04560+K15294+K15290+K15293
Phenylalanine, tyrosine and tryptophan biosynthesis	1	9	0.843206	1	ko00400	Metabolism	Amino acid metabolism	259307	K03334
Pathogenic Escherichia coli infection	19	123	0.84616	1	ko05130	Human Diseases	Infectious diseases: Bacterial	7846;117289;10376;7277;10092;10095;55784;7100;23150;9475;6903;6461;84790;4690;84167;2534;347688;167838;81027	K07374+K08007+K05754+K05757+K02677+K10168+K17388+K19862+K06619+K07365+K11294+K05703+K07375+K06106
Carbohydrate digestion and absorption	11	75	0.848363	1	ko04973	Organismal Systems	Digestive system	23533;8972;3101;28970;93432;197021;55322;483;2542;776;10000	K02649+K12047+K00844+K01229+K01540+K08171+K04851+K04456
Dilated cardiomyopathy	27	171	0.853341	1	ko05414	Human Diseases	Cardiovascular diseases	3678;5566;3676;113;7124;7273;2010;785;22862;25900;115;3672;109;3695;3655;3696;783;3685;7168;8736;3679;782;3675;5567;776;3693;7042	K06484+K04345+K06483+K08047+K03156+K12567+K12569+K04865+K07610+K08049+K06480+K08043+K06590+K06485+K06591+K04863+K06487+K10373+K06583+K04862+K06482+K04851+K06588+K13376
Glycosaminoglycan degradation	5	38	0.860481	1	ko00531	Metabolism	Glycan biosynthesis and metabolism	6448;138050;2720;643853;3425	K01565+K10532+K12309+K01217
AMPK signaling pathway	29	185	0.870526	1	ko04152	Environmental Information Processing	Signal transduction	23533;9586;5209;10645;340527;5525;51719;5210;23216;1385;6720;5562;56946;2308;51422;92335;64764;5528;6198;79957;5516;2194;6319;28227;5565;55437;23417;389941;10000	K02649+K09047+K01103+K07359+K07187+K11584+K08272+K19030+K18341+K05870+K07197+K07198+K07201+K07200+K08271+K09048+K04688+K07297+K04382+K00665+K00507+K11583+K07199+K17532+K01578+K07296+K04456
Arachidonic acid metabolism	17	114	0.873957	1	ko00590	Metabolism	Lipid metabolism	240;4051;151056;6916;9536;4048;2678;80196;2878;91227;8681;2687;1549;92086;8605;4056;113612	K00461+K17726+K14621+K01832+K15729+K01254+K18592+K00432+K16342+K07418+K00807+K07422
Sulfur metabolism	2	18	0.874296	1	ko00920	Metabolism	Energy metabolism	23510;7263	K01011
Alanine, aspartate and glutamate metabolism	7	52	0.874312	1	ko00250	Metabolism	Amino acid metabolism	18;23042;8659;57494;790;259307;445	K13524+K01580+K00294+K18310+K11540+K03334+K01940
alpha-Linolenic acid metabolism	5	39	0.875503	1	ko00592	Metabolism	Lipid metabolism	51;151056;8681;8605;55289	K00232+K14621+K16342
Long-term depression	14	96	0.876324	1	ko04730	Organismal Systems	Nervous system	83719;5330;5594;55784;55657;79153;5516;8681;2768;94059;3710;2767;2983;8605	K04371+K05858+K02677+K04961+K04382+K16342+K04346+K19663+K04960+K04635+K12319
Drug metabolism - other enzymes	11	78	0.881689	1	ko00983	Metabolism	Xenobiotics biodegradation and metabolism	51733;1806;7172;7378;8615;7084;1548;7498;1549;7083;1066	K01431+K00207+K00569+K00757+K00876+K00857+K17683+K00106+K01044
Nicotine addiction	7	53	0.886439	1	ko05033	Human Diseases	Substance dependence	4302;85364;2905;116443;89832;2562;2557	K05175+K05189+K05211+K05213+K04809+K05181
Basal transcription factors	9	66	0.887933	1	ko03022	Genetic Information Processing	Transcription	1022;8148;6874;374395;6878;9519;730394;2961;79064	K02202+K14651+K03129+K03131+K03120+K03142+K03137
Oxidative phosphorylation	23	152	0.888841	1	ko00190	Metabolism	Energy metabolism	8578;537;528;535;9296;4729;4709;4720;498;4719;517;7384;4728;539;4696;4711;4713;10063;84064;496;1353;1345;4702	K02258+K03662+K02148+K02154+K02151+K03943+K03959+K03935+K02132+K03934+K02128+K00414+K03941+K02137+K03947+K03961+K03963+K02260+K11725+K01543+K02268+K03952
Glutamatergic synapse	25	164	0.889163	1	ko04724	Organismal Systems	Nervous system	54331;83719;5330;5594;5566;55784;113;5532;81539;5806;115;79153;8681;109;94059;3710;2905;100133301;9456;116443;5567;776;81573;8605;6507	K07826+K04371+K05858+K04345+K02677+K08047+K04348+K14990+K01115+K08049+K16342+K08043+K19663+K04960+K05211+K04605+K15010+K05213+K04851+K00910+K05614
Tyrosine metabolism	8	60	0.89223	1	ko00350	Metabolism	Amino acid metabolism	314;8639;3242;218;151313;259307;128;1312	K00276+K00457+K00129+K01557+K03334+K00121+K00545
Taste transduction	14	98	0.894031	1	ko04742	Organismal Systems	Sensory system	4302;5566;8645;9177;954;259286;6335;3710;80835;255022;56654;5567;2557;50840	K05175+K04345+K04916+K04819+K01509+K08474+K04841+K04960+K04624+K19738
Retrograde endocannabinoid signaling	21	141	0.895998	1	ko04723	Organismal Systems	Nervous system	54331;4302;83719;5330;5594;5566;55784;113;11343;115;79153;85364;109;94059;747;3710;1268;5567;776;2562;2557	K07826+K05175+K04371+K05858+K04345+K02677+K08047+K01054+K08049+K05189+K08043+K19663+K13806+K04960+K04277+K04851+K05181
Glyoxylate and dicarboxylate metabolism	6	48	0.90422	1	ko00630	Metabolism	Carbohydrate metabolism	847;39;8508;48;5096;84693	K03781+K00626+K19269+K01681+K01966+K05606
Apelin signaling pathway	32	209	0.908937	1	ko04371	Environmental Information Processing	Signal transduction	54331;83719;5330;5594;5566;10365;1958;8877;805;113;10014;4208;5562;4088;4087;55657;51422;115;79153;6198;6696;109;3710;5565;9463;267002;84968;55297;5567;115572;10000;55811	K07826+K04371+K05858+K04345+K17845+K09203+K04718+K02183+K08047+K11406+K04454+K07198+K04500+K04961+K07200+K08049+K04688+K06250+K08043+K04960+K07199+K00914+K00907+K05742+K04456+K11265
RNA transport	43	276	0.918268	1	ko03013	Genetic Information Processing	Translation	10318;5903;1983;4928;10762;754;10460;22985;317649;5976;1973;7514;8563;26019;84220;10419;50628;8669;57187;80336;23511;8508;23225;65109;143884;79760;8086;79902;10605;8893;10248;54952;729540;11097;1965;79064;387082;138716;9984;1207;25929;51367;54913	K09291+K12172+K03262+K14297+K14295+K12160+K14283+K12875+K03259+K14326+K03257+K14290+K13174+K14327+K02516+K13132+K03245+K12879+K13126+K14311+K14314+K14328+K13135+K14320+K14304+K14322+K03240+K14527+K14321+K03237+K14284+K14525+K12878+K05019+K13133+K03537
Sphingolipid metabolism	12	89	0.921064	1	ko00600	Metabolism	Lipid metabolism	8877;29956;2629;9517;57704;2720;643853;8613;130367;23151;129807;8611	K04718+K04710+K01201+K00654+K17108+K12309+K01080+K04717+K04715+K12357
Type II diabetes mellitus	13	97	0.931504	1	ko04930	Human Diseases	Endocrine and metabolic diseases	23533;83719;9021;5594;340527;7124;3101;28970;79153;8651;55322;776;389941	K02649+K04371+K04696+K07187+K03156+K00844+K04694+K04851+K07296
Dopaminergic synapse	29	196	0.932393	1	ko04728	Organismal Systems	Nervous system	54331;9586;5330;5566;5525;805;55784;818;5499;1385;1388;5501;2932;2774;5532;64764;5528;5516;23386;94059;28227;3710;815;84968;5567;776;1312;817;10000	K07826+K09047+K05858+K04345+K11584+K02183+K02677+K04515+K06269+K05870+K09049+K03083+K04633+K04348+K09048+K04382+K19663+K11583+K04960+K04851+K00545+K04456
Glycosphingolipid biosynthesis - lacto and neolacto series	5	45	0.939545	1	ko00601	Metabolism	Glycan biosynthesis and metabolism	2683;2526;2529;79369;53947	K07966+K07632+K07635+K07971+K01988
Spliceosome	37	246	0.939738	1	ko03040	Genetic Information Processing	Transcription	3183;3303;3310;22985;6428;221092;388969;9416;6625;25939;3312;3304;9879;11325;2275;55421;23350;8449;151188;57187;9716;51136;57226;143884;23335;3306;51691;3305;11157;57819;388436;643988;9984;25766;55100;149708;6678	K12884+K03283+K12875+K12892+K12888+K12900+K12858+K11093+K12830+K12811+K12835+K12827+K12838+K12842+K12813+K12821+K12879+K12874+K12824+K12893+K12862+K12627+K12625+K12621+K11094+K12878+K12857+K12864+K12819
Phototransduction - fly	11	86	0.942382	1	ko04745	Organismal Systems	Sensory system	5330;100130357;805;55784;818;23386;747;815;84968;81573;817	K05858+K08834+K02183+K02677+K04515+K13806+K00910
Hippo signaling pathway - fly	21	150	0.944783	1	ko04391	Environmental Information Processing	Signal transduction	473;3603;7531;9113;1454;64398;22950;5516;6788;51114;80131;1396;79817;286204;9258;85012;7003;376132;23037;56288;55227	K05628+K06095+K06630+K08791+K08960+K06091+K04382+K04412+K16675+K16175+K09851+K06685+K16681+K09448+K04237
Regulation of lipolysis in adipocytes	10	80	0.94549	1	ko04923	Organismal Systems	Endocrine system	23533;340527;5566;113;11343;115;109;5567;10000;7252	K02649+K07187+K04345+K08047+K01054+K08049+K08043+K04456+K05251
Mismatch repair	4	39	0.948675	1	ko03430	Genetic Information Processing	Replication and repair	10714;6117;5985;4436	K03504+K07466+K10756+K08735
2-Oxocarboxylic acid metabolism	2	24	0.953684	1	ko01210	Metabolism	Global and overview maps	3417;48	K00031+K01681
Ubiquinone and other terpenoid-quinone biosynthesis	1	15	0.954433	1	ko00130	Metabolism	Metabolism of cofactors and vitamins	3242	K00457
Salivary secretion	23	166	0.957539	1	ko04970	Organismal Systems	Digestive system	4069;490;5330;5566;805;55784;113;493;115;820;109;94059;3710;6558;4586;483;2983;84968;5567;115572;727897;491;283463	K13915+K05850+K05858+K04345+K02183+K02677+K08047+K08049+K13916+K08043+K19663+K04960+K10951+K13908+K01540+K12319+K05742
Rap1 signaling pathway	57	372	0.958845	1	ko04015	Environmental Information Processing	Signal transduction	3937;5900;135;23533;2533;10875;7094;54518;5606;7422;83719;5330;3684;3683;5594;64411;10636;8935;5899;805;55784;113;1436;1435;1399;79811;153020;8502;6714;25780;115;79153;7057;3082;109;3815;284;5335;10411;94059;2258;445347;1902;8631;2256;84968;1268;1969;7010;85442;1956;260425;7074;5159;56288;2252;10000	K07361+K08732+K04266+K02649+K17698+K05466+K06271+K17704+K04432+K05448+K04371+K05858+K06461+K05718+K12490+K17706+K17699+K07835+K02183+K02677+K08047+K05090+K05453+K04438+K06277+K08018+K05690+K05704+K12362+K08049+K16857+K05460+K08043+K05091+K05465+K01116+K08014+K19663+K04358+K10785+K04289+K04277+K05103+K05121+K04351+K08019+K04361+K06112+K05731+K05089+K04237+K04456
Arginine biosynthesis	2	25	0.96098	1	ko00220	Metabolism	Amino acid metabolism	383;445	K01476+K01940
Nitrogen metabolism	2	25	0.96098	1	ko00910	Metabolism	Energy metabolism	760;5806	K18245+K01672
Phototransduction	6	56	0.96261	1	ko04744	Organismal Systems	Sensory system	805;9187;84968;85012;5148;8787	K02183+K13749+K13759+K13765
Metabolism of xenobiotics by cytochrome P450	12	98	0.965755	1	ko00980	Metabolism	Xenobiotics biodegradation and metabolism	1572;218;1545;4258;1548;1646;1645;1549;2944;128;119391;3290	K07416+K00129+K07410+K00799+K17683+K17685+K00212+K00121+K15680
Linoleic acid metabolism	4	43	0.970703	1	ko00591	Metabolism	Lipid metabolism	151056;8681;1549;8605	K14621+K16342+K07418
Renin secretion	12	100	0.971885	1	ko04924	Organismal Systems	Endocrine system	5330;5566;805;1385;5532;5732;3710;2983;84968;5567;776;1636	K05858+K04345+K02183+K05870+K04348+K04259+K04960+K12319+K04851+K01283
Morphine addiction	16	127	0.973217	1	ko05032	Human Diseases	Substance dependence	54331;4302;5566;55784;113;5138;5150;115;85364;109;94059;5141;5567;81573;2562;2557	K07826+K05175+K04345+K02677+K08047+K18283+K18436+K08049+K05189+K08043+K19663+K13293+K00910+K05181
Ascorbate and aldarate metabolism	3	36	0.974589	1	ko00053	Metabolism	Carbohydrate metabolism	223;501;57605	K00149+K14085+K00469
Pancreatic secretion	15	123	0.978916	1	ko04972	Organismal Systems	Digestive system	490;5330;9545;55784;113;493;760;115;109;94059;3710;6558;483;115572;491	K05850+K05858+K07884+K02677+K08047+K18245+K08049+K08043+K19663+K04960+K10951+K01540+K05742
Chemical carcinogenesis	12	103	0.979239	1	ko05204	Human Diseases	Cancers: Overview	405;218;883;1545;4258;1548;1549;2944;128;119391;3290;89832	K09097+K00129+K00816+K07410+K00799+K17683+K17685+K00121+K15680+K04809
Retinol metabolism	9	83	0.980883	1	ko00830	Metabolism	Metabolism of cofactors and vitamins	51170;10170;54884;216;56603;1548;1549;317749;128	K15734+K11149+K09516+K07249+K12664+K17683+K11147+K11148+K00121
Serotonergic synapse	20	157	0.981049	1	ko04726	Organismal Systems	Nervous system	54331;83719;5330;240;5594;5566;55784;9177;79153;8681;10411;94059;3710;1549;5567;776;8605;2562;3356;3363	K07826+K04371+K05858+K00461+K04345+K02677+K04819+K16342+K08014+K19663+K04960+K07418+K04851+K05181+K04157+K04163
Viral myocarditis	24	183	0.981408	1	ko05416	Human Diseases	Cardiovascular diseases	3383;9750;1604;3683;637;3122;124637;6461;285550;5551;79677;3119;3117;391123;400961;3126;3109;2534;3077;445347;857;959;3125;958	K06490+K04006+K05718+K04726+K06752+K06619+K07818+K17751+K06788+K05703+K06751+K10785+K06278+K03161+K03160
Aminoacyl-tRNA biosynthesis	7	70	0.98381	1	ko00970	Genetic Information Processing	Translation	58488;79587;63894;55699;6897;23395;92935	K01866+K01883+K01886+K01870+K01868+K01869+K01874
Pentose and glucuronate interconversions	5	56	0.986016	1	ko00040	Metabolism	Carbohydrate metabolism	7360;10327;57016;231;51084	K00963+K00002+K00011+K13247
Neuroactive ligand-receptor interaction	53	369	0.9874	1	ko04080	Environmental Information Processing	Signaling molecules and interaction	135;53829;4302;3274;100130357;719;8698;286530;2150;7067;6753;5025;151;100130311;10800;27334;9934;474170;5029;4987;5732;6915;255520;57053;5739;57105;85364;84173;81606;3269;2905;3001;5343;2859;100133301;57413;116443;1902;4923;887;1268;140;89832;2562;2642;2557;150;56288;3356;3363;7252;2742;5026	K04266+K08388+K05175+K04150+K04264+K04009+K04293+K08386+K04234+K05547+K04219+K05218+K04139+K04817+K04322+K04274+K04299+K04306+K04269+K04216+K04259+K04811+K04263+K04323+K05189+K04010+K04149+K05211+K01352+K01315+K04276+K04605+K04268+K05213+K04289+K04211+K04195+K04277+K04809+K05181+K04583+K04138+K04237+K04157+K04163+K05251+K05194+K05219
Proximal tubule bicarbonate reclamation	2	32	0.988582	1	ko04964	Organismal Systems	Excretory system	760;483	K18245+K01540
Fat digestion and absorption	4	54	0.994326	1	ko04975	Organismal Systems	Digestive system	19;10554;8613;8611	K05641+K13509+K01080
Porphyrin and chlorophyll metabolism	5	63	0.994874	1	ko00860	Metabolism	Metabolism of cofactors and vitamins	211;210;3052;5498;1371	K00643+K01698+K01764+K00231+K00228
Cardiac muscle contraction	10	104	0.996245	1	ko04260	Organismal Systems	Circulatory system	785;79677;7384;783;483;7168;782;115572;776;1345	K04865+K17751+K00414+K04863+K01540+K10373+K04862+K05742+K04851+K02268
Drug metabolism - cytochrome P450	8	90	0.996736	1	ko00982	Metabolism	Xenobiotics biodegradation and metabolism	218;4258;1548;2330;1549;2944;128;119391	K00129+K00799+K17683+K00485+K00121
mRNA surveillance pathway	31	277	0.999733	1	ko03015	Genetic Information Processing	Translation	5525;22985;2107;10914;5976;5499;5501;26019;55544;54823;64895;28970;55339;5528;23283;8731;401563;80336;53918;5516;65109;143884;149466;100507027;28227;54952;51692;388335;79064;643988;389690	K11584+K12875+K03265+K14376+K14326+K06269+K14327+K14411+K11124+K14404+K15542+K14407+K00565+K13126+K06965+K04382+K14328+K14416+K11583+K14403+K14284+K15544+K14398
One carbon pool by folate	4	80	0.99992	1	ko00670	Metabolism	Metabolism of cofactors and vitamins	4524;1719;10797;51334	K00297+K00287+K13403
Transcriptional misregulation in cancer	90	711	0.999994	1	ko05202	Human Diseases	Cancers: Overview	3576;5328;64332;84444;5966;597;7185;604;4790;8013;7048;1649;414236;6667;3684;3398;2313;57532;1026;4318;6256;4299;84898;283897;56255;472;8861;1436;860;863;25942;1027;4289;6257;4208;79811;64083;23309;55063;8543;2308;55589;3065;2209;8148;3087;2210;400410;11179;9856;6692;26032;4221;59338;55184;4066;3560;7157;119392;3487;3695;400673;3002;648;3738;84072;3077;2119;23412;445347;7541;150280;566;3569;4094;…	K10030+K01348+K14242+K11427+K09254+K02162+K03172+K15618+K02580+K08559+K04388+K04452+K04684+K06461+K17693+K09436+K11447+K06625+K01403+K08524+K15184+K04728+K15617+K05090+K09278+K10053+K11644+K06624+K08525+K04454+K15620+K11424+K15612+K07201+K08854+K06067+K06498+K14651+K08024+K15619+K14970+K15604+K05069+K04451+K10138+K06590+K01353+K11459+K11253+K15593+K10785+K10500+K01327+K05405+K09035+K06622+K09355+…
Melanogenesis	58	817	1	1	ko04916	Organismal Systems	Endocrine system	359948;79627;83719;9236;5330;5594;5566;10618;9567;1906;83606;805;55784;84898;818;56255;113;65258;54682;63901;1385;4289;64207;2932;375387;23041;11179;64764;26032;59338;55184;56951;115;79153;728492;2615;23386;1856;119392;400961;51176;109;285368;3815;149466;348793;94059;7855;8293;3738;815;54065;84968;5567;817;8326;8324;7480	K04498+K01064+K04371+K05858+K04345+K04490+K16366+K02183+K02677+K04515+K08047+K05870+K03083+K01384+K09048+K08049+K02353+K04492+K08043+K05091+K19663+K02375+K02842+K02432+K01357
HTLV-I infection	118	1013	1	1	ko05166	Human Diseases	Infectious diseases: Viral	4792;3383;4791;23533;7094;359948;4790;6776;2114;58476;3725;79627;7494;7048;9236;3683;7132;5566;5971;3554;1026;9567;1958;83606;4214;84898;896;324;56255;113;472;65258;54682;63901;1385;7124;6416;7514;3122;4289;64207;2932;4775;4055;2002;375387;1810;4088;1390;4087;23041;5925;8850;8498;94097;1959;11179;5532;293;80196;996;26032;916;10714;59338;55184;51434;115;9519;728492;3560;2615;3119;29945;1856;7157;1…	K04734+K06490+K04469+K02649+K06271+K04498+K02580+K11223+K02678+K15310+K04448+K01064+K09027+K04388+K05718+K03158+K04345+K09253+K04386+K06625+K09203+K04416+K10152+K02085+K08047+K04728+K05870+K03156+K04430+K14290+K06752+K03083+K17333+K03159+K04375+K01384+K08065+K02326+K04500+K09052+K06618+K06062+K15304+K03351+K12496+K04348+K05863+K04725+K03350+K06451+K03504+K03354+K08049+K03120+K05069+K02353+K04451+…
Pathways in cancer	148	1242	1	1	ko05200	Human Diseases	Cancers: Overview	3576;4792;10318;4791;7852;5900;3091;23533;1955;54331;8031;7185;359948;4790;6776;3725;79627;7422;7048;54583;83719;9236;5330;5594;3914;5566;10618;10928;1026;9567;330;637;4318;867;7187;6256;100130357;5899;83606;9826;55784;84898;324;56255;113;65258;54682;1436;7428;863;7039;63901;6654;1027;168455;4289;64207;2932;6257;375387;1399;79811;4088;9618;5467;1488;4087;23041;5925;2308;3065;9475;405;11179;25780;…	K10030+K04734+K09291+K04469+K04189+K08732+K08268+K02649+K06243+K07826+K09289+K03172+K04498+K02580+K11223+K04448+K01064+K05448+K04388+K09592+K04371+K05858+K06244+K04345+K04490+K08773+K06625+K16060+K04726+K01403+K04707+K03174+K08524+K04482+K07835+K12331+K02677+K02085+K08047+K05090+K03871+K10053+K08774+K03099+K06624+K03083+K08525+K01384+K04438+K04500+K09848+K04504+K04496+K06618+K07201+K06067+K17388+…
Signaling pathways regulating pluripotency of stem cells	64	854	1	1	ko04550	Cellular Processes	Cellular community - eukaryotes	23533;79627;7994;83719;9236;3398;5594;9567;6498;83606;84898;324;56255;65258;54682;63901;3717;4289;2932;375387;4088;9869;4087;23041;55183;5013;10962;11179;26032;59338;55184;9314;79618;3976;79153;728492;2615;1856;119392;400961;285368;149466;348793;90;7855;8293;648;3738;83729;23412;284106;54065;56654;100288687;3624;5462;8313;92;8326;3626;8324;7703;10000;7480	K02649+K01064+K11305+K04371+K17693+K18499+K02085+K04447+K03083+K01384+K04500+K11421+K11138+K09326+K17846+K08036+K05419+K02353+K04675+K02375+K11459+K04667+K11460+K09367+K08031+K04385+K04670+K02842+K02432+K04456+K01357
mTOR signaling pathway	70	886	1	1	ko04150	Environmental Information Processing	Signal transduction	23533;6446;8140;79627;83719;9236;5594;7132;9567;51719;83606;55784;84898;6197;9993;56255;317649;65258;54682;63901;7124;6654;57600;528;4289;2932;9296;5562;375387;91355;389541;51256;23041;6520;55004;11179;221960;92335;26032;10670;59338;10542;55184;79153;728492;6198;2615;9649;1856;119392;143884;400961;285368;149466;348793;153129;94059;7855;8293;28956;3738;55437;54065;4041;8326;8324;10000;57509;115265…	K02649+K13302+K13780+K01064+K04371+K03158+K08272+K02677+K04373+K03068+K03259+K03156+K03099+K20401+K02148+K03083+K02151+K07198+K01384+K20399+K20396+K06519+K20397+K08269+K08271+K16185+K16344+K04688+K02353+K04467+K14995+K19663+K02375+K20398+K17532+K02842+K02432+K04456+K10421+K08270+K01357
Wnt signaling pathway	78	869	1	1	ko04310	Environmental Information Processing	Signal transduction	359948;3725;23401;79627;9236;5330;5566;10618;9567;5663;10023;83606;55784;84898;896;9993;324;818;56255;91010;65258;54682;63901;4289;64207;2932;4775;57680;375387;91355;5467;1488;23041;9475;1454;11179;5532;1457;26032;59338;55184;56951;728492;2615;166;23386;1856;7157;119392;400961;51176;23335;285368;6422;149466;348793;114793;2239;94059;7088;79722;7855;122011;25805;8293;4773;3738;815;23002;54065;4041;…	K04498+K04448+K03096+K01064+K05858+K04345+K04490+K04505+K03069+K02677+K10152+K03068+K02085+K04515+K04512+K03083+K17333+K04494+K01384+K04504+K04496+K17388+K08960+K04348+K03097+K04497+K02353+K04451+K04492+K04508+K02166+K08110+K19663+K19626+K02375+K08957+K10162+K17332+K02165+K04385+K02842+K02432+K01357
Hippo signaling pathway	65	906	1	1	ko04390	Environmental Information Processing	Signal transduction	79627;7048;9236;3398;10618;9567;83606;84898;896;324;56255;65258;54682;5499;63901;5501;4289;2932;375387;4088;7533;7531;4087;23041;9113;1454;11179;26032;59338;55184;56951;4092;64398;728492;22950;2615;5516;654;1856;122786;119392;400961;51176;6788;285368;149466;348793;7855;8293;3738;80131;79817;54065;154796;286204;9258;7003;376132;8313;8326;56288;8324;7480;7042;55227	K01064+K04388+K17693+K04490+K10152+K02085+K06269+K03083+K01384+K04500+K16198+K06630+K08791+K08960+K19631+K06091+K04382+K16620+K02353+K16822+K04492+K04412+K02375+K16175+K06685+K16819+K16681+K09448+K04385+K02842+K04237+K02432+K01357+K13376
Breast cancer	76	872	1	1	ko05224	Human Diseases	Cancers: Specific types	4791;23533;3725;23401;79627;83719;9236;6667;5594;10618;1026;9567;10023;83606;84898;9993;324;56255;65258;54682;63901;6654;4289;2932;375387;388677;91355;23041;5925;90780;11179;672;23462;26032;59338;55184;56951;79153;728492;6198;2615;4855;9649;1856;7157;119392;400961;51176;285368;3815;149466;348793;1019;7855;3280;1021;122011;8293;3738;54567;2258;28514;54065;4041;2256;57493;8600;3730;1956;8313;8326;8…	K04469+K02649+K04448+K03096+K01064+K04371+K04684+K04490+K06625+K03069+K03068+K02085+K03099+K03083+K01384+K02599+K06618+K06279+K10605+K09091+K04688+K02353+K04451+K04492+K05091+K02089+K02375+K06054+K02091+K08957+K06051+K04358+K05473+K04361+K04385+K02842+K02432+K04456+K01357
Basal cell carcinoma	42	729	1	1	ko05217	Human Diseases	Cancers: Specific types	79627;9236;10618;9567;83606;84898;324;56255;65258;54682;63901;4289;2932;375387;23041;11179;26032;59338;55184;56951;51684;728492;2615;1856;7157;119392;400961;51176;285368;149466;348793;27148;8643;7855;8293;3738;5727;54065;8313;8326;8324;7480	K01064+K04490+K02085+K03083+K01384+K06229+K02353+K04451+K04492+K06228+K11101+K02375+K06225+K04385+K02842+K02432+K01357
Olfactory transduction	23	510	1	1	ko04740	Organismal Systems	Sensory system	5566;805;818;5138;3241;202;2774;58486;157378;119774;23386;109;390036;815;84968;5567;127623;81573;120787;338751;817;26648;79290	K04345+K02183+K04515+K18283+K19695+K04257+K04633+K08043+K00910
Ribosome	27	413	1	1	ko03010	Genetic Information Processing	Translation	10618;79415;51379;374872;23582;26130;220869;9768;80727;79725;64928;64960;445571;644019;442213;4736;55871;100529239;6146;63931;348738;64801;6905;29088;51318;140032;79590	K02927+K02870+K02923+K02980+K02874+K02956+K02865+K02947+K02891+K02954+K02998+K02971+K02876+K02916+K02987+K02895
Autophagy - animal	74	1081	1	1	ko04140	Cellular Processes	Transport and catabolism	23130;9750;3091;23533;116496;55313;1130;55924;64857;89849;83719;10645;5594;57532;340527;5566;55729;57713;79415;205717;55041;84898;64419;65258;9451;51379;374872;23582;51427;5562;23181;79065;25938;23041;55421;26130;22822;283219;9768;126282;25917;126432;221960;10016;10670;285550;55689;401563;79153;6198;54887;100861412;5516;347252;162394;9712;442213;596;400673;348738;441376;55765;84938;1965;388335;54…	K17906+K17985+K08268+K02649+K17890+K04371+K07359+K07187+K04345+K18086+K08860+K15464+K07198+K17907+K08269+K16185+K04688+K04382+K02161+K08342+K03237+K00914+K17603+K01365+K08803+K04456+K08270
Proteoglycans in cancer	106	1018	1	1	ko05205	Human Diseases	Cancers: Overview	5328;3091;5329;23533;8826;5829;117289;79627;7422;83719;9236;414236;3987;5594;3678;5566;960;1026;9567;767558;4318;867;4660;83606;55784;84898;818;56255;65258;54682;5499;63901;7124;6654;5501;4289;2549;2002;375387;23150;23041;9475;348094;6714;11179;55691;26032;59338;55184;79153;728492;6198;9404;2615;7057;23386;9649;3082;7157;119392;400961;27076;2335;285368;29102;149466;348793;96626;5335;94059;7855;63…	K01348+K08268+K03985+K02649+K16848+K05760+K08007+K01064+K05448+K04371+K06484+K04345+K06256+K06625+K10380+K01403+K04707+K12329+K02677+K04515+K06269+K03156+K03099+K09593+K04375+K01384+K05763+K05762+K17388+K05704+K04688+K16857+K05460+K04451+K05717+K03685+K01116+K19663+K02375+K16338+K04960+K06487+K06225+K12461+K06106+K05425+K06255+K05742+K06257+K07532+K06588+K06278+K04361+K01365+K05731+K06251+K02842+…
RNA degradation	66	1078	1	1	ko03018	Genetic Information Processing	Folding, sorting and degradation	55924;64857;79627;10618;10140;9567;219988;83606;131870;283897;126298;56255;65258;4849;55802;51379;23019;63901;22803;388969;3313;54464;23181;25938;55421;22822;283219;126282;25917;126432;84186;11179;57472;55074;26032;10766;11044;59338;80336;3329;54887;347252;162394;119392;9712;10950;348793;51691;5394;51013;400673;11157;54952;3738;57819;348738;55765;28960;2027;9652;51010;54065;57608;2026;51334;117531	K12581+K14443+K12617+K16855+K12580+K12610+K12604+K12619+K04043+K12618+K12597+K12603+K12587+K03514+K13126+K04077+K12627+K12591+K07573+K12625+K12621+K12584+K01689+K12600+K03681
